# Supplementary material for: Direct-fed microbial supplementation influences the bacteria community composition of the gastrointestinal tract of pre- and post-weaned calves
Source: Sci Rep. 2018 Sep 20;8:14147. doi: 10.1038/s41598-018-32375-5 (PMC6148029; doi:10.1038/s41598-018-32375-5)
Supplement: Supplementary file 2 — Table S1 [file 41598_2018_32375_MOESM2_ESM.xlsx]

## Sheet: Table S1a_Phylum
Table S1a: Bacteria phyla detected in all the samples (n = 159)
Sample ID	day	treatment	site	Euryarchaeota	Actinobacteria	Bacteroidetes	Chlamydiae	Chloroflexi	Cyanobacteria	Deferribacteres	Deinococcus-Thermus	Elusimicrobia	Fibrobacteres	Firmicutes	Fusobacteria	Gemmatimonadetes	Gracilibacteria	Lentisphaerae	Planctomycetes	Proteobacteria	SHA-109	Saccharibacteria	Spirochaetae	Synergistetes	Tenericutes	Verrucomicrobia
P1A1	33	CTL	RuD	10	257	5911	0	1	2	0	0	0	25	2331	0	0	0	0	0	89	0	0	7	3	10	0
P1A10	96	CTL	RuD	99	445	17639	1	0	5	0	1	0	3	12494	0	0	0	3	0	153	0	13	148	32	201	0
P1A11	33	ATB	RuD	25	13529	10470	0	0	3	0	0	0	11	7180	0	0	0	0	0	115	0	0	937	26	0	0
P1A12	33	CTL	RuD	83	4914	8364	0	6	2	0	3	0	8	8324	1	0	0	0	0	7925	0	0	705	26	8	0
P1A2	96	ATB	RuD	15	100	3737	0	5	2	0	1	0	6	3516	0	0	0	1	0	19	5	2	91	6	29	0
P1A3	33	CTL	RuD	24	3224	2708	0	0	2	0	0	0	0	6532	0	0	0	0	0	23	0	0	11	15	0	0
P1A4	33	ATB	RuD	132	8979	3126	0	0	8	0	0	0	0	12140	0	1	0	0	0	40	0	0	42	3	0	0
P1A5	96	SCB	RuD	41	880	7511	0	4	218	0	0	0	35	3856	0	0	0	4	7	1878	0	11	184	7	17	0
P1A6	96	LA	RuD	142	1065	25122	0	59	17	0	0	2	17	25926	0	0	0	66	58	270	1	5	100	33	133	0
P1A7	33	SCB	RuD	195	10431	1974	0	3	3	0	0	1	1	11136	0	0	0	0	9	25	0	0	33	8	0	0
P1A8	33	LA	RuD	17	6440	2570	0	0	2	0	0	0	0	7513	0	0	0	0	0	41	0	1	0	1	0	0
P1A9	96	ATB	RuD	58	202	9102	0	39	4	0	0	1	1	6075	0	0	0	9	2	120	1	1	242	4	29	0
P1B1	96	LA	RuD	136	363	15257	0	1	26	0	0	0	45	11160	0	0	0	12	0	82	64	1	890	20	81	0
P1B10	96	ATB	RuD	48	1941	10925	0	0	2	0	0	0	0	12167	0	0	0	0	0	3482	0	1	1	3	21	0
P1B11	33	SCB	RuD	77	2829	25933	0	0	2	0	0	0	3	8051	0	0	0	0	0	606	0	0	78	2	5	0
P1B12	33	ATB	RuD	10	557	2756	0	0	0	0	0	0	0	6359	0	0	0	0	0	139	0	0	2	0	0	0
P1B2	96	SCB	RuD	107	4724	15837	0	0	7	0	0	0	81	15653	0	1	0	40	0	4830	0	0	1137	16	41	1
P1B3	33	LA	RuD	76	396	30065	0	0	1	0	0	3	11	8963	1	0	0	3	0	1426	0	2	1928	297	4	0
P1B4	33	SCB	RuD	26	2597	7721	0	51	11	0	0	0	8	9479	0	0	0	0	0	1550	0	0	408	9	12	0
P1B5	96	CTL	RuD	11	1179	11999	0	0	11	0	0	0	7	5808	0	0	0	3	0	1363	0	0	64	14	0	0
P1B6	96	LA	RuD	64	830	18375	0	0	3	0	0	0	3	10029	0	0	0	0	0	943	0	3	301	30	57	0
P1B7	33	CTL	RuD	34	1063	8405	0	0	0	0	0	0	4	4388	0	0	0	59	0	79	0	0	265	143	0	17
P1B8	33	LA	RuD	0	2	15	0	0	0	0	0	0	0	20	0	0	0	0	0	0	0	0	0	0	0	0
P1B9	96	SCB	RuD	83	1036	4429	0	0	1	0	0	0	0	12994	0	0	0	0	0	85	0	1	478	4	4	0
P1C1	96	ATB	RuD	47	1094	21227	0	0	7	0	0	0	52	14810	0	0	0	0	0	1346	0	3	147	22	6	0
P1C10	96	ATB	IlD	626	7129	19	2	0	10	0	0	0	0	31974	0	0	0	0	0	52	0	3	1	0	53	2
P1C11	33	CTL	IlD	36	9659	12	0	0	1	0	0	0	0	20324	0	0	0	0	0	28	0	0	0	1	0	0
P1C12	33	ATB	IlD	29	13188	5	0	0	0	0	0	0	0	25745	0	0	0	0	0	152	0	0	0	4	0	0
P1C2	96	LA	RuD	29	3936	8586	1	0	4	0	0	0	0	7579	0	0	0	0	0	100	0	0	33	5	11	0
P1C3	96	SCB	RuD	52	411	16084	1	3	4	0	0	0	3	8836	0	0	0	1	8	44	0	2	645	43	19	0
P1C4	96	CTL	RuD	61	482	16230	0	0	3	0	0	1	26	10658	0	0	0	6	22	748	0	1	244	41	45	0
P1C5	33	ATB	RuD	56	262	15254	0	0	1	0	0	14	11	10771	0	0	0	0	9	584	0	0	346	101	19	12
P1C6	33	LA	RuD	20	834	3927	0	0	1	0	0	1	7	3485	0	0	0	0	0	841	0	0	5	7	1	0
P1C7	33	CTL	RuD	30	355	4784	0	0	1	0	0	0	10	3224	0	0	0	8	2	242	0	0	81	11	17	0
P1C8	33	SCB	RuD	60	748	11762	0	0	0	0	0	0	0	9266	0	0	0	17	7	465	0	0	574	60	50	0
P1C9	96	CTL	IlD	1265	11414	211	0	128	288	0	1	103	0	34179	0	0	0	0	0	442	0	295	37	3	5	2
P1D1	96	SCB	IlD	358	6359	39	0	0	114	0	0	2	0	30607	0	0	0	1	0	18	0	397	1	3	28	123
P1D10	96	SCB	IlD	146	19443	32	6	0	1	0	0	1	0	34415	0	0	0	6	0	114	0	17	7	4	12	1
P1D11	33	LA	IlD	54	309	1	0	0	2	0	0	0	0	15416	0	0	0	0	0	8	0	1	0	0	1	0
P1D12	33	SCB	IlD	24	5079	2	0	0	0	0	0	0	0	11282	0	0	0	0	0	2	0	0	0	3	0	0
P1D2	96	LA	IlD	909	2575	0	0	1	8	0	0	6	0	19027	0	0	0	0	0	28	0	5	0	0	0	5
P1D3	33	SCB	IlD	0	2623	16	62	0	3	0	0	0	1	29039	0	0	0	0	0	49	0	0	3	12	0	0
P1D4	33	LA	IlD	11	9233	2	0	0	0	0	0	0	0	31022	0	0	0	0	0	11	0	0	0	0	0	0
P1D5	96	ATB	IlD	201	573	12	0	0	1	0	1	0	0	14721	0	0	0	0	0	67	0	25	1	0	4	0
P1D6	96	CTL	IlD	275	3576	21	0	38	92	0	0	0	0	12985	0	0	0	0	0	19	0	86	1	0	2	0
P1D7	33	ATB	IlD	34	20112	80	0	0	0	0	0	0	3	46561	0	0	0	0	0	21	0	0	23	56	0	0
P1D8	33	CTL	IlD	66	6767	3	0	1	0	0	0	0	0	26789	0	0	0	0	0	46	0	2	0	0	3	0
P1D9	96	LA	IlD	1735	3143	2	0	0	28	0	0	0	0	28794	0	0	0	0	0	5	0	8	0	1	7	0
P1E1	96	CTL	IlD	268	17666	25	0	0	2	0	0	0	0	16713	0	0	0	0	0	14	0	0	0	0	1	0
P1E10	96	LA	IlD	556	30913	0	7	0	1	0	0	0	0	18569	0	0	0	0	0	1	0	0	1	0	11	0
P1E11	96	SCB	IlD	622	1603	9	0	0	1	0	0	0	0	28413	0	0	0	0	0	2	0	16	0	1	6	0
P1E12	96	CTL	IlD	299	1462	7	1	0	0	0	0	0	0	23376	0	0	0	0	0	1	0	1	0	0	28	0
P1E2	96	LA	IlD	70	2057	0	0	0	0	0	0	0	0	7343	0	0	0	0	0	0	0	0	0	0	7	0
P1E3	33	CTL	IlD	58	597	6	0	0	1	0	0	0	0	36140	0	0	0	0	0	1	0	0	0	0	0	0
P1E4	33	LA	IlD	1	837	53	0	0	0	0	0	0	1	23514	0	0	0	0	0	171	0	0	11	1	0	0
P1E5	96	SCB	IlD	27	1259	0	0	0	0	0	0	0	0	7912	0	0	0	6	0	5	0	1	0	0	1	0
P1E6	96	ATB	IlD	97	8837	5	0	0	0	0	1	0	0	5338	0	0	0	0	0	4	0	0	0	0	9	0
P1E7	33	SCB	IlD	10	2198	30	0	0	0	0	0	0	0	17559	0	0	0	0	0	36	0	0	1	3	0	0
P1E8	33	ATB	IlD	13	2166	4	0	0	0	0	0	0	0	62730	0	0	0	0	0	26	0	0	0	0	0	0
P1E9	96	ATB	IlD	176	1966	0	0	0	2	0	0	0	0	49166	0	0	0	0	0	101	0	0	0	0	12	0
P1F1	33	ATB	IlD	7	78	13	0	0	0	0	3	0	0	76356	0	0	0	2	0	303	0	0	2	0	0	0
P1F10	96	LA	CoD	35	215	2277	0	0	31	0	0	2	2	10201	0	0	0	1	0	47	0	3	1000	0	75	1
P1F11	33	SCB	CoD	4	2899	2367	3	0	3	0	0	0	0	14443	0	0	0	0	0	124	0	0	0	0	0	0
P1F12	33	LA	CoD	7	3785	11872	0	0	2	0	0	0	0	23620	5	0	0	0	0	588	0	0	0	0	2	0
P1F2	33	LA	IlD	95	20459	35	0	0	2	0	0	2	0	14044	0	0	0	0	0	46	0	0	4	1	1	0
P1F3	33	CTL	IlD	31	2391	11	3	0	0	0	0	0	0	40230	0	0	0	0	0	7	0	0	0	0	1	0
P1F4	33	SCB	IlD	2	1407	2	1	0	0	0	0	0	0	9191	0	0	0	0	0	1	0	2	0	0	1	0
P1F5	96	CTL	CoD	87	3065	3956	0	0	25	0	0	6	9	21107	0	0	0	0	0	428	0	42	1046	0	10	0
P1F6	96	ATB	CoD	2	122	538	0	0	0	0	0	0	0	4244	0	0	0	0	0	2	0	0	169	0	1	0
P1F7	33	CTL	CoD	5	1361	5263	0	0	0	0	0	0	0	9978	1	0	0	0	0	9	0	0	34	0	0	0
P1F8	33	ATB	CoD	0	2193	98	0	0	0	0	0	0	0	21095	0	0	0	0	0	15	0	0	0	0	0	0
P1F9	96	SCB	CoD	77	1676	4801	0	0	25	0	0	4	4	22863	0	0	0	0	0	1422	0	22	510	0	55	4
P1G1	96	ATB	CoD	25	46	960	0	0	0	0	0	6	9	5238	0	0	0	0	0	30	0	0	60	0	3	0
P1G10	96	LA	CoD	75	817	4667	0	0	0	0	0	0	0	12131	0	0	0	0	0	1835	0	1	2132	0	12	0
P1G11	33	CTL	CoD	0	14	10330	0	0	0	0	0	0	0	4212	0	0	0	0	0	8	0	0	10	0	0	0
P1G12	33	LA	CoD	2	720	3227	0	0	0	0	0	0	0	13289	0	0	0	0	0	285	0	0	4	0	12	0
P1G2	96	CTL	CoD	77	1752	4120	1	0	8	0	0	2	27	16475	0	0	0	0	0	158	0	6	3663	1	24	0
P1G3	33	ATB	CoD	0	4132	7233	0	0	1	0	0	0	0	18450	0	0	0	0	0	26	0	0	1	3	0	0
P1G4	33	CTL	CoD	33	3103	4403	0	0	6	0	0	0	0	16879	228	0	0	0	0	179	0	0	0	0	5	0
P1G5	96	LA	CoD	80	334	12776	0	0	1	0	0	4	7	16674	0	0	0	0	0	301	0	5	1795	0	43	0
P1G6	96	SCB	CoD	27	2340	8676	2	0	0	0	0	8	23	22983	0	0	0	1	0	192	0	2	103	0	61	0
P1G7	33	LA	CoD	0	2178	2002	0	0	0	0	0	0	0	5910	0	0	0	0	0	4	0	0	0	0	0	0
P1G8	33	SCB	CoD	2	1538	8584	0	0	0	0	0	0	0	10182	2	0	0	0	0	220	0	0	14	0	9	0
P1G9	96	CTL	CoD	47	4481	1653	0	0	0	0	0	0	0	8437	1	0	0	0	0	153	0	0	1	0	44	0
P1H1	96	SCB	CoD	17	212	933	0	0	2	0	0	0	0	11720	0	0	0	0	0	11	0	1	267	0	3	0
P1H10	33	LA	CoD	0	211	1321	0	0	0	0	0	0	0	3637	0	0	0	0	0	399	0	0	0	0	2	0
P1H11	33	CTL	CoD	0	114	1748	1	0	0	0	0	0	0	5549	0	0	0	0	0	35	0	0	2	0	6	0
P1H12	33	SCB	CoD	5	589	7328	15	0	1	0	0	6	0	13121	1	0	0	0	0	159	0	1	63	0	69	0
P1H2	96	ATB	CoD	1	229	656	0	0	0	0	0	0	0	2532	0	0	0	0	0	228	0	0	28	0	1	0
P1H3	33	SCB	CoD	1	674	2168	0	0	0	0	0	0	0	9414	852	0	0	0	0	26	0	0	5	0	0	0
P1H4	33	ATB	CoD	1	3211	164	0	0	0	0	0	0	0	9005	0	0	0	0	0	186	0	0	1	0	0	0
P1H5	96	ATB	CoD	2	37	784	0	0	0	0	0	1	0	5994	0	0	0	0	0	36	0	0	246	0	0	0
P1H6	96	LA	CoD	17	680	3848	0	0	0	0	0	0	0	4021	116	0	0	0	0	1124	0	0	120	0	0	0
P1H7	96	SCB	CoD	21	70	2058	0	0	0	0	0	5	0	7084	0	0	0	0	0	98	0	1	652	0	18	0
P1H8	96	CTL	CoD	36	136	4226	0	0	1	0	0	1	0	13718	0	0	0	0	0	207	0	0	557	0	11	0
P1H9	33	ATB	CoD	0	1716	7051	0	0	0	0	0	0	0	8659	1	0	0	0	0	443	0	0	0	0	0	0
P2A1	96	CTL	CoM	23	2116	6926	0	0	0	0	0	0	0	25905	0	0	0	0	0	233	0	0	2183	0	41	0
P2A10	96	CTL	CoM	33	798	3764	2	0	1	0	0	14	10	13236	0	0	0	0	0	327	0	2	2805	0	13	0
P2A11	33	ATB	CoM	0	1546	15457	0	0	3	0	0	1	1	13246	0	0	0	0	0	147	0	0	2	1	0	0
P2A12	33	CTL	CoM	7	570	5959	4	0	5	0	0	0	5	6746	0	0	0	0	2	3029	0	0	45	5	1	0
P2A2	96	ATB	CoM	36	455	4562	0	0	2	3	0	28	0	11329	0	0	0	0	0	230	0	7	1909	0	11	0
P2A3	33	CTL	CoM	1	300	4608	1	0	0	0	0	32	0	9135	13	0	0	0	0	1874	0	0	39	0	0	0
P2A4	33	ATB	CoM	0	524	26520	0	0	0	0	0	1	2	18721	0	0	0	0	0	310	0	0	7	1	0	0
P2A5	96	SCB	CoM	2	89	644	0	0	0	0	0	1	3	3822	0	0	0	0	0	363	0	0	24	0	3	0
P2A6	96	LA	CoM	15	122	3446	2	0	32	0	0	3	1	13432	0	0	0	0	0	182	0	0	480	0	41	1
P2A7	33	SCB	CoM	0	226	4123	0	0	21	0	0	0	0	4518	0	0	0	0	0	4254	0	0	2	0	0	0
P2A8	33	LA	CoM	0	332	8505	0	0	0	0	0	0	0	5826	5	0	0	0	0	238	0	0	0	0	0	0
P2A9	96	ATB	CoM	24	219	5118	0	2	1	0	0	15	38	12437	0	0	0	0	0	251	0	1	311	0	8	0
P2B1	96	LA	CoM	11	30	2696	0	0	1	0	0	1	5	4766	0	0	0	0	0	119	0	0	563	0	2	0
P2B10	96	ATB	CoM	7	1239	5734	0	0	1	0	0	4	0	11379	0	0	0	0	0	3211	0	0	221	0	7	0
P2B11	33	SCB	CoM	0	183	7238	0	0	0	0	0	0	1	8388	555	0	0	0	0	1289	0	0	17	0	0	0
P2B12	33	ATB	CoM	0	1314	6052	0	0	0	0	0	0	0	10700	1	0	0	0	0	116	0	0	0	0	0	0
P2B2	96	SCB	CoM	42	1035	12128	368	0	2	0	0	4	466	14162	28	0	0	14	2	3036	0	0	1881	13	59	1
P2B3	33	LA	CoM	19	527	18240	0	1	4	0	0	9	41	13941	3	0	0	2	0	2318	0	0	465	89	61	0
P2B4	33	SCB	CoM	3	754	12610	0	0	0	0	0	4	0	18151	8	0	0	0	0	809	0	0	79	0	23	0
P2B5	96	CTL	CoM	40	4196	10888	0	0	3	0	0	0	0	16649	0	0	0	1	0	3267	0	0	14	1	81	2
P2B6	96	LA	CoM	25	516	5265	0	0	8	0	0	1	0	13902	0	0	0	0	0	5639	0	0	2063	0	7	0
P2B7	33	CTL	CoM	2	140	285	0	0	5802	0	0	0	8	11087	26	0	0	0	0	1128	0	0	7	0	0	0
P2B8	33	LA	CoM	1	469	13961	0	0	1	0	0	0	4	29462	0	0	0	0	0	776	0	0	64	3	15	0
P2B9	96	SCB	CoM	1	54	869	0	0	6	0	0	1	0	6050	0	0	0	0	0	28	0	0	140	0	2	0
P2C1	96	ATB	CoM	6	199	3856	0	0	0	0	0	7	0	12919	0	0	0	0	0	1080	0	0	846	0	0	0
P2C10	33	CTL	IlM	15	3664	1272	2	0	6	0	0	0	0	12267	3	0	0	0	0	96	0	0	2	0	0	0
P2C11	33	ATB	IlM	1	477	352	0	0	2	0	2	0	0	2755	2	0	0	0	0	276	0	0	4	23	1	4
P2C12	96	SCB	IlM	6	160	7	1	0	51	0	0	0	0	22630	0	0	0	0	0	17	0	2	3	0	1	1
P2C2	96	LA	CoM	0	159	2569	0	0	0	0	0	0	0	2767	24	0	0	0	0	2110	0	0	64	0	0	0
P2C3	96	SCB	CoM	1	8	1117	0	0	0	0	0	15	0	3229	0	0	0	0	0	98	0	0	440	0	0	0
P2C4	96	CTL	CoM	4	49	2255	0	0	0	0	0	1	0	10420	0	0	0	1	0	134	0	0	81	0	4	0
P2C5	33	LA	CoM	6	814	11147	0	0	2	0	0	1	0	22569	0	0	0	0	0	1754	0	0	4	0	9	0
P2C6	33	CTL	CoM	0	139	7765	0	0	0	0	0	0	0	7524	0	0	0	0	0	815	0	0	23	0	14	0
P2C7	33	SCB	CoM	4	295	10112	5	0	5	0	0	18	0	12742	0	0	0	0	0	347	0	0	85	1	24	0
P2C8	96	CTL	IlM	458	8134	359	189	3	15	0	0	3	0	13232	5	0	0	6	0	867	0	3	68	0	13	0
P2C9	96	ATB	IlM	178	3921	95	163	0	26	0	0	0	7	21667	0	0	0	0	0	639	3	0	11	0	95	0
P2D1	96	LA	IlM	93	1436	1102	243	0	41	0	6	24	0	4516	0	0	0	0	0	1480	0	14	22	0	0	10
P2D10	33	LA	IlM	0	7	62	0	0	0	0	0	0	0	599	0	0	0	0	0	14343	0	0	2	1	26	0
P2D11	33	SCB	IlM	29	212	7028	0	21	0	0	0	0	114	2923	0	0	2	0	0	3006	0	0	1857	27	9	4
P2D12	96	CTL	IlM	277	6053	339	0	0	3	0	3	2	0	5560	0	0	0	12	0	309	0	0	66	21	0	0
P2D2	33	SCB	IlM	42	2626	5482	1163	0	24	0	0	18	130	35069	15	0	0	5	10	1099	0	0	894	214	3	0
P2D3	33	LA	IlM	1	251	2164	17	0	5	0	0	0	0	2203	7	0	0	0	0	544	0	0	19	0	0	0
P2D4	96	ATB	IlM	2	65	698	2	0	7	0	0	0	1	12486	0	0	0	0	0	270	0	0	499	0	1	0
P2D5	96	CTL	IlM	34	1103	80	1565	0	6	0	0	0	0	7493	0	0	0	0	0	310	0	3	158	0	41	0
P2D6	33	ATB	IlM	29	2032	10039	3	0	3	0	0	0	175	5799	14	0	0	0	0	936	0	0	1586	38	8	0
P2D7	33	CTL	IlM	1	1615	7815	0	0	1	0	0	0	0	29751	0	0	0	0	0	165	0	0	2	0	0	0
P2D8	96	LA	IlM	0	38	70	249	0	10	0	0	0	9	2924	0	0	0	0	0	141	0	0	8	0	0	0
P2D9	96	SCB	IlM	49	6661	426	995	0	0	0	0	0	30	26966	2	0	0	0	0	2328	0	5	83	2	17	3
P2E1	96	LA	IlM	47	3212	4	3	0	0	0	0	0	0	24771	0	0	0	2	0	1	0	0	0	0	45	0
P2E10	96	SCB	IlM	8	732	2313	9060	0	5	0	0	0	0	2844	76	0	0	2	0	350	0	6	152	0	57	0
P2E11	96	CTL	IlM	0	60	537	479	0	7	0	0	0	1	4947	0	0	0	0	0	545	0	0	17	0	0	3
P2E12	33	ATB	IlM	5	878	2258	28	0	4	0	12	2	0	17981	0	0	0	0	3	613	0	1	69	0	14	0
P2E2	33	CTL	IlM	23	188	137	0	0	4	0	0	0	0	15212	0	0	0	0	0	115	0	0	8	10	2	0
P2E3	33	LA	IlM	5	136	9036	0	0	5	0	0	6	131	2409	1	0	0	0	0	353	0	0	671	6	0	0
P2E4	96	SCB	IlM	208	5986	72	93	0	15	0	0	0	0	30656	0	2	0	5	0	136	0	7	5	0	40	0
P2E5	96	ATB	IlM	178	7690	95	58	0	1	0	2	0	0	36284	0	0	0	1	0	145	0	4	9	0	9	0
P2E6	33	SCB	IlM	18	241	6815	0	0	5	0	3	0	112	1397	5	0	0	4	0	2115	0	0	126	6	5	3
P2E7	33	ATB	IlM	0	2693	17860	1	0	11	0	0	0	0	41381	0	0	0	0	0	592	0	0	0	0	0	0
P2E8	96	ATB	IlM	6	1138	3459	594	0	16	0	0	10	0	4207	0	0	0	0	0	1979	0	0	289	0	8	0
P2E9	96	LA	IlM	12	296	63	12	0	24	0	9	0	1	14172	0	0	0	0	0	194	0	0	1	0	1	0
P2F1	33	LA	IlM	16	5708	133	0	0	1	0	0	1	0	8448	0	0	0	1	0	789	0	0	13	0	4	0
P2F2	33	CTL	IlM	1	20	38	11526	0	2	0	0	0	0	2506	0	0	0	0	0	62	0	0	3	0	0	0
P2F3	33	SCB	IlM	1	191	23	33450	0	2	0	0	3	0	1291	2	0	0	0	0	45	0	0	0	0	0	0

## Sheet: Table S1b_Family
Table S1a: Bacteria families detected in all the samples (n = 159)															Table S1b: Bacteria families detected in all the samples (n = 159)
Sample ID	day	treatment	site	Methanobacteriaceae	Thermoplasmatales_Incertae_Sedis	Acidimicrobiaceae	Actinomycetaceae	Bifidobacteriaceae	Corynebacteriaceae	Dietziaceae	Mycobacteriaceae	Nocardiaceae	Geodermatophilaceae	Brevibacteriaceae	Cellulomonadaceae	Dermabacteraceae	Dermacoccaceae	Dermatophilaceae	Intrasporangiaceae	Microbacteriaceae	Micrococcaceae	Promicromonosporaceae	Nocardioidaceae	Propionibacteriaceae	Pseudonocardiaceae	Streptomycetaceae	Coriobacteriaceae	Bacteroidaceae	Bacteroidales_BS11_gut_group	Bacteroidales_Incertae_Sedis	Bacteroidales_RF16_group	Bacteroidales_S24-7_group	Bacteroidales_UCG-001	Porphyromonadaceae	Prevotellaceae	Rikenellaceae	p-2534-18B5_gut_group	Cyclobacteriaceae	Cytophagaceae	Cryomorphaceae	Flavobacteriaceae	Chitinophagaceae	Saprospiraceae	Sphingobacteriaceae	Chlamydiaceae	Anaerolineaceae	Deferribacteraceae	Deinococcaceae	Trueperaceae
P1A1	33	CTL	RuD	10	0	0	0	5	0	0	0	0	0	0	0	0	0	0	0	0	0	0	0	0	0	0	252	0	0	2	5	226	20	0	5352	305	0	0	0	0	1	0	0	0	0	1	0	0	0
P1A10	96	CTL	RuD	99	0	0	1	0	1	0	0	0	0	0	0	0	0	0	0	0	0	0	0	0	0	0	443	1	2	62	0	3589	0	1	13174	809	1	0	0	0	0	0	0	0	1	0	0	1	0
P1A11	33	ATB	RuD	25	0	0	5	167	0	1	0	0	0	0	0	0	0	0	0	0	3	0	0	1	0	0	13352	11	0	805	0	1803	0	5	6502	1343	0	0	0	0	0	0	0	1	0	0	0	0	0
P1A12	33	CTL	RuD	83	0	0	2	284	5	1	2	2	1	6	2	0	0	0	23	0	3	2	0	0	0	0	4581	25	0	0	0	769	0	9	6714	843	0	4	0	0	0	0	0	0	0	0	0	0	3
P1A2	96	ATB	RuD	15	0	0	0	0	0	0	0	0	0	0	0	0	0	0	0	0	0	0	0	0	0	0	100	0	0	21	2	632	0	0	2749	332	1	0	0	0	0	0	0	0	0	5	0	1	0
P1A3	33	CTL	RuD	23	1	0	1	375	0	1	0	0	0	0	0	0	0	0	0	0	0	0	0	0	0	0	2847	2	1	0	0	43	0	0	1931	731	0	0	0	0	0	0	0	0	0	0	0	0	0
P1A4	33	ATB	RuD	132	0	0	9	3316	0	0	0	0	0	0	0	0	0	0	0	0	1	0	0	0	0	0	5653	9	0	1	0	708	0	15	1241	1150	0	0	0	0	1	0	0	1	0	0	0	0	0
P1A5	96	SCB	RuD	41	0	0	0	1	0	0	0	0	0	0	0	0	0	0	0	0	0	0	0	0	0	0	879	1	0	7	4	34	27	0	6546	892	0	0	0	0	0	0	0	0	0	4	0	0	0
P1A6	96	LA	RuD	142	0	0	0	2	0	0	0	0	0	0	0	0	0	0	0	0	0	0	0	0	0	0	1063	18	3	48	4	4595	7	1	14654	5791	1	0	0	0	0	0	0	0	0	59	0	0	0
P1A7	33	SCB	RuD	194	1	0	1	1335	10	2	0	0	0	0	0	0	0	0	0	0	2	0	0	0	0	0	9081	8	0	0	0	24	0	5	1592	344	0	0	0	0	0	0	0	0	0	3	0	0	0
P1A8	33	LA	RuD	17	0	0	2	2602	3	1	0	0	0	0	0	0	0	0	0	0	0	0	0	0	0	0	3832	26	0	0	0	1902	0	3	279	360	0	0	0	0	0	0	0	0	0	0	0	0	0
P1A9	96	ATB	RuD	58	0	0	0	0	0	0	0	0	0	0	0	0	0	0	0	2	0	0	0	0	0	0	200	0	0	32	6	1632	0	0	6844	588	0	0	0	0	0	0	0	0	0	39	0	0	0
P1B1	96	LA	RuD	136	0	0	0	0	0	0	0	0	0	0	0	0	0	0	0	0	0	0	0	0	0	0	363	0	4	8	1	4010	0	0	10633	601	0	0	0	0	0	0	0	0	0	1	0	0	0
P1B10	96	ATB	RuD	48	0	0	0	99	0	0	0	0	0	0	0	0	0	0	0	0	1	0	0	0	0	1	1840	442	4	16	0	500	0	3	9801	158	1	0	0	0	0	0	0	0	0	0	0	0	0
P1B11	33	SCB	RuD	77	0	0	3	186	0	1	0	0	0	0	0	0	0	0	0	0	0	0	0	0	0	0	2639	59	3	29	0	47	58	72	24575	1085	0	0	0	0	0	0	0	0	0	0	0	0	0
P1B12	33	ATB	RuD	9	1	0	3	200	0	0	0	0	0	0	0	0	0	0	0	0	0	0	1	0	0	0	353	277	0	0	0	24	2	61	2253	118	20	0	0	0	0	0	0	0	0	0	0	0	0
P1B2	96	SCB	RuD	107	0	0	0	40	0	0	0	2	0	0	0	0	0	0	0	0	1	0	0	0	0	0	4681	0	3	24	0	2570	0	3	12819	416	2	0	0	0	0	0	0	0	0	0	0	0	0
P1B3	33	LA	RuD	73	3	0	18	8	48	0	0	0	0	0	0	0	0	0	0	0	0	0	0	0	0	0	322	104	18803	1	3	21	0	67	10444	618	0	0	0	0	0	0	0	1	0	0	0	0	0
P1B4	33	SCB	RuD	26	0	0	2	17	0	0	0	0	0	0	0	1	0	0	0	0	0	0	0	0	0	0	2577	10	5	0	0	64	0	16	7058	567	1	0	0	0	0	0	0	0	0	51	0	0	0
P1B5	96	CTL	RuD	11	0	0	1	0	0	0	0	0	0	0	0	0	0	0	0	0	0	0	0	0	0	0	1178	18	1	9	0	110	0	0	11822	35	1	0	0	0	0	0	0	0	0	0	0	0	0
P1B6	96	LA	RuD	64	0	0	1	0	0	0	0	1	0	0	0	0	0	0	0	0	0	0	0	0	0	0	828	453	92	84	0	8	3	1	16077	1641	0	0	0	0	0	0	0	0	0	0	0	0	0
P1B7	33	CTL	RuD	33	1	0	4	1	23	0	0	0	0	0	0	0	0	0	0	0	0	0	0	0	0	0	1035	16	1130	176	0	2652	6	18	1717	2690	0	0	0	0	0	0	0	0	0	0	0	0	0
P1B8	33	LA	RuD	0	0	0	0	2	0	0	0	0	0	0	0	0	0	0	0	0	0	0	0	0	0	0	0	0	2	0	0	0	0	0	11	2	0	0	0	0	0	0	0	0	0	0	0	0	0
P1B9	96	SCB	RuD	83	0	0	0	46	0	0	0	0	0	0	0	0	0	0	0	0	1	0	0	0	0	0	989	46	16	11	0	129	0	13	3533	675	5	0	0	0	0	0	0	0	0	0	0	0	0
P1C1	96	ATB	RuD	47	0	0	0	3	1	0	0	0	0	0	0	0	0	0	0	0	0	0	0	0	0	0	1090	473	0	75	0	92	0	1	19785	781	7	0	0	0	0	0	0	0	0	0	0	0	0
P1C10	96	ATB	IlD	626	0	0	2	65	0	0	2	9	2	0	0	0	0	0	0	2	5	0	1	0	0	10	7031	0	0	0	0	3	0	0	15	1	0	0	0	0	0	0	0	0	2	0	0	0	0
P1C11	33	CTL	IlD	36	0	0	0	7155	0	0	0	0	0	0	0	0	0	0	0	0	0	0	1	0	0	0	2503	0	0	0	0	3	0	0	9	0	0	0	0	0	0	0	0	0	0	0	0	0	0
P1C12	33	ATB	IlD	29	0	0	32	8883	0	0	0	0	0	0	0	0	0	0	0	0	0	0	0	1	0	0	4272	0	0	1	0	0	0	0	4	0	0	0	0	0	0	0	0	0	0	0	0	0	0
P1C2	96	LA	RuD	29	0	0	0	6	0	0	0	0	0	0	0	0	0	0	0	0	0	0	0	0	0	0	3930	143	1	6	0	157	0	2	8030	247	0	0	0	0	0	0	0	0	1	0	0	0	0
P1C3	96	SCB	RuD	52	0	0	0	2	0	0	0	0	0	0	0	0	0	0	0	0	0	0	0	0	0	0	409	13	646	62	0	4918	0	0	7680	2707	3	0	0	0	0	0	0	0	1	3	0	0	0
P1C4	96	CTL	RuD	61	0	0	2	2	0	0	0	0	0	0	0	0	0	0	0	0	0	0	0	0	0	0	478	190	1273	45	0	5636	0	0	8390	666	0	0	0	0	0	0	0	0	0	0	0	0	0
P1C5	33	ATB	RuD	55	1	0	4	2	59	0	0	0	0	0	0	0	0	0	0	0	4	0	0	0	0	0	193	425	785	2	0	37	0	84	12603	1315	0	0	0	0	0	0	0	3	0	0	0	0	0
P1C6	33	LA	RuD	20	0	0	0	8	0	0	0	0	0	0	0	0	0	0	0	0	0	0	0	0	0	0	826	145	711	11	0	409	7	7	2448	188	0	0	0	0	0	0	0	0	0	0	0	0	0
P1C7	33	CTL	RuD	30	0	0	1	2	1	0	0	0	0	0	0	0	0	0	0	0	2	0	0	0	0	0	349	37	63	43	0	6	0	0	3644	989	0	0	0	0	0	0	0	0	0	0	0	0	0
P1C8	33	SCB	RuD	60	0	0	1	0	2	0	0	0	0	0	0	0	0	0	0	0	0	0	0	0	0	0	745	407	606	70	0	1810	0	0	8207	586	0	0	0	0	0	0	0	0	0	0	0	0	0
P1C9	96	CTL	IlD	1265	0	0	8	4025	0	0	0	0	1	0	0	0	0	0	0	0	1	0	4	0	0	0	7375	13	1	0	0	32	0	6	144	7	0	0	0	0	8	0	0	0	0	128	0	1	0
P1D1	96	SCB	IlD	358	0	0	6	67	0	0	0	0	0	0	0	0	0	0	0	0	0	0	0	0	0	0	6286	0	4	0	0	0	0	1	27	6	0	0	0	0	1	0	0	0	0	0	0	0	0
P1D10	96	SCB	IlD	146	0	0	5	11558	0	0	0	1	0	0	0	0	0	0	0	0	1	0	0	0	0	0	7878	0	0	0	0	0	0	1	29	1	0	0	0	0	1	0	0	0	6	0	0	0	0
P1D11	33	LA	IlD	54	0	0	21	42	8	0	0	0	0	0	0	0	0	0	0	0	1	0	1	0	0	0	236	0	0	0	0	0	0	0	0	1	0	0	0	0	0	0	0	0	0	0	0	0	0
P1D12	33	SCB	IlD	24	0	0	3	362	0	0	0	0	0	0	0	0	0	0	0	0	0	0	0	0	0	0	4714	0	0	0	0	1	0	0	1	0	0	0	0	0	0	0	0	0	0	0	0	0	0
P1D2	96	LA	IlD	909	0	0	1	2	0	0	0	0	0	0	0	0	0	0	0	0	2	0	0	0	0	0	2570	0	0	0	0	0	0	0	0	0	0	0	0	0	0	0	0	0	0	1	0	0	0
P1D3	33	SCB	IlD	0	0	0	3	1581	0	0	0	0	0	0	0	0	0	0	0	0	0	0	0	0	0	0	1039	1	5	0	0	5	0	0	4	1	0	0	0	0	0	0	0	0	62	0	0	0	0
P1D4	33	LA	IlD	11	0	0	2	3642	0	7	0	0	0	0	0	0	0	0	0	2	2	0	0	0	0	0	5578	0	0	0	0	0	0	0	2	0	0	0	0	0	0	0	0	0	0	0	0	0	0
P1D5	96	ATB	IlD	201	0	0	0	3	0	0	0	0	0	0	0	0	0	0	0	1	0	0	2	0	0	0	567	0	0	1	0	1	0	0	9	0	0	0	0	0	1	0	0	0	0	0	0	1	0
P1D6	96	CTL	IlD	275	0	0	4	599	0	0	0	0	0	0	0	0	0	0	0	0	0	0	0	0	1	0	2972	0	0	0	0	2	0	1	18	0	0	0	0	0	0	0	0	0	0	38	0	0	0
P1D7	33	ATB	IlD	34	0	0	31	561	0	0	0	0	0	1	0	0	0	0	0	0	1	0	0	0	0	0	19518	0	2	2	0	19	0	1	54	2	0	0	0	0	0	0	0	0	0	0	0	0	0
P1D8	33	CTL	IlD	66	0	0	2	3232	3	0	2	0	1	0	0	0	0	0	0	0	1	0	3	0	0	0	3523	0	0	0	0	0	0	0	2	0	0	0	0	0	1	0	0	0	0	1	0	0	0
P1D9	96	LA	IlD	1735	0	0	4	192	0	0	1	1	0	0	0	0	0	0	0	1	3	0	0	0	0	0	2941	1	0	0	0	0	0	0	1	0	0	0	0	0	0	0	0	0	0	0	0	0	0
P1E1	96	CTL	IlD	268	0	0	0	1317	4	0	0	0	0	0	0	0	0	0	0	0	0	0	0	0	0	0	16345	0	0	0	0	0	0	0	25	0	0	0	0	0	0	0	0	0	0	0	0	0	0
P1E10	96	LA	IlD	556	0	0	8	320	6	0	0	0	0	0	0	0	0	0	0	0	1	0	0	0	0	0	30578	0	0	0	0	0	0	0	0	0	0	0	0	0	0	0	0	0	7	0	0	0	0
P1E11	96	SCB	IlD	622	0	0	0	4	0	0	0	0	0	0	0	0	0	0	0	1	0	0	0	0	0	0	1598	0	3	0	0	0	0	0	5	0	0	0	0	0	0	0	0	0	0	0	0	0	0
P1E12	96	CTL	IlD	299	0	0	6	148	1	0	0	0	0	0	0	0	0	0	0	1	1	0	0	0	0	0	1305	0	5	0	0	0	0	0	0	0	0	0	0	0	0	0	0	0	1	0	0	0	0
P1E2	96	LA	IlD	70	0	0	0	12	0	0	0	0	0	0	0	0	0	0	0	1	0	0	0	1	0	0	2043	0	0	0	0	0	0	0	0	0	0	0	0	0	0	0	0	0	0	0	0	0	0
P1E3	33	CTL	IlD	58	0	0	1	5	6	0	0	0	1	0	0	0	0	0	0	0	1	0	0	0	0	0	583	0	1	0	0	4	0	0	1	0	0	0	0	0	0	0	0	0	0	0	0	0	0
P1E4	33	LA	IlD	1	0	0	50	469	0	0	0	0	0	0	0	0	0	0	0	0	0	0	6	0	0	0	312	1	1	0	0	2	0	0	41	1	0	0	0	0	7	0	0	0	0	0	0	0	0
P1E5	96	SCB	IlD	27	0	0	1	3	1	0	0	0	0	0	0	0	0	0	0	0	0	0	0	0	0	0	1254	0	0	0	0	0	0	0	0	0	0	0	0	0	0	0	0	0	0	0	0	0	0
P1E6	96	ATB	IlD	97	0	0	0	5646	0	0	0	0	0	0	0	0	0	0	0	0	0	0	0	0	0	1	3190	0	0	0	0	2	0	0	3	0	0	0	0	0	0	0	0	0	0	0	0	1	0
P1E7	33	SCB	IlD	10	0	0	2	686	1	0	0	0	0	0	0	0	0	0	0	0	0	0	0	0	0	0	1509	0	0	0	0	0	0	3	27	0	0	0	0	0	0	0	0	0	0	0	0	0	0
P1E8	33	ATB	IlD	13	0	0	19	1678	0	0	0	0	0	0	0	0	0	0	0	0	0	0	1	0	0	0	468	0	0	0	0	1	0	0	3	0	0	0	0	0	0	0	0	0	0	0	0	0	0
P1E9	96	ATB	IlD	176	0	0	1	38	0	0	0	0	0	0	0	0	0	0	0	0	0	0	0	0	0	1	1926	0	0	0	0	0	0	0	0	0	0	0	0	0	0	0	0	0	0	0	0	0	0
P1F1	33	ATB	IlD	7	0	0	0	6	2	0	0	0	0	0	0	0	0	0	0	0	2	0	10	0	0	0	58	2	0	0	0	1	0	0	5	3	0	0	0	0	2	0	0	0	0	0	0	3	0
P1F10	96	LA	CoD	35	0	0	0	1	0	0	0	0	0	0	0	0	0	0	0	0	0	0	0	0	0	0	214	289	0	0	2	615	0	213	743	415	0	0	0	0	0	0	0	0	0	0	0	0	0
P1F11	33	SCB	CoD	4	0	0	1	1676	0	0	0	0	0	0	0	0	0	0	0	0	0	0	0	0	0	0	1222	33	0	0	0	34	0	1	2293	3	0	0	0	0	0	0	0	0	3	0	0	0	0
P1F12	33	LA	CoD	7	0	0	0	1023	0	1	0	0	0	0	0	0	0	0	0	0	1	0	0	0	0	0	2760	6169	0	0	0	103	0	141	4833	601	0	0	0	0	0	0	0	0	0	0	0	0	0
P1F2	33	LA	IlD	95	0	0	12	689	2	0	0	0	0	0	0	0	0	0	0	3	2	0	1	0	0	0	19750	6	4	0	0	16	0	0	7	2	0	0	0	0	0	0	0	0	0	0	0	0	0
P1F3	33	CTL	IlD	31	0	0	9	2	5	0	0	0	0	0	0	0	0	0	0	0	1	0	0	0	0	0	2374	2	1	0	0	0	0	1	5	2	0	0	0	0	0	0	0	0	3	0	0	0	0
P1F4	33	SCB	IlD	2	0	0	0	0	3	0	0	1	0	0	0	0	0	0	0	0	0	0	0	0	0	0	1403	2	0	0	0	0	0	0	0	0	0	0	0	0	0	0	0	0	1	0	0	0	0
P1F5	96	CTL	CoD	87	0	0	2	1852	0	0	0	0	1	0	0	0	0	0	0	0	1	0	0	0	1	0	1208	493	0	0	0	1160	0	368	1660	275	0	0	0	0	0	0	0	0	0	0	0	0	0
P1F6	96	ATB	CoD	2	0	0	0	58	0	0	0	0	0	0	0	0	0	0	0	0	0	0	0	0	0	0	64	72	0	0	0	126	0	38	122	180	0	0	0	0	0	0	0	0	0	0	0	0	0
P1F7	33	CTL	CoD	5	0	0	0	921	0	0	0	0	0	0	0	0	0	0	0	0	0	0	0	0	0	0	440	3968	0	0	0	0	0	441	471	383	0	0	0	0	0	0	0	0	0	0	0	0	0
P1F8	33	ATB	CoD	0	0	0	1	310	0	0	0	0	0	0	0	0	0	0	0	0	0	0	0	0	0	0	1882	43	0	0	0	1	0	0	49	5	0	0	0	0	0	0	0	0	0	0	0	0	0
P1F9	96	SCB	CoD	77	0	0	0	49	0	0	0	0	0	0	0	0	0	0	0	1	2	0	0	0	0	0	1624	1013	0	0	5	930	0	480	1824	549	0	0	0	0	0	0	0	0	0	0	0	0	0
P1G1	96	ATB	CoD	25	0	0	0	0	0	0	0	0	0	0	0	0	0	0	0	0	0	0	0	0	0	0	46	132	0	0	0	364	0	125	191	148	0	0	0	0	0	0	0	0	0	0	0	0	0
P1G10	96	LA	CoD	75	0	0	0	74	0	0	0	0	0	0	0	0	0	0	0	0	0	0	0	0	0	0	743	297	1	0	7	329	0	158	1699	2176	0	0	0	0	0	0	0	0	0	0	0	0	0
P1G11	33	CTL	CoD	0	0	0	0	8	0	0	0	0	0	0	0	0	0	0	0	0	0	0	0	0	0	0	6	7271	0	0	0	11	0	53	2973	19	0	0	0	0	0	0	0	0	0	0	0	0	0
P1G12	33	LA	CoD	2	0	0	0	416	0	0	0	0	0	0	0	0	0	0	0	0	0	0	0	0	0	0	304	2520	0	0	0	14	0	595	57	40	0	0	0	0	0	0	0	0	0	0	0	0	0
P1G2	96	CTL	CoD	77	0	0	2	1441	0	0	0	0	0	0	0	0	0	0	0	0	1	0	0	0	0	0	308	816	0	0	0	850	0	388	823	1243	0	0	0	0	0	0	0	0	1	0	0	0	0
P1G3	33	ATB	CoD	0	0	0	1	1827	0	0	0	0	0	0	0	0	0	0	0	0	0	0	0	0	0	0	2304	64	1	0	0	272	0	15	6864	17	0	0	0	0	0	0	0	0	0	0	0	0	0
P1G4	33	CTL	CoD	33	0	0	3	1470	0	0	2	0	0	0	0	0	0	0	0	0	0	0	0	0	0	0	1628	719	0	0	0	51	0	98	3102	433	0	0	0	0	0	0	0	0	0	0	0	0	0
P1G5	96	LA	CoD	80	0	0	2	71	0	0	0	0	0	0	0	0	0	0	0	0	0	0	0	0	0	0	261	566	0	0	3	3753	0	1475	3163	3816	0	0	0	0	0	0	0	0	0	0	0	0	0
P1G6	96	SCB	CoD	27	0	0	1	746	0	0	0	0	0	0	0	0	0	0	0	0	1	0	0	0	0	0	1592	1671	0	0	0	2610	0	517	2939	939	0	0	0	0	0	0	0	0	2	0	0	0	0
P1G7	33	LA	CoD	0	0	0	0	38	0	0	0	0	0	0	0	0	0	0	0	0	0	0	0	0	0	0	2140	1647	0	0	0	20	0	89	232	12	0	0	0	0	0	0	0	0	0	0	0	0	0
P1G8	33	SCB	CoD	2	0	0	0	425	0	0	0	0	0	0	0	0	0	0	0	0	0	0	0	0	0	0	1113	5965	0	0	0	0	0	610	1325	682	0	0	0	0	0	0	0	0	0	0	0	0	0
P1G9	96	CTL	CoD	47	0	0	0	2640	0	0	0	0	0	0	0	0	0	0	0	0	0	0	0	0	0	0	1841	338	0	0	0	131	0	81	261	842	0	0	0	0	0	0	0	0	0	0	0	0	0
P1H1	96	SCB	CoD	17	0	0	0	2	0	0	0	0	0	0	0	0	0	0	0	0	0	0	0	0	0	0	210	117	0	0	2	265	0	146	151	251	0	0	0	0	0	0	0	0	0	0	0	0	0
P1H10	33	LA	CoD	0	0	0	0	22	0	0	0	0	0	0	0	0	0	0	0	0	0	0	0	0	0	0	189	784	0	0	2	23	0	75	359	78	0	0	0	0	0	0	0	0	0	0	0	0	0
P1H11	33	CTL	CoD	0	0	0	0	0	1	0	0	0	0	0	0	0	0	0	0	0	0	0	0	0	0	0	113	57	0	0	0	131	0	130	1112	318	0	0	0	0	0	0	0	0	1	0	0	0	0
P1H12	33	SCB	CoD	5	0	0	0	5	0	0	0	0	0	0	0	0	0	0	0	0	0	0	0	0	0	0	584	403	0	0	0	253	0	518	5085	1069	0	0	0	0	0	0	0	0	15	0	0	0	0
P1H2	96	ATB	CoD	1	0	0	0	170	0	0	0	0	0	0	0	0	0	0	0	0	0	0	0	0	0	0	59	82	0	0	0	55	0	20	371	128	0	0	0	0	0	0	0	0	0	0	0	0	0
P1H3	33	SCB	CoD	1	0	0	1	174	0	0	0	0	0	0	0	0	0	0	0	0	0	0	0	0	0	0	499	211	1	0	0	92	0	107	1630	127	0	0	0	0	0	0	0	0	0	0	0	0	0
P1H4	33	ATB	CoD	1	0	0	0	1441	0	0	0	0	0	0	0	0	0	0	0	0	0	0	0	0	0	0	1770	11	0	0	0	0	0	11	142	0	0	0	0	0	0	0	0	0	0	0	0	0	0
P1H5	96	ATB	CoD	2	0	0	0	1	0	0	0	0	0	0	0	0	0	0	0	0	0	0	0	0	0	0	36	266	0	0	2	134	0	69	255	58	0	0	0	0	0	0	0	0	0	0	0	0	0
P1H6	96	LA	CoD	17	0	0	0	100	0	0	0	0	0	0	0	0	0	0	0	0	0	0	0	0	0	0	580	752	0	0	5	475	0	158	1542	916	0	0	0	0	0	0	0	0	0	0	0	0	0
P1H7	96	SCB	CoD	21	0	0	0	0	0	0	0	0	0	0	0	0	0	0	0	0	0	0	0	0	0	0	70	110	0	0	0	167	0	120	757	904	0	0	0	0	0	0	0	0	0	0	0	0	0
P1H8	96	CTL	CoD	36	0	0	0	6	0	0	0	0	0	0	0	0	0	0	0	0	0	0	0	0	0	0	130	830	0	0	2	473	0	95	1767	1059	0	0	0	0	0	0	0	0	0	0	0	0	0
P1H9	33	ATB	CoD	0	0	0	0	929	1	0	0	0	0	0	0	0	0	0	0	0	0	0	0	0	0	0	786	2578	0	0	0	271	0	228	3916	58	0	0	0	0	0	0	0	0	0	0	0	0	0
P2A1	96	CTL	CoM	23	0	0	0	1380	0	0	0	0	0	0	0	0	0	0	0	0	0	0	0	0	0	0	736	1435	0	0	0	1025	0	402	3186	878	0	0	0	0	0	0	0	0	0	0	0	0	0
P2A10	96	CTL	CoM	33	0	0	3	547	0	0	0	0	0	0	0	0	0	0	0	0	0	0	0	0	0	0	248	846	0	0	3	647	0	379	1435	454	0	0	0	0	0	0	0	0	2	0	0	0	0
P2A11	33	ATB	CoM	0	0	0	1	641	0	0	0	0	0	0	0	0	0	0	0	0	0	0	0	0	0	0	904	281	2	0	0	385	0	86	14678	25	0	0	0	0	0	0	0	0	0	0	0	0	0
P2A12	33	CTL	CoM	6	1	0	3	227	4	4	0	0	0	4	0	5	2	1	0	0	16	0	0	0	0	0	304	147	7	2	0	91	0	16	5653	42	0	0	0	0	1	0	0	0	4	0	0	0	0
P2A2	96	ATB	CoM	36	0	0	0	144	20	0	0	0	8	2	0	0	0	0	2	3	4	0	0	2	0	0	270	536	0	0	2	668	0	290	2837	214	0	0	0	0	15	0	0	0	0	0	3	0	0
P2A3	33	CTL	CoM	1	0	0	0	146	0	0	0	0	0	0	0	0	0	0	0	0	0	0	0	0	0	0	154	1718	1	0	0	1	0	541	2245	102	0	0	0	0	0	0	0	0	1	0	0	0	0
P2A4	33	ATB	CoM	0	0	0	0	117	0	0	0	0	1	0	2	0	2	1	0	0	0	0	0	0	0	0	401	19881	13	0	0	0	0	52	6444	127	0	0	3	0	0	0	0	0	0	0	0	0	0
P2A5	96	SCB	CoM	2	0	0	0	4	0	0	0	0	0	0	0	0	0	0	0	0	0	0	0	0	0	0	85	85	0	0	4	100	0	47	374	34	0	0	0	0	0	0	0	0	0	0	0	0	0
P2A6	96	LA	CoM	15	0	0	0	0	0	0	0	0	0	0	0	0	0	0	0	0	1	0	0	0	0	0	121	360	0	0	21	898	0	215	1656	295	0	0	0	0	0	0	0	0	2	0	0	0	0
P2A7	33	SCB	CoM	0	0	0	0	60	0	0	0	0	0	0	0	0	0	0	0	0	1	0	0	0	0	0	165	39	0	0	0	11	0	0	4067	5	0	0	0	0	0	0	0	0	0	0	0	0	0
P2A8	33	LA	CoM	0	0	0	0	112	0	0	0	0	0	0	0	0	0	0	0	0	0	0	0	0	0	0	220	2418	0	0	0	85	0	85	5774	139	0	0	0	0	0	0	0	1	0	0	0	0	0
P2A9	96	ATB	CoM	24	0	0	1	4	0	0	0	0	0	0	0	0	0	0	0	0	0	0	0	0	0	0	214	645	0	1	18	1547	0	731	1695	481	0	0	0	0	0	0	0	0	0	2	0	0	0
P2B1	96	LA	CoM	9	2	0	0	5	0	0	0	0	0	0	0	0	0	0	0	0	0	0	0	0	0	0	25	97	0	0	3	700	0	359	1267	270	0	0	0	0	0	0	0	0	0	0	0	0	0
P2B10	96	ATB	CoM	7	0	0	0	672	0	0	0	0	0	0	0	0	0	0	0	0	0	0	0	0	0	0	567	763	0	0	0	288	0	237	4145	301	0	0	0	0	0	0	0	0	0	0	0	0	0
P2B11	33	SCB	CoM	0	0	0	0	37	0	0	0	0	0	0	0	0	0	0	1	0	0	0	0	0	0	0	145	1395	0	0	0	402	0	282	4837	322	0	0	0	0	0	0	0	0	0	0	0	0	0
P2B12	33	ATB	CoM	0	0	0	0	400	0	0	0	3	0	0	0	0	0	0	0	0	0	0	0	0	0	0	911	575	0	0	0	2	0	268	5199	8	0	0	0	0	0	0	0	0	0	0	0	0	0
P2B2	96	SCB	CoM	39	3	0	21	349	0	0	0	0	0	0	0	0	0	0	0	0	5	0	0	0	0	0	660	763	2	3	2	948	0	275	9271	860	1	0	0	0	3	0	0	0	368	0	0	0	0
P2B3	33	LA	CoM	18	1	0	0	50	3	0	0	1	0	0	0	0	1	0	0	0	6	0	0	1	0	0	463	5398	2590	0	0	161	0	1049	8751	254	0	0	0	0	12	0	0	2	0	1	0	0	0
P2B4	33	SCB	CoM	3	0	0	0	196	0	0	0	0	0	0	0	0	0	0	0	0	0	0	0	0	0	0	558	5295	0	0	0	1	0	808	6043	461	0	0	0	0	0	0	0	1	0	0	0	0	0
P2B5	96	CTL	CoM	40	0	0	0	2105	1	0	0	0	0	0	0	0	0	0	0	0	0	0	0	0	0	0	2090	2855	0	0	6	371	0	221	6434	1000	0	0	0	0	0	0	0	0	0	0	0	0	0
P2B6	96	LA	CoM	25	0	0	0	55	0	0	0	1	0	0	0	0	0	0	0	0	0	0	0	0	0	0	460	328	0	0	17	434	0	169	3676	641	0	0	0	0	0	0	0	0	0	0	0	0	0
P2B7	33	CTL	CoM	2	0	0	7	32	15	0	0	0	7	0	3	0	6	0	6	0	31	0	0	9	0	0	24	40	17	0	0	8	0	0	160	43	0	0	0	3	11	0	3	0	0	0	0	0	0
P2B8	33	LA	CoM	1	0	0	0	217	0	0	0	0	0	0	0	0	0	0	0	0	0	0	0	0	0	0	252	5688	0	0	0	137	0	1417	6360	343	0	0	0	0	0	0	0	0	0	0	0	0	0
P2B9	96	SCB	CoM	1	0	0	0	0	0	0	0	0	0	0	0	0	0	0	0	0	0	0	0	0	0	0	54	152	0	0	2	78	0	128	412	97	0	0	0	0	0	0	0	0	0	0	0	0	0
P2C1	96	ATB	CoM	6	0	0	0	5	0	0	0	0	0	0	0	0	0	0	0	0	0	0	0	0	0	1	193	1286	0	0	12	479	0	374	1589	116	0	0	0	0	0	0	0	0	0	0	0	0	0
P2C10	33	CTL	IlM	15	0	0	0	2860	1	0	0	0	0	0	0	0	0	0	0	0	1	0	0	1	0	0	799	105	0	0	0	10	0	13	1121	23	0	0	0	0	0	0	0	0	2	0	0	0	0
P2C11	33	ATB	IlM	1	0	0	2	282	4	0	0	3	0	0	0	0	0	0	0	0	2	0	0	4	0	0	180	93	9	0	0	20	0	16	191	23	0	0	0	0	0	0	0	0	0	0	0	2	0
P2C12	96	SCB	IlM	6	0	0	0	4	0	0	0	20	0	1	2	0	0	0	0	0	3	0	3	0	0	0	127	0	0	0	0	0	0	0	3	0	0	0	0	0	4	0	0	0	1	0	0	0	0
P2C2	96	LA	CoM	0	0	0	0	7	0	0	0	0	0	0	0	0	0	0	0	0	0	0	0	0	0	0	152	422	0	0	1	113	0	56	1708	269	0	0	0	0	0	0	0	0	0	0	0	0	0
P2C3	96	SCB	CoM	1	0	0	0	1	0	0	0	0	0	0	0	0	0	0	0	0	0	0	0	0	0	0	7	33	0	0	0	99	0	21	767	197	0	0	0	0	0	0	0	0	0	0	0	0	0
P2C4	96	CTL	CoM	4	0	0	0	4	0	0	0	0	0	0	0	0	0	0	0	0	0	0	0	0	0	0	45	467	1	0	0	98	0	55	1365	269	0	0	0	0	0	0	0	0	0	0	0	0	0
P2C5	33	LA	CoM	6	0	0	0	45	1	0	0	0	0	0	0	0	0	0	0	0	0	0	0	0	0	0	768	3774	0	0	21	543	0	467	5984	358	0	0	0	0	0	0	0	0	0	0	0	0	0
P2C6	33	CTL	CoM	0	0	0	0	0	0	0	0	0	0	0	0	0	0	0	0	0	0	0	0	0	0	0	139	361	0	0	4	139	0	338	6634	289	0	0	0	0	0	0	0	0	0	0	0	0	0
P2C7	33	SCB	CoM	4	0	0	0	2	0	0	0	0	0	0	0	0	0	0	0	0	0	0	0	0	0	0	293	391	0	0	0	294	0	429	8444	552	0	0	0	0	0	0	0	0	5	0	0	0	0
P2C8	96	CTL	IlM	458	0	0	1	4578	6	0	0	0	0	0	0	0	0	0	0	0	9	0	0	0	0	0	3540	43	0	0	0	58	0	60	172	26	0	0	0	0	0	0	0	0	189	3	0	0	0
P2C9	96	ATB	IlM	178	0	0	0	141	6	0	0	0	0	0	0	0	0	0	0	0	5	0	1	0	0	1	3767	7	0	0	1	10	0	12	48	17	0	0	0	0	0	0	0	0	163	0	0	0	0
P2D1	96	LA	IlM	93	0	0	11	76	223	137	7	53	0	0	0	29	108	0	119	0	466	0	13	7	0	0	184	32	0	0	0	0	0	0	75	0	0	0	29	0	956	0	0	10	243	0	0	6	0
P2D10	33	LA	IlM	0	0	0	0	0	2	0	0	0	0	0	0	0	0	0	0	0	0	0	0	1	0	0	4	20	13	0	0	0	0	5	23	1	0	0	0	0	0	0	0	0	0	0	0	0	0
P2D11	33	SCB	IlM	29	0	0	0	0	23	0	0	0	0	0	0	9	0	0	0	0	8	0	0	5	0	0	167	21	0	1	0	53	0	22	6526	372	1	0	0	0	32	0	0	0	0	21	0	0	0
P2D12	96	CTL	IlM	277	0	4	1	2509	0	0	0	229	3	0	1	0	0	0	0	8	3	0	12	2	0	0	3281	65	0	0	1	6	0	34	202	28	0	0	0	0	0	0	0	0	0	0	0	3	0
P2D2	33	SCB	IlM	40	2	0	14	533	8	4	2	0	3	15	0	0	0	0	0	6	14	0	0	12	0	5	2008	952	57	0	6	66	0	167	3864	232	1	0	0	0	119	0	0	18	1163	0	0	0	0
P2D3	33	LA	IlM	1	0	0	0	97	7	0	0	0	0	0	0	0	2	0	0	0	16	0	0	13	0	0	116	442	4	0	0	37	0	44	1532	105	0	0	0	0	0	0	0	0	17	0	0	0	0
P2D4	96	ATB	IlM	2	0	0	0	35	15	0	0	2	0	0	0	0	0	0	0	0	4	0	0	7	0	0	2	77	0	0	7	56	0	55	463	32	0	0	0	0	4	0	0	4	2	0	0	0	0
P2D5	96	CTL	IlM	34	0	0	0	124	2	0	0	0	0	0	0	0	0	0	0	0	1	0	0	0	0	0	976	1	1	0	0	4	0	0	74	0	0	0	0	0	0	0	0	0	1565	0	0	0	0
P2D6	33	ATB	IlM	19	10	0	0	81	0	0	0	0	0	0	0	4	5	4	7	2	44	0	2	6	0	0	1877	2029	155	297	0	481	0	248	6441	385	0	0	3	0	0	0	0	0	3	0	0	0	0
P2D7	33	CTL	IlM	1	0	0	0	627	1	0	0	0	0	0	0	2	0	0	0	0	0	0	0	0	0	0	985	887	0	0	0	1	0	424	6498	5	0	0	0	0	0	0	0	0	0	0	0	0	0
P2D8	96	LA	IlM	0	0	0	4	1	1	0	0	0	7	6	0	0	0	0	0	8	2	0	0	0	0	0	9	0	0	0	0	7	0	1	61	1	0	0	0	0	0	0	0	0	249	0	0	0	0
P2D9	96	SCB	IlM	49	0	0	7	658	6	0	0	0	0	0	0	0	0	0	0	0	4	0	0	2	0	0	5984	19	0	0	0	27	0	3	347	30	0	0	0	0	0	0	0	0	995	0	0	0	0
P2E1	96	LA	IlM	47	0	0	0	9	0	0	0	0	0	0	0	0	0	0	0	0	0	0	0	0	0	0	3203	1	0	0	0	0	0	2	1	0	0	0	0	0	0	0	0	0	3	0	0	0	0
P2E10	96	SCB	IlM	8	0	0	58	6	26	0	0	0	12	0	0	0	0	0	0	0	373	0	2	37	2	0	216	11	0	0	0	18	0	100	2112	29	0	0	0	0	43	0	0	0	9060	0	0	0	0
P2E11	96	CTL	IlM	0	0	0	2	6	5	0	0	0	0	0	0	0	0	0	0	0	9	0	0	1	0	0	37	12	29	0	0	11	0	0	483	2	0	0	0	0	0	0	0	0	479	0	0	0	0
P2E12	33	ATB	IlM	5	0	0	0	128	0	0	0	495	7	0	0	0	0	0	0	0	15	0	42	1	0	0	190	834	1	0	3	116	0	178	962	130	0	0	0	0	23	11	0	0	28	0	0	12	0
P2E2	33	CTL	IlM	23	0	0	0	10	22	0	0	1	0	0	0	0	0	0	0	0	21	0	0	5	0	0	129	12	5	0	0	9	0	4	92	15	0	0	0	0	0	0	0	0	0	0	0	0	0
P2E3	33	LA	IlM	3	2	0	0	59	5	0	0	0	0	0	0	0	0	0	0	0	0	0	0	1	0	0	71	34	0	0	0	8	5	80	8823	75	4	0	0	0	0	0	0	0	0	0	0	0	0
P2E4	96	SCB	IlM	208	0	0	0	10	10	1	0	0	0	0	0	0	0	0	0	3	4	0	0	1	0	0	5957	7	0	0	0	0	0	3	55	4	0	0	0	0	3	0	0	0	93	0	0	0	0
P2E5	96	ATB	IlM	178	0	0	0	5	18	0	0	0	3	0	0	0	0	0	0	0	2	0	0	0	0	0	7662	6	0	0	0	0	0	2	83	4	0	0	0	0	0	0	0	0	58	0	0	2	0
P2E6	33	SCB	IlM	12	6	0	0	22	9	0	0	0	0	0	0	0	0	0	0	0	2	0	0	1	0	0	207	88	0	6	0	3	29	56	6463	168	0	0	0	0	0	0	0	0	0	0	0	3	0
P2E7	33	ATB	IlM	0	0	0	0	1109	5	0	0	0	0	0	0	0	0	0	0	0	0	0	0	0	0	0	1579	2247	0	0	0	0	0	1173	14421	19	0	0	0	0	0	0	0	0	1	0	0	0	0
P2E8	96	ATB	IlM	6	0	0	0	303	4	0	0	0	0	0	0	0	0	0	0	0	4	0	14	9	0	0	804	633	0	0	0	167	0	212	2003	444	0	0	0	0	0	0	0	0	594	0	0	0	0
P2E9	96	LA	IlM	12	0	0	0	0	12	0	0	0	0	0	0	0	0	0	0	0	40	0	0	8	0	0	236	14	0	0	0	5	0	2	37	0	0	0	0	0	5	0	0	0	12	0	0	9	0
P2F1	33	LA	IlM	16	0	0	4	123	2	0	0	0	0	0	0	0	0	0	0	0	0	0	0	0	0	0	5579	6	0	0	0	18	0	1	103	5	0	0	0	0	0	0	0	0	0	0	0	0	0
P2F2	33	CTL	IlM	1	0	0	0	5	5	0	0	0	0	0	0	0	0	0	0	0	0	0	0	1	0	0	9	2	1	0	1	0	0	0	28	2	0	0	0	0	4	0	0	0	11526	0	0	0	0
P2F3	33	SCB	IlM	1	0	0	0	3	3	0	0	0	0	0	0	0	0	0	0	0	3	0	0	0	0	0	182	0	1	0	0	1	0	0	12	6	0	0	3	0	0	0	0	0	33450	0	0	0	0
[truncated: 85 more columns]

## Sheet: TableS1c_Class 
Table S1c: Bacteria classes detected in all the samples (n = 159)
Sample ID	day	treatment	site	Methanobacteria	Thermoplasmata	Acidimicrobiia	Actinobacteria	Coriobacteriia	Thermoleophilia	Bacteroidetes_VC2.1_Bac22	Bacteroidia	Cytophagia	Flavobacteriia	Sphingobacteriia	Chlamydiae	Anaerolineae	Thermomicrobia	Chloroplast	Cyanobacteria	Melainabacteria	Deferribacteres	Deinococci	Elusimicrobia	Fibrobacteria	Bacilli	Clostridia	Erysipelotrichia	Negativicutes	Fusobacteriia	Gemmatimonadetes	Lentisphaerae_RFP12_gut_group	Lentisphaeria	WCHB1-25	Phycisphaerae	Planctomycetacia	Alphaproteobacteria	Betaproteobacteria	Deltaproteobacteria	Epsilonproteobacteria	Gammaproteobacteria	Spirochaetes	Synergistia	Mollicutes	OPB35_soil_group	Opitutae	Spartobacteria	Verrucomicrobiae
P1A1	33	CTL	RuD	10	0	0	5	252	0	0	5910	0	1	0	0	1	0	0	0	2	0	0	0	25	1	1510	637	183	0	0	0	0	0	0	0	0	0	20	0	69	7	3	10	0	0	0	0
P1A10	96	CTL	RuD	99	0	0	2	443	0	0	17639	0	0	0	1	0	0	5	0	0	0	1	0	3	1	9480	2242	771	0	0	0	0	3	0	0	4	4	90	7	48	148	32	201	0	0	0	0
P1A11	33	ATB	RuD	25	0	0	177	13352	0	0	10469	0	0	1	0	0	0	3	0	0	0	0	0	11	29	6023	535	593	0	0	0	0	0	0	0	1	3	56	1	54	937	26	0	0	0	0	0
P1A12	33	CTL	RuD	83	0	0	333	4581	0	0	8360	4	0	0	0	0	6	2	0	0	0	3	0	8	10	5971	1091	1252	1	0	0	0	0	0	0	15	20	135	26	7729	705	26	8	0	0	0	0
P1A2	96	ATB	RuD	15	0	0	0	100	0	0	3737	0	0	0	0	5	0	2	0	0	0	1	0	6	5	2677	699	135	0	0	0	0	1	0	0	0	0	18	0	1	91	6	29	0	0	0	0
P1A3	33	CTL	RuD	23	1	0	377	2847	0	0	2708	0	0	0	0	0	0	1	0	1	0	0	0	0	4	4951	366	1211	0	0	0	0	0	0	0	0	0	13	0	10	11	15	0	0	0	0	0
P1A4	33	ATB	RuD	132	0	0	3326	5653	0	0	3124	0	1	1	0	0	0	8	0	0	0	0	0	0	19	10664	1352	105	0	1	0	0	0	0	0	9	6	0	0	25	42	3	0	0	0	0	0
P1A5	96	SCB	RuD	41	0	0	1	879	0	0	7511	0	0	0	0	4	0	3	0	215	0	0	0	35	7	3182	349	318	0	0	0	1	3	0	7	2	0	21	0	1855	184	7	17	0	0	0	0
P1A6	96	LA	RuD	142	0	0	2	1063	0	0	25122	0	0	0	0	59	0	4	0	13	0	0	2	17	37	22688	2439	762	0	0	0	0	66	0	58	69	2	82	1	116	100	33	133	0	0	0	0
P1A7	33	SCB	RuD	194	1	0	1350	9081	0	0	1974	0	0	0	0	3	0	1	0	2	0	0	1	1	12	5853	5252	19	0	0	0	0	0	0	9	11	10	1	0	3	33	8	0	0	0	0	0
P1A8	33	LA	RuD	17	0	0	2608	3832	0	0	2570	0	0	0	0	0	0	2	0	0	0	0	0	0	9	6475	1003	26	0	0	0	0	0	0	0	23	5	0	0	13	0	1	0	0	0	0	0
P1A9	96	ATB	RuD	58	0	0	2	200	0	0	9102	0	0	0	0	39	0	2	0	2	0	0	1	1	1	5405	480	189	0	0	0	0	9	0	2	0	1	20	3	96	242	4	29	0	0	0	0
P1B1	96	LA	RuD	136	0	0	0	363	0	0	15257	0	0	0	0	1	0	1	0	25	0	0	0	45	0	8746	1629	785	0	0	0	0	12	0	0	2	0	67	7	6	890	20	81	0	0	0	0
P1B10	96	ATB	RuD	48	0	0	101	1840	0	0	10925	0	0	0	0	0	0	2	0	0	0	0	0	0	1	9032	1361	1773	0	0	0	0	0	0	0	0	0	111	13	3358	1	3	21	0	0	0	0
P1B11	33	SCB	RuD	77	0	0	190	2639	0	0	25933	0	0	0	0	0	0	2	0	0	0	0	0	3	3	7050	536	462	0	0	0	0	0	0	0	1	3	153	11	438	78	2	5	0	0	0	0
P1B12	33	ATB	RuD	9	1	0	204	353	0	0	2756	0	0	0	0	0	0	0	0	0	0	0	0	0	1	3758	2461	139	0	0	0	0	0	0	0	1	0	8	0	130	2	0	0	0	0	0	0
P1B2	96	SCB	RuD	107	0	0	43	4681	0	0	15837	0	0	0	0	0	0	7	0	0	0	0	0	81	3	10565	2266	2819	0	1	0	0	40	0	0	1	0	129	10	4690	1137	16	41	1	0	0	0
P1B3	33	LA	RuD	73	3	0	74	322	0	0	30064	0	0	1	0	0	0	0	0	1	0	0	3	11	65	5766	2572	560	1	0	0	3	0	0	0	4	57	95	0	1270	1928	297	4	0	0	0	0
P1B4	33	SCB	RuD	26	0	0	20	2577	0	0	7721	0	0	0	0	51	0	11	0	0	0	0	0	8	2	7844	839	794	0	0	0	0	0	0	0	5	5	148	5	1387	408	9	12	0	0	0	0
P1B5	96	CTL	RuD	11	0	0	1	1178	0	0	11999	0	0	0	0	0	0	11	0	0	0	0	0	7	0	4401	139	1268	0	0	2	0	1	0	0	3	0	66	4	1290	64	14	0	0	0	0	0
P1B6	96	LA	RuD	64	0	0	2	828	0	0	18375	0	0	0	0	0	0	3	0	0	0	0	0	3	1	6933	1824	1271	0	0	0	0	0	0	0	3	1	123	7	809	301	30	57	0	0	0	0
P1B7	33	CTL	RuD	33	1	0	28	1035	0	0	8405	0	0	0	0	0	0	0	0	0	0	0	0	4	8	2880	1424	76	0	0	59	0	0	0	0	1	55	17	2	4	265	143	0	17	0	0	0
P1B8	33	LA	RuD	0	0	0	2	0	0	0	15	0	0	0	0	0	0	0	0	0	0	0	0	0	1	15	4	0	0	0	0	0	0	0	0	0	0	0	0	0	0	0	0	0	0	0	0
P1B9	96	SCB	RuD	83	0	0	47	989	0	0	4429	0	0	0	0	0	0	1	0	0	0	0	0	0	6	9081	2067	1840	0	0	0	0	0	0	0	1	3	60	1	20	478	4	4	0	0	0	0
P1C1	96	ATB	RuD	47	0	0	4	1090	0	0	21227	0	0	0	0	0	0	5	0	2	0	0	0	52	14	8849	2976	2971	0	0	0	0	0	0	0	5	1	363	16	961	147	22	6	0	0	0	0
P1C10	96	ATB	IlD	626	0	0	98	7031	0	0	19	0	0	0	2	0	0	10	0	0	0	0	0	0	146	25390	6367	71	0	0	0	0	0	0	0	25	9	1	0	17	1	0	53	0	0	0	2
P1C11	33	CTL	IlD	36	0	0	7156	2503	0	0	12	0	0	0	0	0	0	0	0	1	0	0	0	0	16232	3099	967	26	0	0	0	0	0	0	0	16	7	0	0	5	0	1	0	0	0	0	0
P1C12	33	ATB	IlD	29	0	0	8916	4272	0	0	5	0	0	0	0	0	0	0	0	0	0	0	0	0	11361	7564	6708	112	0	0	0	0	0	0	0	1	2	149	0	0	0	4	0	0	0	0	0
P1C2	96	LA	RuD	29	0	0	6	3930	0	0	8586	0	0	0	1	0	0	4	0	0	0	0	0	0	7	5566	108	1898	0	0	0	0	0	0	0	1	2	96	0	1	33	5	11	0	0	0	0
P1C3	96	SCB	RuD	52	0	0	2	409	0	0	16084	0	0	0	1	3	0	4	0	0	0	0	0	3	16	7781	105	934	0	0	1	0	0	0	8	0	1	40	1	2	645	43	19	0	0	0	0
P1C4	96	CTL	RuD	61	0	0	4	478	0	0	16230	0	0	0	0	0	0	3	0	0	0	0	1	26	21	8812	851	974	0	0	6	0	0	0	22	1	2	83	8	654	244	41	45	0	0	0	0
P1C5	33	ATB	RuD	55	1	0	69	193	0	0	15251	0	0	3	0	0	0	0	0	1	0	0	14	11	56	10339	201	175	0	0	0	0	0	0	9	6	193	129	46	210	346	101	19	12	0	0	0
P1C6	33	LA	RuD	20	0	0	8	826	0	0	3927	0	0	0	0	0	0	1	0	0	0	0	1	7	10	2584	136	755	0	0	0	0	0	0	0	0	5	56	6	774	5	7	1	0	0	0	0
P1C7	33	CTL	RuD	30	0	0	6	349	0	0	4784	0	0	0	0	0	0	1	0	0	0	0	0	10	19	2828	148	229	0	0	0	0	8	0	2	0	6	22	1	213	81	11	17	0	0	0	0
P1C8	33	SCB	RuD	60	0	0	3	745	0	0	11762	0	0	0	0	0	0	0	0	0	0	0	0	0	7	8316	39	904	0	0	3	1	13	0	7	2	8	58	6	391	574	60	50	0	0	0	0
P1C9	96	CTL	IlD	1265	0	0	4039	7375	0	0	203	0	8	0	0	128	0	1	0	287	0	1	103	0	487	27133	6372	187	0	0	0	0	0	0	0	363	27	9	0	43	37	3	5	0	0	0	2
P1D1	96	SCB	IlD	358	0	0	73	6286	0	0	38	0	1	0	0	0	0	2	0	112	0	0	2	0	195	24223	6176	13	0	0	0	1	0	0	0	9	2	0	1	6	1	3	28	0	0	0	123
P1D10	96	SCB	IlD	146	0	0	11565	7878	0	0	31	0	1	0	6	0	0	1	0	0	0	0	1	0	48	30597	3718	52	0	0	6	0	0	0	0	12	6	0	6	90	7	4	12	0	0	0	1
P1D11	33	LA	IlD	54	0	0	73	236	0	0	1	0	0	0	0	0	0	1	0	1	0	0	0	0	13459	1131	826	0	0	0	0	0	0	0	0	3	1	0	0	4	0	0	1	0	0	0	0
P1D12	33	SCB	IlD	24	0	0	365	4714	0	0	2	0	0	0	0	0	0	0	0	0	0	0	0	0	201	5663	5417	1	0	0	0	0	0	0	0	0	0	0	0	2	0	3	0	0	0	0	0
P1D2	96	LA	IlD	909	0	0	5	2570	0	0	0	0	0	0	0	1	0	3	0	5	0	0	6	0	117	18107	800	3	0	0	0	0	0	0	0	25	1	1	0	1	0	0	0	0	0	0	5
P1D3	33	SCB	IlD	0	0	0	1584	1039	0	0	16	0	0	0	62	0	0	1	0	2	0	0	0	1	26778	1025	1232	4	0	0	0	0	0	0	0	23	20	0	1	5	3	12	0	0	0	0	0
P1D4	33	LA	IlD	11	0	0	3655	5578	0	0	2	0	0	0	0	0	0	0	0	0	0	0	0	0	16295	10735	3971	21	0	0	0	0	0	0	0	8	1	0	0	2	0	0	0	0	0	0	0
P1D5	96	ATB	IlD	201	0	0	6	567	0	0	11	0	1	0	0	0	0	0	0	1	0	1	0	0	8	13864	848	1	0	0	0	0	0	0	0	29	20	0	0	18	1	0	4	0	0	0	0
P1D6	96	CTL	IlD	275	0	0	604	2972	0	0	21	0	0	0	0	38	0	2	0	90	0	0	0	0	153	10881	1933	18	0	0	0	0	0	0	0	17	0	2	0	0	1	0	2	0	0	0	0
P1D7	33	ATB	IlD	34	0	0	594	19518	0	0	80	0	0	0	0	0	0	0	0	0	0	0	0	3	30474	12967	1783	1337	0	0	0	0	0	0	0	5	8	3	0	5	23	56	0	0	0	0	0
P1D8	33	CTL	IlD	66	0	0	3244	3523	0	0	2	0	1	0	0	1	0	0	0	0	0	0	0	0	18653	6170	1965	1	0	0	0	0	0	0	0	22	12	3	0	9	0	0	3	0	0	0	0
P1D9	96	LA	IlD	1735	0	0	202	2941	0	0	2	0	0	0	0	0	0	7	0	21	0	0	0	0	34	22224	6531	5	0	0	0	0	0	0	0	3	1	1	0	0	0	1	7	0	0	0	0
P1E1	96	CTL	IlD	268	0	0	1321	16345	0	0	25	0	0	0	0	0	0	2	0	0	0	0	0	0	51	15943	711	8	0	0	0	0	0	0	0	9	0	0	0	5	0	0	1	0	0	0	0
P1E10	96	LA	IlD	556	0	0	335	30578	0	0	0	0	0	0	7	0	0	1	0	0	0	0	0	0	72	16082	1865	550	0	0	0	0	0	0	0	0	0	1	0	0	1	0	11	0	0	0	0
P1E11	96	SCB	IlD	622	0	0	5	1598	0	0	9	0	0	0	0	0	0	1	0	0	0	0	0	0	74	26106	1680	553	0	0	0	0	0	0	0	0	0	0	0	2	0	1	6	0	0	0	0
P1E12	96	CTL	IlD	299	0	0	157	1305	0	0	7	0	0	0	1	0	0	0	0	0	0	0	0	0	332	20925	2093	26	0	0	0	0	0	0	0	0	0	0	0	1	0	0	28	0	0	0	0
P1E2	96	LA	IlD	70	0	0	14	2043	0	0	0	0	0	0	0	0	0	0	0	0	0	0	0	0	4	6912	417	10	0	0	0	0	0	0	0	0	0	0	0	0	0	0	7	0	0	0	0
P1E3	33	CTL	IlD	58	0	0	14	583	0	0	6	0	0	0	0	0	0	1	0	0	0	0	0	0	34850	344	941	5	0	0	0	0	0	0	0	1	0	0	0	0	0	0	0	0	0	0	0
P1E4	33	LA	IlD	1	0	0	525	312	0	0	46	0	7	0	0	0	0	0	0	0	0	0	0	1	20287	526	2612	89	0	0	0	0	0	0	0	84	53	0	0	34	11	1	0	0	0	0	0
P1E5	96	SCB	IlD	27	0	0	5	1254	0	0	0	0	0	0	0	0	0	0	0	0	0	0	0	0	9	7335	563	5	0	0	6	0	0	0	0	3	1	0	0	1	0	0	1	0	0	0	0
P1E6	96	ATB	IlD	97	0	0	5647	3190	0	0	5	0	0	0	0	0	0	0	0	0	0	1	0	0	95	2527	2420	296	0	0	0	0	0	0	0	0	2	0	0	2	0	0	9	0	0	0	0
P1E7	33	SCB	IlD	10	0	0	689	1509	0	0	30	0	0	0	0	0	0	0	0	0	0	0	0	0	12580	3969	910	100	0	0	0	0	0	0	0	10	10	2	0	14	1	3	0	0	0	0	0
P1E8	33	ATB	IlD	13	0	0	1698	468	0	0	4	0	0	0	0	0	0	0	0	0	0	0	0	0	60431	448	1848	3	0	0	0	0	0	0	0	10	2	0	0	14	0	0	0	0	0	0	0
P1E9	96	ATB	IlD	176	0	0	40	1926	0	0	0	0	0	0	0	0	0	1	0	1	0	0	0	0	44	38114	10238	770	0	0	0	0	0	0	0	0	72	3	0	26	0	0	12	0	0	0	0
P1F1	33	ATB	IlD	7	0	0	20	58	0	0	11	0	2	0	0	0	0	0	0	0	0	3	0	0	74923	809	621	3	0	0	0	2	0	0	0	68	38	1	5	191	2	0	0	0	0	0	0
P1F10	96	LA	CoD	35	0	0	1	214	0	0	2277	0	0	0	0	0	0	1	0	30	0	0	2	2	23	9874	212	92	0	0	0	0	1	0	0	10	29	1	0	7	1000	0	75	0	0	0	1
P1F11	33	SCB	CoD	4	0	0	1677	1222	0	0	2367	0	0	0	3	0	0	0	0	3	0	0	0	0	2676	10108	429	1230	0	0	0	0	0	0	0	1	36	1	0	86	0	0	0	0	0	0	0
P1F12	33	LA	CoD	7	0	0	1025	2760	0	0	11872	0	0	0	0	0	0	0	0	2	0	0	0	0	2325	16024	519	4752	5	0	0	0	0	0	0	2	130	2	0	454	0	0	2	0	0	0	0
P1F2	33	LA	IlD	95	0	0	709	19750	0	0	35	0	0	0	0	0	0	0	0	2	0	0	2	0	22	11165	2773	84	0	0	0	0	0	0	0	9	2	7	0	28	4	1	1	0	0	0	0
P1F3	33	CTL	IlD	31	0	0	17	2374	0	0	11	0	0	0	3	0	0	0	0	0	0	0	0	0	24763	13335	2127	5	0	0	0	0	0	0	0	5	2	0	0	0	0	0	1	0	0	0	0
P1F4	33	SCB	IlD	2	0	0	4	1403	0	0	2	0	0	0	1	0	0	0	0	0	0	0	0	0	89	9027	75	0	0	0	0	0	0	0	0	1	0	0	0	0	0	0	1	0	0	0	0
P1F5	96	CTL	CoD	87	0	0	1857	1208	0	0	3956	0	0	0	0	0	0	1	0	24	0	0	6	9	56	20057	878	116	0	0	0	0	0	0	0	7	37	0	0	384	1046	0	10	0	0	0	0
P1F6	96	ATB	CoD	2	0	0	58	64	0	0	538	0	0	0	0	0	0	0	0	0	0	0	0	0	3	4171	52	18	0	0	0	0	0	0	0	0	0	0	0	2	169	0	1	0	0	0	0
P1F7	33	CTL	CoD	5	0	0	921	440	0	0	5263	0	0	0	0	0	0	0	0	0	0	0	0	0	1594	8312	57	15	1	0	0	0	0	0	0	0	2	0	0	7	34	0	0	0	0	0	0
P1F8	33	ATB	CoD	0	0	0	311	1882	0	0	98	0	0	0	0	0	0	0	0	0	0	0	0	0	5932	11285	122	3756	0	0	0	0	0	0	0	0	1	1	0	13	0	0	0	0	0	0	0
P1F9	96	SCB	CoD	77	0	0	52	1624	0	0	4801	0	0	0	0	0	0	0	0	25	0	0	4	4	36	22160	607	60	0	0	0	0	0	0	0	5	16	0	0	1401	510	0	55	0	0	0	4
P1G1	96	ATB	CoD	25	0	0	0	46	0	0	960	0	0	0	0	0	0	0	0	0	0	0	6	9	1	4949	246	42	0	0	0	0	0	0	0	2	18	3	0	7	60	0	3	0	0	0	0
P1G10	96	LA	CoD	75	0	0	74	743	0	0	4667	0	0	0	0	0	0	0	0	0	0	0	0	0	4	11312	500	315	0	0	0	0	0	0	0	0	246	1	0	1588	2132	0	12	0	0	0	0
P1G11	33	CTL	CoD	0	0	0	8	6	0	0	10330	0	0	0	0	0	0	0	0	0	0	0	0	0	11	3819	23	359	0	0	0	0	0	0	0	1	3	0	0	4	10	0	0	0	0	0	0
P1G12	33	LA	CoD	2	0	0	416	304	0	0	3227	0	0	0	0	0	0	0	0	0	0	0	0	0	105	5608	209	7367	0	0	0	0	0	0	0	5	18	260	0	2	4	0	12	0	0	0	0
P1G2	96	CTL	CoD	77	0	0	1444	308	0	0	4120	0	0	0	1	0	0	0	0	8	0	0	2	27	28	15837	472	138	0	0	0	0	0	0	0	1	47	1	0	109	3663	1	24	0	0	0	0
P1G3	33	ATB	CoD	0	0	0	1828	2304	0	0	7233	0	0	0	0	0	0	0	0	1	0	0	0	0	2448	10374	112	5516	0	0	0	0	0	0	0	0	15	11	0	0	1	3	0	0	0	0	0
P1G4	33	CTL	CoD	33	0	0	1475	1628	0	0	4403	0	0	0	0	0	0	0	0	6	0	0	0	0	3831	11672	318	1058	228	0	0	0	0	0	0	2	47	0	0	130	0	0	5	0	0	0	0
P1G5	96	LA	CoD	80	0	0	73	261	0	0	12776	0	0	0	0	0	0	0	0	1	0	0	4	7	9	16366	180	119	0	0	0	0	0	0	0	7	15	68	0	211	1795	0	43	0	0	0	0
P1G6	96	SCB	CoD	27	0	0	748	1592	0	0	8676	0	0	0	2	0	0	0	0	0	0	0	8	23	7	22307	495	174	0	0	0	1	0	0	0	3	62	93	0	34	103	0	61	0	0	0	0
P1G7	33	LA	CoD	0	0	0	38	2140	0	0	2002	0	0	0	0	0	0	0	0	0	0	0	0	0	207	5674	10	19	0	0	0	0	0	0	0	0	3	0	0	1	0	0	0	0	0	0	0
P1G8	33	SCB	CoD	2	0	0	425	1113	0	0	8584	0	0	0	0	0	0	0	0	0	0	0	0	0	58	9641	271	212	2	0	0	0	0	0	0	6	113	1	0	100	14	0	9	0	0	0	0
P1G9	96	CTL	CoD	47	0	0	2640	1841	0	0	1653	0	0	0	0	0	0	0	0	0	0	0	0	0	23	8111	181	122	1	0	0	0	0	0	0	0	56	6	0	91	1	0	44	0	0	0	0
P1H1	96	SCB	CoD	17	0	0	2	210	0	1	932	0	0	0	0	0	0	0	0	2	0	0	0	0	3	11561	143	13	0	0	0	0	0	0	0	0	9	0	0	2	267	0	3	0	0	0	0
P1H10	33	LA	CoD	0	0	0	22	189	0	0	1321	0	0	0	0	0	0	0	0	0	0	0	0	0	145	3123	56	313	0	0	0	0	0	0	0	0	134	0	0	265	0	0	2	0	0	0	0
P1H11	33	CTL	CoD	0	0	0	1	113	0	0	1748	0	0	0	1	0	0	0	0	0	0	0	0	0	1921	3593	30	5	0	0	0	0	0	0	0	0	20	2	0	13	2	0	6	0	0	0	0
P1H12	33	SCB	CoD	5	0	0	5	584	0	0	7328	0	0	0	15	0	0	0	0	1	0	0	6	0	474	11866	156	625	1	0	0	0	0	0	0	1	74	59	0	25	63	0	69	0	0	0	0
P1H2	96	ATB	CoD	1	0	0	170	59	0	0	656	0	0	0	0	0	0	0	0	0	0	0	0	0	2	2395	127	8	0	0	0	0	0	0	0	0	27	0	0	201	28	0	1	0	0	0	0
P1H3	33	SCB	CoD	1	0	0	175	499	0	0	2168	0	0	0	0	0	0	0	0	0	0	0	0	0	1022	8180	192	20	852	0	0	0	0	0	0	4	2	0	0	20	5	0	0	0	0	0	0
P1H4	33	ATB	CoD	1	0	0	1441	1770	0	0	164	0	0	0	0	0	0	0	0	0	0	0	0	0	847	4098	552	3508	0	0	0	0	0	0	0	0	6	0	0	180	1	0	0	0	0	0	0
P1H5	96	ATB	CoD	2	0	0	1	36	0	0	784	0	0	0	0	0	0	0	0	0	0	0	1	0	0	5845	128	21	0	0	0	0	0	0	0	0	9	0	0	27	246	0	0	0	0	0	0
P1H6	96	LA	CoD	17	0	0	100	580	0	0	3848	0	0	0	0	0	0	0	0	0	0	0	0	0	3	3822	113	83	116	0	0	0	0	0	0	0	82	2	0	1040	120	0	0	0	0	0	0
P1H7	96	SCB	CoD	21	0	0	0	70	0	0	2058	0	0	0	0	0	0	0	0	0	0	0	5	0	19	6766	237	62	0	0	0	0	0	0	0	0	26	4	0	68	652	0	18	0	0	0	0
P1H8	96	CTL	CoD	36	0	0	6	130	0	0	4226	0	0	0	0	0	0	0	0	1	0	0	1	0	14	13529	104	71	0	0	0	0	0	0	0	3	89	0	0	115	557	0	11	0	0	0	0
P1H9	33	ATB	CoD	0	0	0	930	786	0	0	7051	0	0	0	0	0	0	0	0	0	0	0	0	0	617	7384	164	494	1	0	0	0	0	0	0	0	436	6	0	1	0	0	0	0	0	0	0
P2A1	96	CTL	CoM	23	0	0	1380	736	0	0	6926	0	0	0	0	0	0	0	0	0	0	0	0	0	12	25147	494	252	0	0	0	0	0	0	0	14	141	3	0	75	2183	0	41	0	0	0	0
P2A10	96	CTL	CoM	33	0	0	550	248	0	0	3764	0	0	0	2	0	0	0	0	1	0	0	14	10	13	12096	550	577	0	0	0	0	0	0	0	5	89	0	0	233	2805	0	13	0	0	0	0
P2A11	33	ATB	CoM	0	0	0	642	904	0	0	15457	0	0	0	0	0	0	0	0	3	0	0	1	1	374	8237	87	4548	0	0	0	0	0	0	0	0	113	28	0	6	2	1	0	0	0	0	0
P2A12	33	CTL	CoM	6	1	0	266	304	0	0	5958	0	1	0	4	0	0	0	0	5	0	0	0	5	1338	3239	197	1972	0	0	0	0	0	2	0	27	184	22	350	2446	45	5	1	0	0	0	0
P2A2	96	ATB	CoM	36	0	0	185	270	0	0	4547	0	15	0	0	0	0	0	2	0	3	0	28	0	137	10373	415	404	0	0	0	0	0	0	0	86	96	0	0	48	1909	0	11	0	0	0	0
P2A3	33	CTL	CoM	1	0	0	146	154	0	0	4608	0	0	0	1	0	0	0	0	0	0	0	32	0	307	5306	45	3477	13	0	0	0	0	0	0	34	93	8	0	1739	39	0	0	0	0	0	0
P2A4	33	ATB	CoM	0	0	0	123	401	0	0	26517	3	0	0	0	0	0	0	0	0	0	0	1	2	1862	9505	76	7278	0	0	0	0	0	0	0	8	207	4	8	83	7	1	0	0	0	0	0
P2A5	96	SCB	CoM	2	0	0	4	85	0	0	644	0	0	0	0	0	0	0	0	0	0	0	1	3	3	3751	33	35	0	0	0	0	0	0	0	0	3	0	0	360	24	0	3	0	0	0	0
P2A6	96	LA	CoM	15	0	0	1	121	0	0	3446	0	0	0	2	0	0	0	0	32	0	0	3	1	8	13004	206	214	0	0	0	0	0	0	0	19	134	0	0	29	480	0	41	0	0	0	1
P2A7	33	SCB	CoM	0	0	0	61	165	0	0	4123	0	0	0	0	0	0	0	0	21	0	0	0	0	317	3113	57	1031	0	0	0	0	0	0	0	0	94	0	0	4160	2	0	0	0	0	0	0
P2A8	33	LA	CoM	0	0	0	112	220	0	0	8504	0	0	1	0	0	0	0	0	0	0	0	0	0	325	3798	43	1660	5	0	0	0	0	0	0	9	148	6	23	52	0	0	0	0	0	0	0
P2A9	96	ATB	CoM	24	0	0	5	214	0	0	5118	0	0	0	0	2	0	0	0	1	0	0	15	38	5	11698	497	237	0	0	0	0	0	0	0	9	170	12	0	60	311	0	8	0	0	0	0
P2B1	96	LA	CoM	9	2	0	5	25	0	0	2696	0	0	0	0	0	0	0	0	1	0	0	1	5	2	4622	26	116	0	0	0	0	0	0	0	3	8	5	0	103	563	0	2	0	0	0	0
P2B10	96	ATB	CoM	7	0	0	672	567	0	0	5734	0	0	0	0	0	0	0	0	1	0	0	4	0	25	10526	626	202	0	0	0	0	0	0	0	11	109	2	0	3089	221	0	7	0	0	0	0
P2B11	33	SCB	CoM	0	0	0	38	145	0	0	7238	0	0	0	0	0	0	0	0	0	0	0	0	1	156	5014	72	3146	555	0	0	0	0	0	0	67	242	4	0	976	17	0	0	0	0	0	0
P2B12	33	ATB	CoM	0	0	0	403	911	0	0	6052	0	0	0	0	0	0	0	0	0	0	0	0	0	35	2523	279	7863	1	0	0	0	0	0	0	0	32	1	0	83	0	0	0	0	0	0	0
P2B2	96	SCB	CoM	39	3	0	375	660	0	0	12125	0	3	0	368	0	0	2	0	0	0	0	4	466	20	11421	1596	1125	28	0	2	3	9	0	2	31	101	20	7	2877	1881	13	59	0	1	0	0
P2B3	33	LA	CoM	18	1	0	62	463	2	0	18226	0	12	2	0	1	0	4	0	0	0	0	9	41	388	11883	369	1301	3	0	0	2	0	0	0	50	269	46	1	1952	465	89	61	0	0	0	0
P2B4	33	SCB	CoM	3	0	0	196	558	0	0	12609	0	0	1	0	0	0	0	0	0	0	0	4	0	37	15162	288	2664	8	0	0	0	0	0	0	134	472	1	3	199	79	0	23	0	0	0	0
P2B5	96	CTL	CoM	40	0	0	2106	2090	0	0	10888	0	0	0	0	0	0	3	0	0	0	0	0	0	29	15592	431	597	0	0	1	0	0	0	0	5	495	6	0	2761	14	1	81	0	0	0	2
P2B6	96	LA	CoM	25	0	0	56	460	0	0	5265	0	0	0	0	0	0	0	0	8	0	0	1	0	30	12701	559	612	0	0	0	0	0	0	0	29	327	0	0	5283	2063	0	7	0	0	0	0
P2B7	33	CTL	CoM	2	0	0	116	24	0	0	268	0	14	3	0	0	0	5802	0	0	0	0	0	8	10182	570	38	297	26	0	0	0	0	0	0	1017	44	4	1	62	7	0	0	0	0	0	0
P2B8	33	LA	CoM	1	0	0	217	252	0	0	13961	0	0	0	0	0	0	1	0	0	0	0	0	4	132	16218	577	12535	0	0	0	0	0	0	0	25	246	372	0	133	64	3	15	0	0	0	0
P2B9	96	SCB	CoM	1	0	0	0	54	0	0	869	0	0	0	0	0	0	0	0	6	0	0	1	0	0	5949	56	45	0	0	0	0	0	0	0	5	7	0	0	16	140	0	2	0	0	0	0
P2C1	96	ATB	CoM	6	0	0	6	193	0	0	3856	0	0	0	0	0	0	0	0	0	0	0	7	0	3	12269	505	142	0	0	0	0	0	0	0	7	155	0	0	918	846	0	0	0	0	0	0
P2C10	33	CTL	IlM	15	0	0	2865	799	0	0	1272	0	0	0	2	0	0	6	0	0	0	0	0	0	7070	4014	523	660	3	0	0	0	0	0	0	26	24	6	0	40	2	0	0	0	0	0	0
P2C11	33	ATB	IlM	1	0	0	297	180	0	0	352	0	0	0	0	0	0	2	0	0	0	2	0	0	887	1005	807	56	2	0	0	0	0	0	0	20	55	18	29	154	4	23	1	0	0	0	4
P2C12	96	SCB	IlM	6	0	0	33	127	0	0	3	0	4	0	1	0	0	0	0	51	0	0	0	0	4	22451	175	0	0	0	0	0	0	0	0	16	0	0	0	1	3	0	1	0	0	0	1
P2C2	96	LA	CoM	0	0	0	7	152	0	0	2569	0	0	0	0	0	0	0	0	0	0	0	0	0	5	2674	33	55	24	0	0	0	0	0	0	0	17	1	0	2092	64	0	0	0	0	0	0
P2C3	96	SCB	CoM	1	0	0	1	7	0	0	1117	0	0	0	0	0	0	0	0	0	0	0	15	0	2	3128	65	34	0	0	0	0	0	0	0	0	6	0	0	92	440	0	0	0	0	0	0
P2C4	96	CTL	CoM	4	0	0	4	45	0	0	2255	0	0	0	0	0	0	0	0	0	0	0	1	0	7	10281	61	71	0	0	1	0	0	0	0	0	32	0	0	102	81	0	4	0	0	0	0
P2C5	33	LA	CoM	6	0	0	46	768	0	0	11147	0	0	0	0	0	0	0	0	2	0	0	1	0	352	17517	421	4279	0	0	0	0	0	0	0	14	528	0	0	1212	4	0	9	0	0	0	0
P2C6	33	CTL	CoM	0	0	0	0	139	0	0	7765	0	0	0	0	0	0	0	0	0	0	0	0	0	869	5954	68	633	0	0	0	0	0	0	0	1	178	1	0	635	23	0	14	0	0	0	0
P2C7	33	SCB	CoM	4	0	0	2	293	0	2	10110	0	0	0	5	0	0	1	0	4	0	0	18	0	344	11085	103	1210	0	0	0	0	0	0	0	7	237	53	0	50	85	1	24	0	0	0	0
P2C8	96	CTL	IlM	458	0	0	4594	3540	0	0	359	0	0	0	189	3	0	0	0	15	0	0	3	0	48	12438	632	114	5	0	0	6	0	0	0	25	11	1	0	830	68	0	13	0	0	0	0
P2C9	96	ATB	IlM	178	0	0	154	3767	0	0	95	0	0	0	163	0	0	7	0	19	0	0	0	7	127	17696	3800	44	0	0	0	0	0	0	0	38	25	4	0	572	11	0	95	0	0	0	0
P2D1	96	LA	IlM	93	0	0	1252	184	0	0	107	29	956	10	243	0	0	37	0	4	0	6	24	0	867	3470	92	87	0	0	0	0	0	0	0	300	122	0	38	1020	22	0	0	0	0	0	10
P2D10	33	LA	IlM	0	0	0	3	4	0	0	62	0	0	0	0	0	0	0	0	0	0	0	0	0	534	42	18	5	0	0	0	0	0	0	0	2	7	0	0	14334	2	1	26	0	0	0	0
P2D11	33	SCB	IlM	29	0	0	45	167	0	0	6996	0	32	0	0	21	0	0	0	0	0	0	0	114	214	1922	369	418	0	0	0	0	0	0	0	44	233	34	29	2666	1857	27	9	0	0	0	4
P2D12	96	CTL	IlM	277	0	4	2768	3281	0	3	336	0	0	0	0	0	0	2	0	1	0	3	2	0	207	4341	797	215	0	0	12	0	0	0	0	102	93	7	0	107	66	21	0	0	0	0	0
P2D2	33	SCB	IlM	40	2	0	618	2008	0	0	5345	0	119	18	1163	0	0	17	0	7	0	0	18	130	25816	4551	3606	1096	15	0	0	5	0	0	10	106	384	147	3	459	894	214	3	0	0	0	0
P2D3	33	LA	IlM	1	0	0	135	116	0	0	2164	0	0	0	17	0	0	4	0	1	0	0	0	0	590	1073	74	466	7	0	0	0	0	0	0	71	91	10	6	366	19	0	0	0	0	0	0
P2D4	96	ATB	IlM	2	0	0	63	2	0	0	690	0	4	4	2	0	0	7	0	0	0	0	0	1	314	12111	41	20	0	0	0	0	0	0	0	1	45	1	0	223	499	0	1	0	0	0	0
P2D5	96	CTL	IlM	34	0	0	127	976	0	0	80	0	0	0	1565	0	0	6	0	0	0	0	0	0	107	5151	2200	35	0	0	0	0	0	0	0	50	19	0	0	241	158	0	41	0	0	0	0
P2D6	33	ATB	IlM	19	10	0	155	1877	0	0	10036	3	0	0	3	0	0	0	3	0	0	0	0	175	556	4265	214	764	14	0	0	0	0	0	0	86	241	98	1	510	1586	38	8	0	0	0	0
P2D7	33	CTL	IlM	1	0	0	630	985	0	0	7815	0	0	0	0	0	0	1	0	0	0	0	0	0	168	3137	306	26140	0	0	0	0	0	0	0	14	64	0	0	87	2	0	0	0	0	0	0
P2D8	96	LA	IlM	0	0	0	29	9	0	0	70	0	0	0	249	0	0	10	0	0	0	0	0	9	191	2679	38	16	0	0	0	0	0	0	0	66	29	0	0	46	8	0	0	0	0	0	0
P2D9	96	SCB	IlM	49	0	0	677	5984	0	0	426	0	0	0	995	0	0	0	0	0	0	0	0	30	88	24804	1976	98	2	0	0	0	0	0	0	21	11	0	589	1707	83	2	17	0	3	0	0
P2E1	96	LA	IlM	47	0	0	9	3203	0	0	4	0	0	0	3	0	0	0	0	0	0	0	0	0	7	21987	2768	9	0	0	2	0	0	0	0	0	0	1	0	0	0	0	45	0	0	0	0
P2E10	96	SCB	IlM	8	0	0	516	216	0	0	2270	0	43	0	9060	0	0	5	0	0	0	0	0	0	1160	1039	79	566	76	0	0	0	2	0	0	37	51	6	5	251	152	0	57	0	0	0	0
P2E11	96	CTL	IlM	0	0	0	23	37	0	0	537	0	0	0	479	0	0	6	0	1	0	0	0	1	118	4635	109	85	0	0	0	0	0	0	0	48	10	4	0	483	17	0	0	0	0	0	3
P2E12	33	ATB	IlM	5	0	0	688	190	0	0	2224	0	23	11	28	0	0	4	0	0	0	12	2	0	13784	2808	1286	103	0	0	0	0	0	0	3	101	71	0	0	441	69	0	14	0	0	0	0
P2E2	33	CTL	IlM	23	0	0	59	129	0	0	137	0	0	0	0	0	0	4	0	0	0	0	0	0	14489	293	398	32	0	0	0	0	0	0	0	68	7	0	0	40	8	10	2	0	0	0	0
P2E3	33	LA	IlM	3	2	0	65	71	0	0	9036	0	0	0	0	0	0	5	0	0	0	0	6	131	1313	519	261	316	1	0	0	0	0	0	0	13	17	11	0	312	671	6	0	0	0	0	0
P2E4	96	SCB	IlM	208	0	0	29	5957	0	0	69	0	3	0	93	0	0	15	0	0	0	0	0	0	364	25020	5162	110	0	2	5	0	0	0	0	36	18	1	0	81	5	0	40	0	0	0	0
P2E5	96	ATB	IlM	178	0	0	28	7662	0	0	95	0	0	0	58	0	0	1	0	0	0	2	0	0	395	27914	7809	166	0	0	1	0	0	0	0	49	28	1	1	66	9	0	9	0	0	0	0
P2E6	33	SCB	IlM	12	6	0	34	207	0	0	6815	0	0	0	0	0	0	5	0	0	0	3	0	112	107	964	64	262	5	0	4	0	0	0	0	25	11	59	2	2018	126	6	5	0	0	3	0
P2E7	33	ATB	IlM	0	0	0	1114	1579	0	0	17860	0	0	0	1	0	0	11	0	0	0	0	0	0	458	6960	527	33436	0	0	0	0	0	0	0	49	260	9	3	271	0	0	0	0	0	0	0
P2E8	96	ATB	IlM	6	0	0	334	804	0	0	3459	0	0	0	594	0	0	16	0	0	0	0	10	0	214	3365	449	179	0	0	0	0	0	0	0	203	119	0	0	1657	289	0	8	0	0	0	0
P2E9	96	LA	IlM	12	0	0	60	236	0	0	58	0	5	0	12	0	0	12	0	12	0	9	0	1	188	12790	1129	65	0	0	0	0	0	0	0	70	22	6	0	96	1	0	1	0	0	0	0
P2F1	33	LA	IlM	16	0	0	129	5579	0	0	133	0	0	0	0	0	0	0	0	1	0	0	1	0	84	6877	1449	38	0	0	1	0	0	0	0	10	3	5	0	771	13	0	4	0	0	0	0
P2F2	33	CTL	IlM	1	0	0	11	9	0	0	34	0	4	0	11526	0	0	1	0	1	0	0	0	0	35	2465	3	3	0	0	0	0	0	0	0	22	5	0	0	35	3	0	0	0	0	0	0
P2F3	33	SCB	IlM	1	0	0	9	182	0	0	20	3	0	0	33450	0	0	2	0	0	0	0	3	0	333	878	77	3	2	0	0	0	0	0	0	16	5	0	0	24	0	0	0	0	0	0	0

## Sheet: TableS1d_ Order
Table S1a: Bacteria orders detected in all the samples (n = 159)															Table S1d: Bacteria orders dectected in all the samples (n = 159)
Sample ID	day	treatment	site	Methanobacteriales	Thermoplasmatales	Acidimicrobiales	Actinomycetales	Bifidobacteriales	Corynebacteriales	Frankiales	Micrococcales	PeM15	Propionibacteriales	Pseudonocardiales	Streptomycetales	Coriobacteriales	Gaiellales	Bacteroidales	Cytophagales	Flavobacteriales	Sphingobacteriales	Chlamydiales	Anaerolineales	JG30-KF-CM45	Cercis_gigantea	Gossypium_arboreum	Lolium_perenne	Phaseolus_acutifolius_(tepary_bean)	Solanum_melongena_(eggplant)	SubsectionII	SubsectionIII	Gastranaerophilales	Obscuribacterales	Deferribacterales	Deinococcales	Elusimicrobiales	Fibrobacterales	Bacillales	Lactobacillales	Clostridiales	Thermoanaerobacterales	Erysipelotrichales	Selenomonadales	Fusobacteriales	AT425-EubC11_terrestrial_group	Victivallales	WD2101_soil_group	Planctomycetales	Caulobacterales
P1A1	33	CTL	RUD	10	0	0	0	5	0	0	0	0	0	0	0	252	0	5910	0	1	0	0	1	0	0	0	0	0	0	0	0	2	0	0	0	0	25	0	1	1510	0	637	183	0	0	0	0	0	0
P1A10	96	CTL	RUD	99	0	0	1	0	1	0	0	0	0	0	0	443	0	17639	0	0	0	1	0	0	0	0	5	0	0	0	0	0	0	0	1	0	3	1	0	9480	0	2242	771	0	0	0	0	0	0
P1A11	33	ATB	RUD	25	0	0	5	167	1	0	3	0	1	0	0	13352	0	10469	0	0	1	0	0	0	0	0	0	1	0	0	0	0	0	0	0	0	11	0	29	6023	0	535	593	0	0	0	0	0	0
P1A12	33	CTL	RUD	83	0	0	2	284	10	1	36	0	0	0	0	4581	0	8360	4	0	0	0	0	6	0	0	0	1	0	0	0	0	0	0	3	0	8	5	5	5971	0	1091	1252	1	0	0	0	0	0
P1A2	96	ATB	RUD	15	0	0	0	0	0	0	0	0	0	0	0	100	0	3737	0	0	0	0	5	0	0	0	2	0	0	0	0	0	0	0	1	0	6	0	5	2677	0	699	135	0	0	0	0	0	0
P1A3	33	CTL	RUD	23	1	0	1	375	1	0	0	0	0	0	0	2847	0	2708	0	0	0	0	0	0	0	0	0	1	0	0	0	1	0	0	0	0	0	0	4	4951	0	366	1211	0	0	0	0	0	0
P1A4	33	ATB	RUD	132	0	0	9	3316	0	0	1	0	0	0	0	5653	0	3124	0	1	1	0	0	0	0	0	3	3	0	0	0	0	0	0	0	0	0	0	19	10664	0	1352	105	0	1	0	0	0	1
P1A5	96	SCB	RUD	41	0	0	0	1	0	0	0	0	0	0	0	879	0	7511	0	0	0	0	4	0	0	0	2	0	0	0	0	215	0	0	0	0	35	0	7	3182	0	349	318	0	0	1	0	7	0
P1A6	96	LA	RUD	142	0	0	0	2	0	0	0	0	0	0	0	1063	0	25122	0	0	0	0	59	0	0	0	3	0	0	0	0	13	0	0	0	2	17	2	35	22688	0	2439	762	0	0	0	0	58	0
P1A7	33	SCB	RUD	194	1	0	1	1335	12	0	2	0	0	0	0	9081	0	1974	0	0	0	0	3	0	0	0	0	1	0	0	0	2	0	0	0	1	1	0	12	5853	0	5252	19	0	0	0	0	9	0
P1A8	33	LA	RUD	17	0	0	2	2602	4	0	0	0	0	0	0	3832	0	2570	0	0	0	0	0	0	0	0	0	0	0	0	0	0	0	0	0	0	0	0	9	6475	0	1003	26	0	0	0	0	0	0
P1A9	96	ATB	RUD	58	0	0	0	0	0	0	2	0	0	0	0	200	0	9102	0	0	0	0	39	0	0	0	1	0	0	0	0	2	0	0	0	1	1	0	1	5405	0	480	189	0	0	0	0	2	0
P1B1	96	LA	RUD	136	0	0	0	0	0	0	0	0	0	0	0	363	0	15257	0	0	0	0	1	0	0	0	0	0	0	0	0	25	0	0	0	0	45	0	0	8746	0	1629	785	0	0	0	0	0	0
P1B10	96	ATB	RUD	48	0	0	0	99	0	0	1	0	0	0	1	1840	0	10925	0	0	0	0	0	0	0	0	2	0	0	0	0	0	0	0	0	0	0	0	1	9032	0	1361	1773	0	0	0	0	0	0
P1B11	33	SCB	RUD	77	0	0	3	186	1	0	0	0	0	0	0	2639	0	25933	0	0	0	0	0	0	0	0	1	1	0	0	0	0	0	0	0	0	3	0	3	7050	0	536	462	0	0	0	0	0	0
P1B12	33	ATB	RUD	9	1	0	3	200	0	0	0	0	1	0	0	353	0	2756	0	0	0	0	0	0	0	0	0	0	0	0	0	0	0	0	0	0	0	0	1	3758	0	2461	139	0	0	0	0	0	0
P1B2	96	SCB	RUD	107	0	0	0	40	2	0	1	0	0	0	0	4681	0	15837	0	0	0	0	0	0	0	0	5	0	0	0	0	0	0	0	0	0	81	0	3	10565	0	2266	2819	0	1	0	0	0	0
P1B3	33	LA	RUD	73	3	0	18	8	48	0	0	0	0	0	0	322	0	30064	0	0	1	0	0	0	0	0	0	0	0	0	0	1	0	0	0	3	11	1	64	5766	0	2572	560	1	0	3	0	0	0
P1B4	33	SCB	RUD	26	0	0	2	17	0	0	1	0	0	0	0	2577	0	7721	0	0	0	0	51	0	0	0	1	7	0	0	0	0	0	0	0	0	8	0	2	7844	0	839	794	0	0	0	0	0	0
P1B5	96	CTL	RUD	11	0	0	1	0	0	0	0	0	0	0	0	1178	0	11999	0	0	0	0	0	0	0	0	9	1	0	0	0	0	0	0	0	0	7	0	0	4401	0	139	1268	0	0	0	0	0	0
P1B6	96	LA	RUD	64	0	0	1	0	1	0	0	0	0	0	0	828	0	18375	0	0	0	0	0	0	0	0	2	0	0	0	0	0	0	0	0	0	3	0	1	6933	0	1824	1271	0	0	0	0	0	0
P1B7	33	CTL	RUD	33	1	0	4	1	23	0	0	0	0	0	0	1035	0	8405	0	0	0	0	0	0	0	0	0	0	0	0	0	0	0	0	0	0	4	0	8	2880	0	1424	76	0	0	0	0	0	0
P1B8	33	LA	RUD	0	0	0	0	2	0	0	0	0	0	0	0	0	0	15	0	0	0	0	0	0	0	0	0	0	0	0	0	0	0	0	0	0	0	0	1	15	0	4	0	0	0	0	0	0	0
P1B9	96	SCB	RUD	83	0	0	0	46	0	0	1	0	0	0	0	989	0	4429	0	0	0	0	0	0	0	0	1	0	0	0	0	0	0	0	0	0	0	0	6	9081	0	2067	1840	0	0	0	0	0	0
P1C1	96	ATB	RUD	47	0	0	0	3	1	0	0	0	0	0	0	1090	0	21227	0	0	0	0	0	0	0	0	3	1	0	0	0	2	0	0	0	0	52	0	14	8849	0	2976	2971	0	0	0	0	0	0
P1C10	96	ATB	IlD	626	0	0	2	65	11	2	7	0	1	0	10	7031	0	19	0	0	0	2	0	0	0	0	1	0	3	0	0	0	0	0	0	0	0	18	128	25390	0	6367	71	0	0	0	0	0	0
P1C11	33	CTL	IlD	36	0	0	0	7155	0	0	0	0	1	0	0	2503	0	12	0	0	0	0	0	0	0	0	0	0	0	0	0	1	0	0	0	0	0	1	16231	3099	0	967	26	0	0	0	0	0	1
P1C12	33	ATB	IlD	29	0	0	32	8883	0	0	0	0	1	0	0	4272	0	5	0	0	0	0	0	0	0	0	0	0	0	0	0	0	0	0	0	0	0	1	11360	7564	0	6708	112	0	0	0	0	0	0
P1C2	96	LA	RUD	29	0	0	0	6	0	0	0	0	0	0	0	3930	0	8586	0	0	0	1	0	0	0	0	2	2	0	0	0	0	0	0	0	0	0	0	7	5566	0	108	1898	0	0	0	0	0	0
P1C3	96	SCB	RUD	52	0	0	0	2	0	0	0	0	0	0	0	409	0	16084	0	0	0	1	3	0	0	0	0	0	0	0	0	0	0	0	0	0	3	0	16	7781	0	105	934	0	0	0	0	8	0
P1C4	96	CTL	RUD	61	0	0	2	2	0	0	0	0	0	0	0	478	0	16230	0	0	0	0	0	0	0	0	1	2	0	0	0	0	0	0	0	1	26	0	21	8812	0	851	974	0	0	0	0	22	0
P1C5	33	ATB	RUD	55	1	0	4	2	59	0	4	0	0	0	0	193	0	15251	0	0	3	0	0	0	0	0	0	0	0	0	0	1	0	0	0	14	11	2	54	10339	0	201	175	0	0	0	0	9	3
P1C6	33	LA	RUD	20	0	0	0	8	0	0	0	0	0	0	0	826	0	3927	0	0	0	0	0	0	0	0	1	0	0	0	0	0	0	0	0	1	7	0	10	2584	0	136	755	0	0	0	0	0	0
P1C7	33	CTL	RUD	30	0	0	1	2	1	0	2	0	0	0	0	349	0	4784	0	0	0	0	0	0	0	0	0	1	0	0	0	0	0	0	0	0	10	2	17	2828	0	148	229	0	0	0	0	2	0
P1C8	33	SCB	RUD	60	0	0	1	0	2	0	0	0	0	0	0	745	0	11762	0	0	0	0	0	0	0	0	0	0	0	0	0	0	0	0	0	0	0	0	7	8316	0	39	904	0	0	1	0	7	0
P1C9	96	CTL	IlD	1265	0	0	8	4025	0	1	1	0	4	0	0	7375	0	203	0	8	0	0	128	0	0	0	0	0	0	0	0	287	0	0	1	103	0	0	487	27133	0	6372	187	0	0	0	0	0	6
P1D1	96	SCB	IlD	358	0	0	6	67	0	0	0	0	0	0	0	6286	0	38	0	1	0	0	0	0	0	0	0	0	0	0	0	112	0	0	0	2	0	2	193	24223	0	6176	13	0	0	1	0	0	2
P1D10	96	SCB	IlD	146	0	0	5	11558	1	0	1	0	0	0	0	7878	0	31	0	1	0	6	0	0	0	0	0	0	0	0	0	0	0	0	0	1	0	5	43	30597	0	3718	52	0	0	0	0	0	1
P1D11	33	LA	IlD	54	0	0	21	42	8	0	1	0	1	0	0	236	0	1	0	0	0	0	0	0	0	0	0	0	0	0	0	1	0	0	0	0	0	2	13457	1131	0	826	0	0	0	0	0	0	3
P1D12	33	SCB	IlD	24	0	0	3	362	0	0	0	0	0	0	0	4714	0	2	0	0	0	0	0	0	0	0	0	0	0	0	0	0	0	0	0	0	0	0	201	5663	0	5417	1	0	0	0	0	0	0
P1D2	96	LA	IlD	909	0	0	1	2	0	0	2	0	0	0	0	2570	0	0	0	0	0	0	1	0	0	0	0	0	0	0	0	5	0	0	0	6	0	0	117	18107	0	800	3	0	0	0	0	0	0
P1D3	33	SCB	IlD	0	0	0	3	1581	0	0	0	0	0	0	0	1039	0	16	0	0	0	62	0	0	0	0	0	0	0	0	0	2	0	0	0	0	1	0	26778	1025	0	1232	4	0	0	0	0	0	6
P1D4	33	LA	IlD	11	0	0	2	3642	7	0	4	0	0	0	0	5578	0	2	0	0	0	0	0	0	0	0	0	0	0	0	0	0	0	0	0	0	0	0	16295	10735	0	3971	21	0	0	0	0	0	2
P1D5	96	ATB	IlD	201	0	0	0	3	0	0	1	0	2	0	0	567	0	11	0	1	0	0	0	0	0	0	0	0	0	0	0	1	0	0	1	0	0	0	8	13864	0	848	1	0	0	0	0	0	6
P1D6	96	CTL	IlD	275	0	0	4	599	0	0	0	0	0	1	0	2972	0	21	0	0	0	0	38	0	0	0	0	0	0	0	0	90	0	0	0	0	0	0	153	10881	0	1933	18	0	0	0	0	0	0
P1D7	33	ATB	IlD	34	0	0	31	561	0	0	2	0	0	0	0	19518	0	80	0	0	0	0	0	0	0	0	0	0	0	0	0	0	0	0	0	0	3	1	30473	12967	0	1783	1337	0	0	0	0	0	3
P1D8	33	CTL	IlD	66	0	0	2	3232	5	1	1	0	3	0	0	3523	0	2	0	1	0	0	1	0	0	0	0	0	0	0	0	0	0	0	0	0	0	1	18652	6170	0	1965	1	0	0	0	0	0	3
P1D9	96	LA	IlD	1735	0	0	4	192	2	0	4	0	0	0	0	2941	0	2	0	0	0	0	0	0	0	0	2	0	0	0	0	21	0	0	0	0	0	2	32	22224	0	6531	5	0	0	0	0	0	1
P1E1	96	CTL	IlD	268	0	0	0	1317	4	0	0	0	0	0	0	16345	0	25	0	0	0	0	0	0	0	0	1	0	0	0	0	0	0	0	0	0	0	0	51	15943	0	711	8	0	0	0	0	0	2
P1E10	96	LA	IlD	556	0	0	8	320	6	0	1	0	0	0	0	30578	0	0	0	0	0	7	0	0	0	0	0	0	0	0	0	0	0	0	0	0	0	0	72	16082	0	1865	550	0	0	0	0	0	0
P1E11	96	SCB	IlD	622	0	0	0	4	0	0	1	0	0	0	0	1598	0	9	0	0	0	0	0	0	0	0	1	0	0	0	0	0	0	0	0	0	0	0	74	26106	0	1680	553	0	0	0	0	0	0
P1E12	96	CTL	IlD	299	0	0	6	148	1	0	2	0	0	0	0	1305	0	7	0	0	0	1	0	0	0	0	0	0	0	0	0	0	0	0	0	0	0	0	332	20925	0	2093	26	0	0	0	0	0	0
P1E2	96	LA	IlD	70	0	0	0	12	0	0	1	0	1	0	0	2043	0	0	0	0	0	0	0	0	0	0	0	0	0	0	0	0	0	0	0	0	0	0	4	6912	0	417	10	0	0	0	0	0	0
P1E3	33	CTL	IlD	58	0	0	1	5	6	1	1	0	0	0	0	583	0	6	0	0	0	0	0	0	0	0	1	0	0	0	0	0	0	0	0	0	0	0	34850	344	0	941	5	0	0	0	0	0	0
P1E4	33	LA	IlD	1	0	0	50	469	0	0	0	0	6	0	0	312	0	46	0	7	0	0	0	0	0	0	0	0	0	0	0	0	0	0	0	0	1	2	20285	526	0	2612	89	0	0	0	0	0	7
P1E5	96	SCB	IlD	27	0	0	1	3	1	0	0	0	0	0	0	1254	0	0	0	0	0	0	0	0	0	0	0	0	0	0	0	0	0	0	0	0	0	0	9	7335	0	563	5	0	0	0	0	0	0
P1E6	96	ATB	IlD	97	0	0	0	5646	0	0	0	0	0	0	1	3190	0	5	0	0	0	0	0	0	0	0	0	0	0	0	0	0	0	0	1	0	0	0	95	2527	0	2420	296	0	0	0	0	0	0
P1E7	33	SCB	IlD	10	0	0	2	686	1	0	0	0	0	0	0	1509	0	30	0	0	0	0	0	0	0	0	0	0	0	0	0	0	0	0	0	0	0	1	12579	3969	0	910	100	0	0	0	0	0	0
P1E8	33	ATB	IlD	13	0	0	19	1678	0	0	0	0	1	0	0	468	0	4	0	0	0	0	0	0	0	0	0	0	0	0	0	0	0	0	0	0	0	0	60431	448	0	1848	3	0	0	0	0	0	4
P1E9	96	ATB	IlD	176	0	0	1	38	0	0	0	0	0	0	1	1926	0	0	0	0	0	0	0	0	0	0	0	0	0	0	0	1	0	0	0	0	0	0	44	38114	0	10238	770	0	0	0	0	0	0
P1F1	33	ATB	IlD	7	0	0	0	6	2	0	2	0	10	0	0	58	0	11	0	2	0	0	0	0	0	0	0	0	0	0	0	0	0	0	3	0	0	6	74917	809	0	621	3	0	0	2	0	0	5
P1F10	96	LA	CoD	35	0	0	0	1	0	0	0	0	0	0	0	214	0	2277	0	0	0	0	0	0	0	0	0	0	0	0	0	30	0	0	0	2	2	0	23	9874	0	212	92	0	0	0	0	0	0
P1F11	33	SCB	CoD	4	0	0	1	1676	0	0	0	0	0	0	0	1222	0	2367	0	0	0	3	0	0	0	0	0	0	0	0	0	3	0	0	0	0	0	0	2676	10108	0	429	1230	0	0	0	0	0	0
P1F12	33	LA	CoD	7	0	0	0	1023	1	0	1	0	0	0	0	2760	0	11872	0	0	0	0	0	0	0	0	0	0	0	0	0	2	0	0	0	0	0	0	2325	16024	0	519	4752	5	0	0	0	0	0
P1F2	33	LA	IlD	95	0	0	12	689	2	0	5	0	1	0	0	19750	0	35	0	0	0	0	0	0	0	0	0	0	0	0	0	2	0	0	0	2	0	0	22	11165	0	2773	84	0	0	0	0	0	1
P1F3	33	CTL	IlD	31	0	0	9	2	5	0	1	0	0	0	0	2374	0	11	0	0	0	3	0	0	0	0	0	0	0	0	0	0	0	0	0	0	0	1	24762	13335	0	2127	5	0	0	0	0	0	0
P1F4	33	SCB	IlD	2	0	0	0	0	4	0	0	0	0	0	0	1403	0	2	0	0	0	1	0	0	0	0	0	0	0	0	0	0	0	0	0	0	0	0	89	9027	0	75	0	0	0	0	0	0	0
P1F5	96	CTL	CoD	87	0	0	2	1852	0	1	1	0	0	1	0	1208	0	3956	0	0	0	0	0	0	0	0	1	0	0	0	0	24	0	0	0	6	9	2	54	20057	0	878	116	0	0	0	0	0	0
P1F6	96	ATB	CoD	2	0	0	0	58	0	0	0	0	0	0	0	64	0	538	0	0	0	0	0	0	0	0	0	0	0	0	0	0	0	0	0	0	0	0	3	4171	0	52	18	0	0	0	0	0	0
P1F7	33	CTL	CoD	5	0	0	0	921	0	0	0	0	0	0	0	440	0	5263	0	0	0	0	0	0	0	0	0	0	0	0	0	0	0	0	0	0	0	0	1594	8312	0	57	15	1	0	0	0	0	0
P1F8	33	ATB	CoD	0	0	0	1	310	0	0	0	0	0	0	0	1882	0	98	0	0	0	0	0	0	0	0	0	0	0	0	0	0	0	0	0	0	0	1	5931	11285	0	122	3756	0	0	0	0	0	0
P1F9	96	SCB	CoD	77	0	0	0	49	0	0	3	0	0	0	0	1624	0	4801	0	0	0	0	0	0	0	0	0	0	0	0	0	25	0	0	0	4	4	0	36	22160	0	607	60	0	0	0	0	0	0
P1G1	96	ATB	CoD	25	0	0	0	0	0	0	0	0	0	0	0	46	0	960	0	0	0	0	0	0	0	0	0	0	0	0	0	0	0	0	0	6	9	0	1	4949	0	246	42	0	0	0	0	0	0
P1G10	96	LA	CoD	75	0	0	0	74	0	0	0	0	0	0	0	743	0	4667	0	0	0	0	0	0	0	0	0	0	0	0	0	0	0	0	0	0	0	0	4	11312	0	500	315	0	0	0	0	0	0
P1G11	33	CTL	CoD	0	0	0	0	8	0	0	0	0	0	0	0	6	0	10330	0	0	0	0	0	0	0	0	0	0	0	0	0	0	0	0	0	0	0	0	11	3819	0	23	359	0	0	0	0	0	0
P1G12	33	LA	CoD	2	0	0	0	416	0	0	0	0	0	0	0	304	0	3227	0	0	0	0	0	0	0	0	0	0	0	0	0	0	0	0	0	0	0	0	105	5608	0	209	7367	0	0	0	0	0	1
P1G2	96	CTL	CoD	77	0	0	2	1441	0	0	1	0	0	0	0	308	0	4120	0	0	0	1	0	0	0	0	0	0	0	0	0	8	0	0	0	2	27	0	28	15837	0	472	138	0	0	0	0	0	0
P1G3	33	ATB	CoD	0	0	0	1	1827	0	0	0	0	0	0	0	2304	0	7233	0	0	0	0	0	0	0	0	0	0	0	0	0	1	0	0	0	0	0	0	2448	10374	0	112	5516	0	0	0	0	0	0
P1G4	33	CTL	CoD	33	0	0	3	1470	2	0	0	0	0	0	0	1628	0	4403	0	0	0	0	0	0	0	0	0	0	0	0	0	6	0	0	0	0	0	0	3831	11672	0	318	1058	228	0	0	0	0	0
P1G5	96	LA	CoD	80	0	0	2	71	0	0	0	0	0	0	0	261	0	12776	0	0	0	0	0	0	0	0	0	0	0	0	0	1	0	0	0	4	7	0	9	16366	0	180	119	0	0	0	0	0	0
P1G6	96	SCB	CoD	27	0	0	1	746	0	0	1	0	0	0	0	1592	0	8676	0	0	0	2	0	0	0	0	0	0	0	0	0	0	0	0	0	8	23	0	7	22307	0	495	174	0	0	1	0	0	1
P1G7	33	LA	CoD	0	0	0	0	38	0	0	0	0	0	0	0	2140	0	2002	0	0	0	0	0	0	0	0	0	0	0	0	0	0	0	0	0	0	0	0	207	5674	0	10	19	0	0	0	0	0	0
P1G8	33	SCB	CoD	2	0	0	0	425	0	0	0	0	0	0	0	1113	0	8584	0	0	0	0	0	0	0	0	0	0	0	0	0	0	0	0	0	0	0	0	58	9641	0	271	212	2	0	0	0	0	1
P1G9	96	CTL	CoD	47	0	0	0	2640	0	0	0	0	0	0	0	1841	0	1653	0	0	0	0	0	0	0	0	0	0	0	0	0	0	0	0	0	0	0	0	23	8111	0	181	122	1	0	0	0	0	0
P1H1	96	SCB	CoD	17	0	0	0	2	0	0	0	0	0	0	0	210	0	932	0	0	0	0	0	0	0	0	0	0	0	0	0	2	0	0	0	0	0	0	3	11561	0	143	13	0	0	0	0	0	0
P1H10	33	LA	CoD	0	0	0	0	22	0	0	0	0	0	0	0	189	0	1321	0	0	0	0	0	0	0	0	0	0	0	0	0	0	0	0	0	0	0	0	145	3123	0	56	313	0	0	0	0	0	0
P1H11	33	CTL	CoD	0	0	0	0	0	1	0	0	0	0	0	0	113	0	1748	0	0	0	1	0	0	0	0	0	0	0	0	0	0	0	0	0	0	0	0	1921	3593	0	30	5	0	0	0	0	0	0
P1H12	33	SCB	CoD	5	0	0	0	5	0	0	0	0	0	0	0	584	0	7328	0	0	0	15	0	0	0	0	0	0	0	0	0	1	0	0	0	6	0	0	474	11866	0	156	625	1	0	0	0	0	0
P1H2	96	ATB	CoD	1	0	0	0	170	0	0	0	0	0	0	0	59	0	656	0	0	0	0	0	0	0	0	0	0	0	0	0	0	0	0	0	0	0	0	2	2395	0	127	8	0	0	0	0	0	0
P1H3	33	SCB	CoD	1	0	0	1	174	0	0	0	0	0	0	0	499	0	2168	0	0	0	0	0	0	0	0	0	0	0	0	0	0	0	0	0	0	0	0	1022	8180	0	192	20	852	0	0	0	0	0
P1H4	33	ATB	CoD	1	0	0	0	1441	0	0	0	0	0	0	0	1770	0	164	0	0	0	0	0	0	0	0	0	0	0	0	0	0	0	0	0	0	0	0	847	4098	0	552	3508	0	0	0	0	0	0
P1H5	96	ATB	CoD	2	0	0	0	1	0	0	0	0	0	0	0	36	0	784	0	0	0	0	0	0	0	0	0	0	0	0	0	0	0	0	0	1	0	0	0	5845	0	128	21	0	0	0	0	0	0
P1H6	96	LA	CoD	17	0	0	0	100	0	0	0	0	0	0	0	580	0	3848	0	0	0	0	0	0	0	0	0	0	0	0	0	0	0	0	0	0	0	0	3	3822	0	113	83	116	0	0	0	0	0
P1H7	96	SCB	CoD	21	0	0	0	0	0	0	0	0	0	0	0	70	0	2058	0	0	0	0	0	0	0	0	0	0	0	0	0	0	0	0	0	5	0	0	19	6766	0	237	62	0	0	0	0	0	0
P1H8	96	CTL	CoD	36	0	0	0	6	0	0	0	0	0	0	0	130	0	4226	0	0	0	0	0	0	0	0	0	0	0	0	0	1	0	0	0	1	0	0	14	13529	0	104	71	0	0	0	0	0	0
P1H9	33	ATB	CoD	0	0	0	0	929	1	0	0	0	0	0	0	786	0	7051	0	0	0	0	0	0	0	0	0	0	0	0	0	0	0	0	0	0	0	0	617	7384	0	164	494	1	0	0	0	0	0
P2A1	96	CTL	CoM	23	0	0	0	1380	0	0	0	0	0	0	0	736	0	6926	0	0	0	0	0	0	0	0	0	0	0	0	0	0	0	0	0	0	0	0	12	25147	0	494	252	0	0	0	0	0	0
P2A10	96	CTL	CoM	33	0	0	3	547	0	0	0	0	0	0	0	248	0	3764	0	0	0	2	0	0	0	0	0	0	0	0	0	1	0	0	0	14	10	1	12	12096	0	550	577	0	0	0	0	0	0
P2A11	33	ATB	CoM	0	0	0	1	641	0	0	0	0	0	0	0	904	0	15457	0	0	0	0	0	0	0	0	0	0	0	0	0	3	0	0	0	1	1	0	374	8237	0	87	4548	0	0	0	0	0	0
P2A12	33	CTL	CoM	6	1	0	3	227	8	0	28	0	0	0	0	304	0	5958	0	1	0	4	0	0	0	0	0	0	0	0	0	5	0	0	0	0	5	24	1314	3239	0	197	1972	0	0	0	2	0	1
P2A2	96	ATB	CoM	36	0	0	0	144	20	8	11	0	2	0	0	270	0	4547	0	15	0	0	0	0	0	0	0	0	0	2	0	0	0	3	0	28	0	0	137	10373	0	415	404	0	0	0	0	0	0
P2A3	33	CTL	CoM	1	0	0	0	146	0	0	0	0	0	0	0	154	0	4608	0	0	0	1	0	0	0	0	0	0	0	0	0	0	0	0	0	32	0	1	306	5306	0	45	3477	13	0	0	0	0	0
P2A4	33	ATB	CoM	0	0	0	0	117	0	1	5	0	0	0	0	401	0	26517	3	0	0	0	0	0	0	0	0	0	0	0	0	0	0	0	0	1	2	0	1862	9505	0	76	7278	0	0	0	0	0	0
P2A5	96	SCB	CoM	2	0	0	0	4	0	0	0	0	0	0	0	85	0	644	0	0	0	0	0	0	0	0	0	0	0	0	0	0	0	0	0	1	3	0	3	3751	0	33	35	0	0	0	0	0	0
P2A6	96	LA	CoM	15	0	0	0	0	0	0	1	0	0	0	0	121	0	3446	0	0	0	2	0	0	0	0	0	0	0	0	0	32	0	0	0	3	1	0	8	13004	0	206	214	0	0	0	0	0	0
P2A7	33	SCB	CoM	0	0	0	0	60	0	0	1	0	0	0	0	165	0	4123	0	0	0	0	0	0	0	0	0	0	0	0	0	21	0	0	0	0	0	0	317	3113	0	57	1031	0	0	0	0	0	0
P2A8	33	LA	CoM	0	0	0	0	112	0	0	0	0	0	0	0	220	0	8504	0	0	1	0	0	0	0	0	0	0	0	0	0	0	0	0	0	0	0	0	325	3798	0	43	1660	5	0	0	0	0	0
P2A9	96	ATB	CoM	24	0	0	1	4	0	0	0	0	0	0	0	214	0	5118	0	0	0	0	2	0	0	0	0	0	0	0	0	1	0	0	0	15	38	0	5	11698	0	497	237	0	0	0	0	0	0
P2B1	96	LA	CoM	9	2	0	0	5	0	0	0	0	0	0	0	25	0	2696	0	0	0	0	0	0	0	0	0	0	0	0	0	1	0	0	0	1	5	0	2	4622	0	26	116	0	0	0	0	0	0
P2B10	96	ATB	CoM	7	0	0	0	672	0	0	0	0	0	0	0	567	0	5734	0	0	0	0	0	0	0	0	0	0	0	0	0	1	0	0	0	4	0	0	25	10526	0	626	202	0	0	0	0	0	0
P2B11	33	SCB	CoM	0	0	0	0	37	0	0	1	0	0	0	0	145	0	7238	0	0	0	0	0	0	0	0	0	0	0	0	0	0	0	0	0	0	1	1	155	5014	0	72	3146	555	0	0	0	0	0
P2B12	33	ATB	CoM	0	0	0	0	400	3	0	0	0	0	0	0	911	0	6052	0	0	0	0	0	0	0	0	0	0	0	0	0	0	0	0	0	0	0	0	35	2523	0	279	7863	1	0	0	0	0	0
P2B2	96	SCB	CoM	39	3	0	21	349	0	0	5	0	0	0	0	660	0	12125	0	3	0	368	0	0	2	0	0	0	0	0	0	0	0	0	0	4	466	0	20	11421	0	1596	1125	28	0	3	0	2	1
P2B3	33	LA	CoM	18	1	0	0	50	4	0	7	0	1	0	0	463	2	18226	0	12	2	0	1	0	3	0	0	0	0	0	0	0	0	0	0	9	41	3	385	11883	0	369	1301	3	0	2	0	0	2
P2B4	33	SCB	CoM	3	0	0	0	196	0	0	0	0	0	0	0	558	0	12609	0	0	1	0	0	0	0	0	0	0	0	0	0	0	0	0	0	4	0	0	37	15162	0	288	2664	8	0	0	0	0	0
P2B5	96	CTL	CoM	40	0	0	0	2105	1	0	0	0	0	0	0	2090	0	10888	0	0	0	0	0	0	3	0	0	0	0	0	0	0	0	0	0	0	0	0	29	15592	0	431	597	0	0	0	0	0	0
P2B6	96	LA	CoM	25	0	0	0	55	1	0	0	0	0	0	0	460	0	5265	0	0	0	0	0	0	0	0	0	0	0	0	0	8	0	0	0	1	0	0	30	12701	0	559	612	0	0	0	0	0	0
P2B7	33	CTL	CoM	2	0	0	7	32	15	7	46	0	9	0	0	24	0	268	0	14	3	0	0	0	5616	0	0	26	0	0	0	0	0	0	0	0	8	64	10118	570	0	38	297	26	0	0	0	0	15
P2B8	33	LA	CoM	1	0	0	0	217	0	0	0	0	0	0	0	252	0	13961	0	0	0	0	0	0	1	0	0	0	0	0	0	0	0	0	0	0	4	0	132	16218	0	577	12535	0	0	0	0	0	0
P2B9	96	SCB	CoM	1	0	0	0	0	0	0	0	0	0	0	0	54	0	869	0	0	0	0	0	0	0	0	0	0	0	0	0	6	0	0	0	1	0	0	0	5949	0	56	45	0	0	0	0	0	0
P2C1	96	ATB	CoM	6	0	0	0	5	0	0	0	0	0	0	1	193	0	3856	0	0	0	0	0	0	0	0	0	0	0	0	0	0	0	0	0	7	0	0	3	12269	0	505	142	0	0	0	0	0	0
P2C10	33	CTL	IlM	15	0	0	0	2860	1	0	3	0	1	0	0	799	0	1272	0	0	0	2	0	0	0	0	0	0	2	0	0	0	0	0	0	0	0	0	7070	4014	0	523	660	3	0	0	0	0	4
P2C11	33	ATB	IlM	1	0	0	2	282	7	0	2	0	4	0	0	180	0	352	0	0	0	0	0	0	0	1	0	0	0	0	0	0	0	0	2	0	0	6	881	1005	0	807	56	2	0	0	0	0	1
P2C12	96	SCB	IlM	6	0	0	0	4	20	0	6	0	3	0	0	127	0	3	0	4	0	1	0	0	0	0	0	0	0	0	0	51	0	0	0	0	0	1	3	22451	0	175	0	0	0	0	0	0	1
P2C2	96	LA	CoM	0	0	0	0	7	0	0	0	0	0	0	0	152	0	2569	0	0	0	0	0	0	0	0	0	0	0	0	0	0	0	0	0	0	0	0	5	2674	0	33	55	24	0	0	0	0	0
P2C3	96	SCB	CoM	1	0	0	0	1	0	0	0	0	0	0	0	7	0	1117	0	0	0	0	0	0	0	0	0	0	0	0	0	0	0	0	0	15	0	0	2	3128	0	65	34	0	0	0	0	0	0
P2C4	96	CTL	CoM	4	0	0	0	4	0	0	0	0	0	0	0	45	0	2255	0	0	0	0	0	0	0	0	0	0	0	0	0	0	0	0	0	1	0	1	6	10281	0	61	71	0	0	0	0	0	0
P2C5	33	LA	CoM	6	0	0	0	45	1	0	0	0	0	0	0	768	0	11147	0	0	0	0	0	0	0	0	0	0	0	0	0	2	0	0	0	1	0	0	352	17517	0	421	4279	0	0	0	0	0	0
P2C6	33	CTL	CoM	0	0	0	0	0	0	0	0	0	0	0	0	139	0	7765	0	0	0	0	0	0	0	0	0	0	0	0	0	0	0	0	0	0	0	0	869	5954	0	68	633	0	0	0	0	0	0
P2C7	33	SCB	CoM	4	0	0	0	2	0	0	0	0	0	0	0	293	0	10110	0	0	0	5	0	0	0	0	0	0	0	0	0	4	0	0	0	18	0	0	344	11085	0	103	1210	0	0	0	0	0	0
P2C8	96	CTL	IlM	458	0	0	1	4578	6	0	9	0	0	0	0	3540	0	359	0	0	0	189	3	0	0	0	0	0	0	0	0	15	0	0	0	3	0	3	45	12438	0	632	114	5	0	6	0	0	4
P2C9	96	ATB	IlM	178	0	0	0	141	6	0	5	0	1	0	1	3767	0	95	0	0	0	163	0	0	0	0	0	0	2	0	0	19	0	0	0	0	7	6	121	17696	0	3800	44	0	0	0	0	0	4
P2D1	96	LA	IlM	93	0	0	11	76	420	0	725	0	20	0	0	184	0	107	29	956	10	243	0	0	0	0	9	0	0	0	0	4	0	0	6	24	0	185	682	3470	0	92	87	0	0	0	0	0	20
P2D10	33	LA	IlM	0	0	0	0	0	2	0	0	0	1	0	0	4	0	62	0	0	0	0	0	0	0	0	0	0	0	0	0	0	0	0	0	0	0	0	534	42	0	18	5	0	0	0	0	0	0
P2D11	33	SCB	IlM	29	0	0	0	0	23	0	17	0	5	0	0	167	0	6996	0	32	0	0	21	0	0	0	0	0	0	0	0	0	0	0	0	0	114	40	174	1922	0	369	418	0	0	0	0	0	4
P2D12	96	CTL	IlM	277	0	4	1	2509	229	3	12	0	14	0	0	3281	0	336	0	0	0	0	0	0	0	0	0	0	0	0	0	1	0	0	3	2	0	16	191	4341	0	797	215	0	0	0	0	0	10
P2D2	33	SCB	IlM	40	2	0	14	533	14	3	35	2	12	0	5	2008	0	5345	0	119	18	1163	0	0	0	0	0	0	0	0	0	7	0	0	0	18	130	86	25730	4551	0	3606	1096	15	0	5	0	10	0
P2D3	33	LA	IlM	1	0	0	0	97	7	0	18	0	13	0	0	116	0	2164	0	0	0	17	0	0	0	0	0	0	0	0	0	1	0	0	0	0	0	9	581	1073	0	74	466	7	0	0	0	0	9
P2D4	96	ATB	IlM	2	0	0	0	35	17	0	4	0	7	0	0	2	0	690	0	4	4	2	0	0	0	0	0	0	0	0	0	0	0	0	0	0	1	3	311	12111	0	41	20	0	0	0	0	0	0
P2D5	96	CTL	IlM	34	0	0	0	124	2	0	1	0	0	0	0	976	0	80	0	0	0	1565	0	0	0	0	0	0	1	0	0	0	0	0	0	0	0	0	107	5151	0	2200	35	0	0	0	0	0	3
P2D6	33	ATB	IlM	19	10	0	0	81	0	0	66	0	8	0	0	1877	0	10036	3	0	0	3	0	0	0	0	0	0	0	0	3	0	0	0	0	0	175	8	548	4265	0	214	764	14	0	0	0	0	0
P2D7	33	CTL	IlM	1	0	0	0	627	1	0	2	0	0	0	0	985	0	7815	0	0	0	0	0	0	0	0	0	0	0	0	0	0	0	0	0	0	0	1	167	3137	0	306	26140	0	0	0	0	0	1
P2D8	96	LA	IlM	0	0	0	4	1	1	7	16	0	0	0	0	9	0	70	0	0	0	249	0	0	0	0	0	0	0	0	0	0	0	0	0	0	9	15	176	2679	0	38	16	0	0	0	0	0	5
P2D9	96	SCB	IlM	49	0	0	7	658	6	0	4	0	2	0	0	5984	0	426	0	0	0	995	0	0	0	0	0	0	0	0	0	0	0	0	0	0	30	3	85	24804	0	1976	98	2	0	0	0	0	1
P2E1	96	LA	IlM	47	0	0	0	9	0	0	0	0	0	0	0	3203	0	4	0	0	0	3	0	0	0	0	0	0	0	0	0	0	0	0	0	0	0	0	7	21987	0	2768	9	0	0	0	0	0	0
P2E10	96	SCB	IlM	8	0	0	58	6	26	12	373	0	39	2	0	216	0	2270	0	43	0	9060	0	0	0	0	0	0	0	0	0	0	0	0	0	0	0	214	946	1039	0	79	566	76	0	0	0	0	11
P2E11	96	CTL	IlM	0	0	0	2	6	5	0	9	0	1	0	0	37	0	537	0	0	0	479	0	0	0	0	0	0	0	0	0	1	0	0	0	0	1	6	112	4635	0	109	85	0	0	0	0	0	2
P2E12	33	ATB	IlM	5	0	0	0	128	495	7	15	0	43	0	0	190	0	2224	0	23	11	28	0	0	0	0	0	0	1	0	0	0	0	0	12	2	0	0	13784	2808	0	1286	103	0	0	0	0	3	22
P2E2	33	CTL	IlM	23	0	0	0	10	23	0	21	0	5	0	0	129	0	137	0	0	0	0	0	0	0	0	0	0	0	0	0	0	0	0	0	0	0	45	14444	293	0	398	32	0	0	0	0	0	28
P2E3	33	LA	IlM	3	2	0	0	59	5	0	0	0	1	0	0	71	0	9036	0	0	0	0	0	0	0	0	0	0	0	0	0	0	0	0	0	6	131	7	1306	519	0	261	316	1	0	0	0	0	8
P2E4	96	SCB	IlM	208	0	0	0	10	11	0	7	0	1	0	0	5957	0	69	0	3	0	93	0	0	0	0	1	0	1	0	0	0	0	0	0	0	0	10	354	25020	0	5162	110	0	2	0	0	0	4
P2E5	96	ATB	IlM	178	0	0	0	5	18	3	2	0	0	0	0	7662	0	95	0	0	0	58	0	0	0	0	0	0	0	0	0	0	0	0	2	0	0	6	389	27914	0	7809	166	0	0	0	0	0	10
P2E6	33	SCB	IlM	12	6	0	0	22	9	0	2	0	1	0	0	207	0	6815	0	0	0	0	0	0	0	0	0	0	1	0	0	0	0	0	3	0	112	3	104	964	0	64	262	5	0	0	0	0	0
P2E7	33	ATB	IlM	0	0	0	0	1109	5	0	0	0	0	0	0	1579	0	17860	0	0	0	1	0	0	0	1	1	0	1	0	0	0	0	0	0	0	0	4	454	6960	0	527	33436	0	0	0	0	0	3
P2E8	96	ATB	IlM	6	0	0	0	303	4	0	4	0	23	0	0	804	0	3459	0	0	0	594	0	0	0	0	0	0	0	0	0	0	0	0	0	10	0	25	189	3353	12	449	179	0	0	0	0	0	15
P2E9	96	LA	IlM	12	0	0	0	0	12	0	40	0	8	0	0	236	0	58	0	5	0	12	0	0	0	0	0	0	0	0	0	0	12	0	9	0	1	16	172	12790	0	1129	65	0	0	0	0	0	29
P2F1	33	LA	IlM	16	0	0	4	123	2	0	0	0	0	0	0	5579	0	133	0	0	0	0	0	0	0	0	0	0	0	0	0	1	0	0	0	1	0	10	74	6877	0	1449	38	0	0	0	0	0	2
P2F2	33	CTL	IlM	1	0	0	0	5	5	0	0	0	1	0	0	9	0	34	0	4	0	11526	0	0	0	0	0	0	0	0	0	1	0	0	0	0	0	8	27	2465	0	3	3	0	0	0	0	0	4
P2F3	33	SCB	IlM	1	0	0	0	3	3	0	3	0	0	0	0	182	0	20	3	0	0	33450	0	0	0	0	0	0	0	0	0	0	0	0	0	3	0	1	332	878	0	77	3	2	0	0	0	0	2
[truncated: 35 more columns]

## Sheet: TableS1e_Genus
															Table S1e: Bacteria genera detected in all the samples (n = 159)
Sample ID	day	treatment	site	Methanobrevibacter	Methanosphaera	Candidatus_Methanomethylophilus	CL500-29_marine_group	Actinomyces	Mobiluncus	Trueperella	Bifidobacterium	Corynebacterium	Corynebacterium_1	Dietzia	Mycobacterium	Gordonia	Rhodococcus	Williamsia	Blastococcus	Geodermatophilus	Modestobacter	Brevibacterium	Actinotalea	Brachybacterium	Dermabacter	Dermacoccus	Mobilicoccus	Arsenicicoccus	Janibacter	Knoellia	Ornithinicoccus	Ornithinimicrobium	Curtobacterium	Diaminobutyricimonas	Frondihabitans	Leucobacter	Microbacterium	Pseudoclavibacter	Arthrobacter	Enteractinococcus	Kocuria	Micrococcus	Rothia	Promicromonospora	Marmoricola	Nocardioides	Propionibacterium	Actinomycetospora	Saccharopolyspora
P1A1	33	CTL	RUD	9	1	0	0	0	0	0	5	0	0	0	0	0	0	0	0	0	0	0	0	0	0	0	0	0	0	0	0	0	0	0	0	0	0	0	0	0	0	0	0	0	0	0	0	0	0
P1A10	96	CTL	RUD	91	8	0	0	1	0	0	0	0	1	0	0	0	0	0	0	0	0	0	0	0	0	0	0	0	0	0	0	0	0	0	0	0	0	0	0	0	0	0	0	0	0	0	0	0	0
P1A11	33	ATB	RUD	20	5	0	0	3	2	0	167	0	0	1	0	0	0	0	0	0	0	0	0	0	0	0	0	0	0	0	0	0	0	0	0	0	0	0	0	0	0	0	3	0	0	0	1	0	0
P1A12	33	CTL	RUD	78	5	0	0	2	0	0	284	0	5	1	2	0	1	1	1	0	0	6	2	0	0	0	0	0	0	5	10	2	0	0	0	0	0	0	1	2	0	0	0	2	0	0	0	0	0
P1A2	96	ATB	RUD	11	4	0	0	0	0	0	0	0	0	0	0	0	0	0	0	0	0	0	0	0	0	0	0	0	0	0	0	0	0	0	0	0	0	0	0	0	0	0	0	0	0	0	0	0	0
P1A3	33	CTL	RUD	17	6	0	0	1	0	0	375	0	0	1	0	0	0	0	0	0	0	0	0	0	0	0	0	0	0	0	0	0	0	0	0	0	0	0	0	0	0	0	0	0	0	0	0	0	0
P1A4	33	ATB	RUD	49	83	0	0	6	3	0	3316	0	0	0	0	0	0	0	0	0	0	0	0	0	0	0	0	0	0	0	0	0	0	0	0	0	0	0	1	0	0	0	0	0	0	0	0	0	0
P1A5	96	SCB	RUD	37	4	0	0	0	0	0	1	0	0	0	0	0	0	0	0	0	0	0	0	0	0	0	0	0	0	0	0	0	0	0	0	0	0	0	0	0	0	0	0	0	0	0	0	0	0
P1A6	96	LA	RUD	132	10	0	0	0	0	0	2	0	0	0	0	0	0	0	0	0	0	0	0	0	0	0	0	0	0	0	0	0	0	0	0	0	0	0	0	0	0	0	0	0	0	0	0	0	0
P1A7	33	SCB	RUD	174	20	0	0	1	0	0	1335	0	10	2	0	0	0	0	0	0	0	0	0	0	0	0	0	0	0	0	0	0	0	0	0	0	0	0	1	0	0	0	1	0	0	0	0	0	0
P1A8	33	LA	RUD	9	8	0	0	2	0	0	2602	0	3	1	0	0	0	0	0	0	0	0	0	0	0	0	0	0	0	0	0	0	0	0	0	0	0	0	0	0	0	0	0	0	0	0	0	0	0
P1A9	96	ATB	RUD	55	3	0	0	0	0	0	0	0	0	0	0	0	0	0	0	0	0	0	0	0	0	0	0	0	0	0	0	0	1	0	0	0	0	0	0	0	0	0	0	0	0	0	0	0	0
P1B1	96	LA	RUD	124	12	0	0	0	0	0	0	0	0	0	0	0	0	0	0	0	0	0	0	0	0	0	0	0	0	0	0	0	0	0	0	0	0	0	0	0	0	0	0	0	0	0	0	0	0
P1B10	96	ATB	RUD	43	5	0	0	0	0	0	99	0	0	0	0	0	0	0	0	0	0	0	0	0	0	0	0	0	0	0	0	0	0	0	0	0	0	0	0	0	0	0	1	0	0	0	0	0	0
P1B11	33	SCB	RUD	68	9	0	0	3	0	0	186	0	0	1	0	0	0	0	0	0	0	0	0	0	0	0	0	0	0	0	0	0	0	0	0	0	0	0	0	0	0	0	0	0	0	0	0	0	0
P1B12	33	ATB	RUD	8	1	0	0	3	0	0	200	0	0	0	0	0	0	0	0	0	0	0	0	0	0	0	0	0	0	0	0	0	0	0	0	0	0	0	0	0	0	0	0	0	0	1	0	0	0
P1B2	96	SCB	RUD	99	8	0	0	0	0	0	40	0	0	0	0	0	0	2	0	0	0	0	0	0	0	0	0	0	0	0	0	0	0	0	0	0	0	0	0	0	0	0	1	0	0	0	0	0	0
P1B3	33	LA	RUD	71	2	0	0	15	3	0	8	0	41	0	0	0	0	0	0	0	0	0	0	0	0	0	0	0	0	0	0	0	0	0	0	0	0	0	0	0	0	0	0	0	0	0	0	0	0
P1B4	33	SCB	RUD	16	10	0	0	1	0	1	17	0	0	0	0	0	0	0	0	0	0	0	0	1	0	0	0	0	0	0	0	0	0	0	0	0	0	0	0	0	0	0	0	0	0	0	0	0	0
P1B5	96	CTL	RUD	11	0	0	0	1	0	0	0	0	0	0	0	0	0	0	0	0	0	0	0	0	0	0	0	0	0	0	0	0	0	0	0	0	0	0	0	0	0	0	0	0	0	0	0	0	0
P1B6	96	LA	RUD	62	2	0	0	1	0	0	0	0	0	0	0	0	0	1	0	0	0	0	0	0	0	0	0	0	0	0	0	0	0	0	0	0	0	0	0	0	0	0	0	0	0	0	0	0	0
P1B7	33	CTL	RUD	33	0	0	0	3	1	0	1	0	23	0	0	0	0	0	0	0	0	0	0	0	0	0	0	0	0	0	0	0	0	0	0	0	0	0	0	0	0	0	0	0	0	0	0	0	0
P1B8	33	LA	RUD	0	0	0	0	0	0	0	2	0	0	0	0	0	0	0	0	0	0	0	0	0	0	0	0	0	0	0	0	0	0	0	0	0	0	0	0	0	0	0	0	0	0	0	0	0	0
P1B9	96	SCB	RUD	74	9	0	0	0	0	0	46	0	0	0	0	0	0	0	0	0	0	0	0	0	0	0	0	0	0	0	0	0	0	0	0	0	0	0	0	0	0	0	1	0	0	0	0	0	0
P1C1	96	ATB	RUD	42	5	0	0	0	0	0	3	0	1	0	0	0	0	0	0	0	0	0	0	0	0	0	0	0	0	0	0	0	0	0	0	0	0	0	0	0	0	0	0	0	0	0	0	0	0
P1C10	96	ATB	IlD	567	59	0	0	2	0	0	65	0	0	0	2	0	4	5	0	0	2	0	0	0	0	0	0	0	0	0	0	0	0	0	2	0	0	0	0	0	1	0	4	0	0	1	0	0	0
P1C11	33	CTL	IlD	26	10	0	0	0	0	0	7155	0	0	0	0	0	0	0	0	0	0	0	0	0	0	0	0	0	0	0	0	0	0	0	0	0	0	0	0	0	0	0	0	0	0	1	0	0	0
P1C12	33	ATB	IlD	10	19	0	0	21	9	2	8883	0	0	0	0	0	0	0	0	0	0	0	0	0	0	0	0	0	0	0	0	0	0	0	0	0	0	0	0	0	0	0	0	0	0	0	1	0	0
P1C2	96	LA	RUD	24	5	0	0	0	0	0	6	0	0	0	0	0	0	0	0	0	0	0	0	0	0	0	0	0	0	0	0	0	0	0	0	0	0	0	0	0	0	0	0	0	0	0	0	0	0
P1C3	96	SCB	RUD	52	0	0	0	0	0	0	2	0	0	0	0	0	0	0	0	0	0	0	0	0	0	0	0	0	0	0	0	0	0	0	0	0	0	0	0	0	0	0	0	0	0	0	0	0	0
P1C4	96	CTL	RUD	57	4	0	0	2	0	0	2	0	0	0	0	0	0	0	0	0	0	0	0	0	0	0	0	0	0	0	0	0	0	0	0	0	0	0	0	0	0	0	0	0	0	0	0	0	0
P1C5	33	ATB	RUD	55	0	0	0	1	0	3	2	0	59	0	0	0	0	0	0	0	0	0	0	0	0	0	0	0	0	0	0	0	0	0	0	0	0	0	1	0	1	0	2	0	0	0	0	0	0
P1C6	33	LA	RUD	9	11	0	0	0	0	0	8	0	0	0	0	0	0	0	0	0	0	0	0	0	0	0	0	0	0	0	0	0	0	0	0	0	0	0	0	0	0	0	0	0	0	0	0	0	0
P1C7	33	CTL	RUD	29	1	0	0	1	0	0	2	0	1	0	0	0	0	0	0	0	0	0	0	0	0	0	0	0	0	0	0	0	0	0	0	0	0	0	2	0	0	0	0	0	0	0	0	0	0
P1C8	33	SCB	RUD	58	2	0	0	1	0	0	0	0	2	0	0	0	0	0	0	0	0	0	0	0	0	0	0	0	0	0	0	0	0	0	0	0	0	0	0	0	0	0	0	0	0	0	0	0	0
P1C9	96	CTL	IlD	1208	57	0	0	8	0	0	4025	0	0	0	0	0	0	0	1	0	0	0	0	0	0	0	0	0	0	0	0	0	0	0	0	0	0	0	0	0	0	0	1	0	0	4	0	0	0
P1D1	96	SCB	IlD	340	18	0	0	6	0	0	67	0	0	0	0	0	0	0	0	0	0	0	0	0	0	0	0	0	0	0	0	0	0	0	0	0	0	0	0	0	0	0	0	0	0	0	0	0	0
P1D10	96	SCB	IlD	95	51	0	0	0	0	5	11558	0	0	0	0	0	0	1	0	0	0	0	0	0	0	0	0	0	0	0	0	0	0	0	0	0	0	0	0	0	0	0	1	0	0	0	0	0	0
P1D11	33	LA	IlD	53	1	0	0	17	1	3	42	0	3	0	0	0	0	0	0	0	0	0	0	0	0	0	0	0	0	0	0	0	0	0	0	0	0	0	0	0	1	0	0	0	0	1	0	0	0
P1D12	33	SCB	IlD	20	4	0	0	2	1	0	362	0	0	0	0	0	0	0	0	0	0	0	0	0	0	0	0	0	0	0	0	0	0	0	0	0	0	0	0	0	0	0	0	0	0	0	0	0	0
P1D2	96	LA	IlD	888	21	0	0	1	0	0	2	0	0	0	0	0	0	0	0	0	0	0	0	0	0	0	0	0	0	0	0	0	0	0	0	0	0	0	0	0	0	0	2	0	0	0	0	0	0
P1D3	33	SCB	IlD	0	0	0	0	2	1	0	1581	0	0	0	0	0	0	0	0	0	0	0	0	0	0	0	0	0	0	0	0	0	0	0	0	0	0	0	0	0	0	0	0	0	0	0	0	0	0
P1D4	33	LA	IlD	5	6	0	0	2	0	0	3642	0	0	7	0	0	0	0	0	0	0	0	0	0	0	0	0	0	0	0	0	0	0	0	0	2	0	0	1	0	0	1	0	0	0	0	0	0	0
P1D5	96	ATB	IlD	196	5	0	0	0	0	0	3	0	0	0	0	0	0	0	0	0	0	0	0	0	0	0	0	0	0	0	0	0	0	0	0	0	0	0	0	0	0	0	0	0	0	2	0	0	0
P1D6	96	CTL	IlD	258	17	0	0	4	0	0	599	0	0	0	0	0	0	0	0	0	0	0	0	0	0	0	0	0	0	0	0	0	0	0	0	0	0	0	0	0	0	0	0	0	0	0	0	0	1
P1D7	33	ATB	IlD	26	8	0	0	14	17	0	561	0	0	0	0	0	0	0	0	0	0	1	0	0	0	0	0	0	0	0	0	0	0	0	0	0	0	0	0	0	0	0	1	0	0	0	0	0	0
P1D8	33	CTL	IlD	59	7	0	0	2	0	0	3232	0	3	0	2	0	0	0	1	0	0	0	0	0	0	0	0	0	0	0	0	0	0	0	0	0	0	0	0	0	0	0	1	0	0	3	0	0	0
P1D9	96	LA	IlD	1601	134	0	0	4	0	0	192	0	0	0	1	0	0	1	0	0	0	0	0	0	0	0	0	0	0	0	0	0	0	0	1	0	0	0	0	0	0	0	3	0	0	0	0	0	0
P1E1	96	CTL	IlD	246	22	0	0	0	0	0	1317	0	4	0	0	0	0	0	0	0	0	0	0	0	0	0	0	0	0	0	0	0	0	0	0	0	0	0	0	0	0	0	0	0	0	0	0	0	0
P1E10	96	LA	IlD	394	162	0	0	8	0	0	320	0	6	0	0	0	0	0	0	0	0	0	0	0	0	0	0	0	0	0	0	0	0	0	0	0	0	0	0	0	0	0	1	0	0	0	0	0	0
P1E11	96	SCB	IlD	610	12	0	0	0	0	0	4	0	0	0	0	0	0	0	0	0	0	0	0	0	0	0	0	0	0	0	0	0	0	0	1	0	0	0	0	0	0	0	0	0	0	0	0	0	0
P1E12	96	CTL	IlD	264	35	0	0	6	0	0	148	0	1	0	0	0	0	0	0	0	0	0	0	0	0	0	0	0	0	0	0	0	1	0	0	0	0	0	0	0	0	0	1	0	0	0	0	0	0
P1E2	96	LA	IlD	63	7	0	0	0	0	0	12	0	0	0	0	0	0	0	0	0	0	0	0	0	0	0	0	0	0	0	0	0	0	0	0	0	0	1	0	0	0	0	0	0	0	0	1	0	0
P1E3	33	CTL	IlD	57	1	0	0	1	0	0	5	0	6	0	0	0	0	0	1	0	0	0	0	0	0	0	0	0	0	0	0	0	0	0	0	0	0	0	0	0	1	0	0	0	0	0	0	0	0
P1E4	33	LA	IlD	0	1	0	0	3	1	46	469	0	0	0	0	0	0	0	0	0	0	0	0	0	0	0	0	0	0	0	0	0	0	0	0	0	0	0	0	0	0	0	0	0	0	6	0	0	0
P1E5	96	SCB	IlD	21	6	0	0	1	0	0	3	0	1	0	0	0	0	0	0	0	0	0	0	0	0	0	0	0	0	0	0	0	0	0	0	0	0	0	0	0	0	0	0	0	0	0	0	0	0
P1E6	96	ATB	IlD	75	22	0	0	0	0	0	5646	0	0	0	0	0	0	0	0	0	0	0	0	0	0	0	0	0	0	0	0	0	0	0	0	0	0	0	0	0	0	0	0	0	0	0	0	0	0
P1E7	33	SCB	IlD	7	3	0	0	2	0	0	686	0	1	0	0	0	0	0	0	0	0	0	0	0	0	0	0	0	0	0	0	0	0	0	0	0	0	0	0	0	0	0	0	0	0	0	0	0	0
P1E8	33	ATB	IlD	12	1	0	0	19	0	0	1678	0	0	0	0	0	0	0	0	0	0	0	0	0	0	0	0	0	0	0	0	0	0	0	0	0	0	0	0	0	0	0	0	0	0	1	0	0	0
P1E9	96	ATB	IlD	166	10	0	0	1	0	0	38	0	0	0	0	0	0	0	0	0	0	0	0	0	0	0	0	0	0	0	0	0	0	0	0	0	0	0	0	0	0	0	0	0	0	0	0	0	0
P1F1	33	ATB	IlD	7	0	0	0	0	0	0	6	0	2	0	0	0	0	0	0	0	0	0	0	0	0	0	0	0	0	0	0	0	0	0	0	0	0	0	0	0	0	2	0	0	0	10	0	0	0
P1F10	96	LA	CoD	34	1	0	0	0	0	0	1	0	0	0	0	0	0	0	0	0	0	0	0	0	0	0	0	0	0	0	0	0	0	0	0	0	0	0	0	0	0	0	0	0	0	0	0	0	0
P1F11	33	SCB	CoD	4	0	0	0	0	1	0	1676	0	0	0	0	0	0	0	0	0	0	0	0	0	0	0	0	0	0	0	0	0	0	0	0	0	0	0	0	0	0	0	0	0	0	0	0	0	0
P1F12	33	LA	CoD	7	0	0	0	0	0	0	1023	0	0	1	0	0	0	0	0	0	0	0	0	0	0	0	0	0	0	0	0	0	0	0	0	0	0	0	1	0	0	0	0	0	0	0	0	0	0
P1F2	33	LA	IlD	70	25	0	0	12	0	0	689	0	2	0	0	0	0	0	0	0	0	0	0	0	0	0	0	0	0	0	0	0	0	0	1	2	0	0	1	0	0	0	1	0	0	1	0	0	0
P1F3	33	CTL	IlD	27	4	0	0	9	0	0	2	0	5	0	0	0	0	0	0	0	0	0	0	0	0	0	0	0	0	0	0	0	0	0	0	0	0	0	1	0	0	0	0	0	0	0	0	0	0
P1F4	33	SCB	IlD	2	0	0	0	0	0	0	0	0	3	0	0	0	1	0	0	0	0	0	0	0	0	0	0	0	0	0	0	0	0	0	0	0	0	0	0	0	0	0	0	0	0	0	0	0	0
P1F5	96	CTL	CoD	85	2	0	0	2	0	0	1852	0	0	0	0	0	0	0	1	0	0	0	0	0	0	0	0	0	0	0	0	0	0	0	0	0	0	0	0	0	0	0	1	0	0	0	0	0	1
P1F6	96	ATB	CoD	2	0	0	0	0	0	0	58	0	0	0	0	0	0	0	0	0	0	0	0	0	0	0	0	0	0	0	0	0	0	0	0	0	0	0	0	0	0	0	0	0	0	0	0	0	0
P1F7	33	CTL	CoD	4	1	0	0	0	0	0	921	0	0	0	0	0	0	0	0	0	0	0	0	0	0	0	0	0	0	0	0	0	0	0	0	0	0	0	0	0	0	0	0	0	0	0	0	0	0
P1F8	33	ATB	CoD	0	0	0	0	0	1	0	310	0	0	0	0	0	0	0	0	0	0	0	0	0	0	0	0	0	0	0	0	0	0	0	0	0	0	0	0	0	0	0	0	0	0	0	0	0	0
P1F9	96	SCB	CoD	76	1	0	0	0	0	0	49	0	0	0	0	0	0	0	0	0	0	0	0	0	0	0	0	0	0	0	0	0	0	0	0	0	0	1	0	0	0	0	2	0	0	0	0	0	0
P1G1	96	ATB	CoD	25	0	0	0	0	0	0	0	0	0	0	0	0	0	0	0	0	0	0	0	0	0	0	0	0	0	0	0	0	0	0	0	0	0	0	0	0	0	0	0	0	0	0	0	0	0
P1G10	96	LA	CoD	73	2	0	0	0	0	0	74	0	0	0	0	0	0	0	0	0	0	0	0	0	0	0	0	0	0	0	0	0	0	0	0	0	0	0	0	0	0	0	0	0	0	0	0	0	0
P1G11	33	CTL	CoD	0	0	0	0	0	0	0	8	0	0	0	0	0	0	0	0	0	0	0	0	0	0	0	0	0	0	0	0	0	0	0	0	0	0	0	0	0	0	0	0	0	0	0	0	0	0
P1G12	33	LA	CoD	2	0	0	0	0	0	0	416	0	0	0	0	0	0	0	0	0	0	0	0	0	0	0	0	0	0	0	0	0	0	0	0	0	0	0	0	0	0	0	0	0	0	0	0	0	0
P1G2	96	CTL	CoD	73	4	0	0	2	0	0	1441	0	0	0	0	0	0	0	0	0	0	0	0	0	0	0	0	0	0	0	0	0	0	0	0	0	0	0	0	0	1	0	0	0	0	0	0	0	0
P1G3	33	ATB	CoD	0	0	0	0	1	0	0	1827	0	0	0	0	0	0	0	0	0	0	0	0	0	0	0	0	0	0	0	0	0	0	0	0	0	0	0	0	0	0	0	0	0	0	0	0	0	0
P1G4	33	CTL	CoD	29	4	0	0	3	0	0	1470	0	0	0	2	0	0	0	0	0	0	0	0	0	0	0	0	0	0	0	0	0	0	0	0	0	0	0	0	0	0	0	0	0	0	0	0	0	0
P1G5	96	LA	CoD	71	9	0	0	2	0	0	71	0	0	0	0	0	0	0	0	0	0	0	0	0	0	0	0	0	0	0	0	0	0	0	0	0	0	0	0	0	0	0	0	0	0	0	0	0	0
P1G6	96	SCB	CoD	20	7	0	0	1	0	0	746	0	0	0	0	0	0	0	0	0	0	0	0	0	0	0	0	0	0	0	0	0	0	0	0	0	0	0	0	0	0	0	1	0	0	0	0	0	0
P1G7	33	LA	CoD	0	0	0	0	0	0	0	38	0	0	0	0	0	0	0	0	0	0	0	0	0	0	0	0	0	0	0	0	0	0	0	0	0	0	0	0	0	0	0	0	0	0	0	0	0	0
P1G8	33	SCB	CoD	2	0	0	0	0	0	0	425	0	0	0	0	0	0	0	0	0	0	0	0	0	0	0	0	0	0	0	0	0	0	0	0	0	0	0	0	0	0	0	0	0	0	0	0	0	0
P1G9	96	CTL	CoD	46	1	0	0	0	0	0	2640	0	0	0	0	0	0	0	0	0	0	0	0	0	0	0	0	0	0	0	0	0	0	0	0	0	0	0	0	0	0	0	0	0	0	0	0	0	0
P1H1	96	SCB	CoD	15	2	0	0	0	0	0	2	0	0	0	0	0	0	0	0	0	0	0	0	0	0	0	0	0	0	0	0	0	0	0	0	0	0	0	0	0	0	0	0	0	0	0	0	0	0
P1H10	33	LA	CoD	0	0	0	0	0	0	0	22	0	0	0	0	0	0	0	0	0	0	0	0	0	0	0	0	0	0	0	0	0	0	0	0	0	0	0	0	0	0	0	0	0	0	0	0	0	0
P1H11	33	CTL	CoD	0	0	0	0	0	0	0	0	0	1	0	0	0	0	0	0	0	0	0	0	0	0	0	0	0	0	0	0	0	0	0	0	0	0	0	0	0	0	0	0	0	0	0	0	0	0
P1H12	33	SCB	CoD	5	0	0	0	0	0	0	5	0	0	0	0	0	0	0	0	0	0	0	0	0	0	0	0	0	0	0	0	0	0	0	0	0	0	0	0	0	0	0	0	0	0	0	0	0	0
P1H2	96	ATB	CoD	1	0	0	0	0	0	0	170	0	0	0	0	0	0	0	0	0	0	0	0	0	0	0	0	0	0	0	0	0	0	0	0	0	0	0	0	0	0	0	0	0	0	0	0	0	0
P1H3	33	SCB	CoD	1	0	0	0	1	0	0	174	0	0	0	0	0	0	0	0	0	0	0	0	0	0	0	0	0	0	0	0	0	0	0	0	0	0	0	0	0	0	0	0	0	0	0	0	0	0
P1H4	33	ATB	CoD	0	1	0	0	0	0	0	1441	0	0	0	0	0	0	0	0	0	0	0	0	0	0	0	0	0	0	0	0	0	0	0	0	0	0	0	0	0	0	0	0	0	0	0	0	0	0
P1H5	96	ATB	CoD	2	0	0	0	0	0	0	1	0	0	0	0	0	0	0	0	0	0	0	0	0	0	0	0	0	0	0	0	0	0	0	0	0	0	0	0	0	0	0	0	0	0	0	0	0	0
P1H6	96	LA	CoD	15	2	0	0	0	0	0	100	0	0	0	0	0	0	0	0	0	0	0	0	0	0	0	0	0	0	0	0	0	0	0	0	0	0	0	0	0	0	0	0	0	0	0	0	0	0
P1H7	96	SCB	CoD	21	0	0	0	0	0	0	0	0	0	0	0	0	0	0	0	0	0	0	0	0	0	0	0	0	0	0	0	0	0	0	0	0	0	0	0	0	0	0	0	0	0	0	0	0	0
P1H8	96	CTL	CoD	34	2	0	0	0	0	0	6	0	0	0	0	0	0	0	0	0	0	0	0	0	0	0	0	0	0	0	0	0	0	0	0	0	0	0	0	0	0	0	0	0	0	0	0	0	0
P1H9	33	ATB	CoD	0	0	0	0	0	0	0	929	0	1	0	0	0	0	0	0	0	0	0	0	0	0	0	0	0	0	0	0	0	0	0	0	0	0	0	0	0	0	0	0	0	0	0	0	0	0
P2A1	96	CTL	CoM	20	3	0	0	0	0	0	1380	0	0	0	0	0	0	0	0	0	0	0	0	0	0	0	0	0	0	0	0	0	0	0	0	0	0	0	0	0	0	0	0	0	0	0	0	0	0
P2A10	96	CTL	CoM	31	2	0	0	3	0	0	547	0	0	0	0	0	0	0	0	0	0	0	0	0	0	0	0	0	0	0	0	0	0	0	0	0	0	0	0	0	0	0	0	0	0	0	0	0	0
P2A11	33	ATB	CoM	0	0	0	0	1	0	0	641	0	0	0	0	0	0	0	0	0	0	0	0	0	0	0	0	0	0	0	0	0	0	0	0	0	0	0	0	0	0	0	0	0	0	0	0	0	0
P2A12	33	CTL	CoM	6	0	1	0	0	3	0	227	0	3	4	0	0	0	0	0	0	0	4	0	5	0	2	1	0	0	0	0	0	0	0	0	0	0	0	0	0	9	5	2	0	0	0	0	0	0
P2A2	96	ATB	CoM	35	1	0	0	0	0	0	144	0	20	0	0	0	0	0	0	8	0	2	0	0	0	0	0	0	0	0	0	0	0	0	0	0	3	0	0	0	0	0	4	0	0	0	2	0	0
P2A3	33	CTL	CoM	1	0	0	0	0	0	0	146	0	0	0	0	0	0	0	0	0	0	0	0	0	0	0	0	0	0	0	0	0	0	0	0	0	0	0	0	0	0	0	0	0	0	0	0	0	0
P2A4	33	ATB	CoM	0	0	0	0	0	0	0	117	0	0	0	0	0	0	0	1	0	0	0	2	0	0	2	1	0	0	0	0	0	0	0	0	0	0	0	0	0	0	0	0	0	0	0	0	0	0
P2A5	96	SCB	CoM	1	1	0	0	0	0	0	4	0	0	0	0	0	0	0	0	0	0	0	0	0	0	0	0	0	0	0	0	0	0	0	0	0	0	0	0	0	0	0	0	0	0	0	0	0	0
P2A6	96	LA	CoM	15	0	0	0	0	0	0	0	0	0	0	0	0	0	0	0	0	0	0	0	0	0	0	0	0	0	0	0	0	0	0	0	0	0	0	0	0	0	0	1	0	0	0	0	0	0
P2A7	33	SCB	CoM	0	0	0	0	0	0	0	60	0	0	0	0	0	0	0	0	0	0	0	0	0	0	0	0	0	0	0	0	0	0	0	0	0	0	0	0	0	0	0	1	0	0	0	0	0	0
P2A8	33	LA	CoM	0	0	0	0	0	0	0	112	0	0	0	0	0	0	0	0	0	0	0	0	0	0	0	0	0	0	0	0	0	0	0	0	0	0	0	0	0	0	0	0	0	0	0	0	0	0
P2A9	96	ATB	CoM	22	2	0	0	1	0	0	4	0	0	0	0	0	0	0	0	0	0	0	0	0	0	0	0	0	0	0	0	0	0	0	0	0	0	0	0	0	0	0	0	0	0	0	0	0	0
P2B1	96	LA	CoM	7	2	0	0	0	0	0	5	0	0	0	0	0	0	0	0	0	0	0	0	0	0	0	0	0	0	0	0	0	0	0	0	0	0	0	0	0	0	0	0	0	0	0	0	0	0
P2B10	96	ATB	CoM	5	2	0	0	0	0	0	672	0	0	0	0	0	0	0	0	0	0	0	0	0	0	0	0	0	0	0	0	0	0	0	0	0	0	0	0	0	0	0	0	0	0	0	0	0	0
P2B11	33	SCB	CoM	0	0	0	0	0	0	0	37	0	0	0	0	0	0	0	0	0	0	0	0	0	0	0	0	0	0	0	0	0	0	0	0	0	0	0	0	0	0	0	0	0	0	0	0	0	0
P2B12	33	ATB	CoM	0	0	0	0	0	0	0	400	0	0	0	0	0	0	3	0	0	0	0	0	0	0	0	0	0	0	0	0	0	0	0	0	0	0	0	0	0	0	0	0	0	0	0	0	0	0
P2B2	96	SCB	CoM	32	7	2	0	0	0	21	349	0	0	0	0	0	0	0	0	0	0	0	0	0	0	0	0	0	0	0	0	0	0	0	0	0	0	0	0	0	0	0	5	0	0	0	0	0	0
P2B3	33	LA	CoM	18	0	1	0	0	0	0	50	0	3	0	0	0	1	0	0	0	0	0	0	0	0	1	0	0	0	0	0	0	0	0	0	0	0	0	2	0	2	0	2	0	0	0	1	0	0
P2B4	33	SCB	CoM	2	1	0	0	0	0	0	196	0	0	0	0	0	0	0	0	0	0	0	0	0	0	0	0	0	0	0	0	0	0	0	0	0	0	0	0	0	0	0	0	0	0	0	0	0	0
P2B5	96	CTL	CoM	37	3	0	0	0	0	0	2105	0	1	0	0	0	0	0	0	0	0	0	0	0	0	0	0	0	0	0	0	0	0	0	0	0	0	0	0	0	0	0	0	0	0	0	0	0	0
P2B6	96	LA	CoM	24	1	0	0	0	0	0	55	0	0	0	0	0	1	0	0	0	0	0	0	0	0	0	0	0	0	0	0	0	0	0	0	0	0	0	0	0	0	0	0	0	0	0	0	0	0
P2B7	33	CTL	CoM	2	0	0	0	7	0	0	32	0	15	0	0	0	0	0	0	7	0	0	3	0	0	6	0	0	0	0	0	0	0	0	0	0	0	0	0	0	0	27	4	0	0	0	9	0	0
P2B8	33	LA	CoM	1	0	0	0	0	0	0	217	0	0	0	0	0	0	0	0	0	0	0	0	0	0	0	0	0	0	0	0	0	0	0	0	0	0	0	0	0	0	0	0	0	0	0	0	0	0
P2B9	96	SCB	CoM	1	0	0	0	0	0	0	0	0	0	0	0	0	0	0	0	0	0	0	0	0	0	0	0	0	0	0	0	0	0	0	0	0	0	0	0	0	0	0	0	0	0	0	0	0	0
P2C1	96	ATB	CoM	6	0	0	0	0	0	0	5	0	0	0	0	0	0	0	0	0	0	0	0	0	0	0	0	0	0	0	0	0	0	0	0	0	0	0	0	0	0	0	0	0	0	0	0	0	0
P2C10	33	CTL	IlM	1	14	0	0	0	0	0	2860	0	1	0	0	0	0	0	0	0	0	0	0	0	0	0	0	0	0	0	0	0	0	0	0	0	0	0	0	0	0	0	1	0	0	0	1	0	0
P2C11	33	ATB	IlM	1	0	0	0	2	0	0	282	0	4	0	0	0	0	3	0	0	0	0	0	0	0	0	0	0	0	0	0	0	0	0	0	0	0	0	0	0	0	0	2	0	0	0	4	0	0
P2C12	96	SCB	IlM	4	2	0	0	0	0	0	4	0	0	0	0	0	0	20	0	0	0	1	2	0	0	0	0	0	0	0	0	0	0	0	0	0	0	0	0	0	0	3	0	0	2	1	0	0	0
P2C2	96	LA	CoM	0	0	0	0	0	0	0	7	0	0	0	0	0	0	0	0	0	0	0	0	0	0	0	0	0	0	0	0	0	0	0	0	0	0	0	0	0	0	0	0	0	0	0	0	0	0
P2C3	96	SCB	CoM	1	0	0	0	0	0	0	1	0	0	0	0	0	0	0	0	0	0	0	0	0	0	0	0	0	0	0	0	0	0	0	0	0	0	0	0	0	0	0	0	0	0	0	0	0	0
P2C4	96	CTL	CoM	2	2	0	0	0	0	0	4	0	0	0	0	0	0	0	0	0	0	0	0	0	0	0	0	0	0	0	0	0	0	0	0	0	0	0	0	0	0	0	0	0	0	0	0	0	0
P2C5	33	LA	CoM	4	2	0	0	0	0	0	45	0	0	0	0	0	0	0	0	0	0	0	0	0	0	0	0	0	0	0	0	0	0	0	0	0	0	0	0	0	0	0	0	0	0	0	0	0	0
P2C6	33	CTL	CoM	0	0	0	0	0	0	0	0	0	0	0	0	0	0	0	0	0	0	0	0	0	0	0	0	0	0	0	0	0	0	0	0	0	0	0	0	0	0	0	0	0	0	0	0	0	0
P2C7	33	SCB	CoM	2	2	0	0	0	0	0	2	0	0	0	0	0	0	0	0	0	0	0	0	0	0	0	0	0	0	0	0	0	0	0	0	0	0	0	0	0	0	0	0	0	0	0	0	0	0
P2C8	96	CTL	IlM	271	187	0	0	1	0	0	4578	0	6	0	0	0	0	0	0	0	0	0	0	0	0	0	0	0	0	0	0	0	0	0	0	0	0	0	0	0	0	2	7	0	0	0	0	0	0
P2C9	96	ATB	IlM	120	58	0	0	0	0	0	141	0	6	0	0	0	0	0	0	0	0	0	0	0	0	0	0	0	0	0	0	0	0	0	0	0	0	0	0	0	0	0	5	0	0	1	0	0	0
P2D1	96	LA	IlM	78	15	0	0	11	0	0	76	0	223	137	7	53	0	0	0	0	0	0	0	29	0	108	0	0	9	0	0	0	0	0	0	0	0	0	0	0	312	154	0	0	13	0	5	0	0
P2D10	33	LA	IlM	0	0	0	0	0	0	0	0	0	2	0	0	0	0	0	0	0	0	0	0	0	0	0	0	0	0	0	0	0	0	0	0	0	0	0	0	0	0	0	0	0	0	0	1	0	0
P2D11	33	SCB	IlM	21	8	0	0	0	0	0	0	0	23	0	0	0	0	0	0	0	0	0	0	2	7	0	0	0	0	0	0	0	0	0	0	0	0	0	0	0	3	0	5	0	0	0	5	0	0
P2D12	96	CTL	IlM	247	30	0	4	0	0	1	2509	0	0	0	0	0	0	229	1	2	0	0	1	0	0	0	0	0	0	0	0	0	0	0	4	0	0	4	2	0	0	0	1	0	1	11	2	0	0
P2D2	33	SCB	IlM	30	10	0	0	13	1	0	533	0	8	4	2	0	0	0	0	0	3	15	0	0	0	0	0	0	0	0	0	0	0	3	0	3	0	0	0	0	0	6	8	0	0	0	12	0	0
P2D3	33	LA	IlM	1	0	0	0	0	0	0	97	0	7	0	0	0	0	0	0	0	0	0	0	0	0	2	0	0	0	0	0	0	0	0	0	0	0	0	1	0	12	3	0	0	0	0	13	0	0
P2D4	96	ATB	IlM	2	0	0	0	0	0	0	35	0	3	0	0	0	2	0	0	0	0	0	0	0	0	0	0	0	0	0	0	0	0	0	0	0	0	0	0	0	4	0	0	0	0	0	7	0	0
P2D5	96	CTL	IlM	23	11	0	0	0	0	0	124	0	2	0	0	0	0	0	0	0	0	0	0	0	0	0	0	0	0	0	0	0	0	0	0	0	0	0	0	0	0	1	0	0	0	0	0	0	0
P2D6	33	ATB	IlM	11	8	9	0	0	0	0	81	0	0	0	0	0	0	0	0	0	0	0	0	4	0	5	4	7	0	0	0	0	0	0	0	0	2	0	3	0	34	7	0	0	0	2	6	0	0
P2D7	33	CTL	IlM	0	1	0	0	0	0	0	627	0	1	0	0	0	0	0	0	0	0	0	0	2	0	0	0	0	0	0	0	0	0	0	0	0	0	0	0	0	0	0	0	0	0	0	0	0	0
P2D8	96	LA	IlM	0	0	0	0	0	0	4	1	0	1	0	0	0	0	0	0	7	0	6	0	0	0	0	0	0	0	0	0	0	0	0	0	0	0	8	0	0	0	2	0	0	0	0	0	0	0
P2D9	96	SCB	IlM	12	37	0	0	1	0	6	658	0	6	0	0	0	0	0	0	0	0	0	0	0	0	0	0	0	0	0	0	0	0	0	0	0	0	0	0	0	0	3	1	0	0	0	2	0	0
P2E1	96	LA	IlM	40	7	0	0	0	0	0	9	0	0	0	0	0	0	0	0	0	0	0	0	0	0	0	0	0	0	0	0	0	0	0	0	0	0	0	0	0	0	0	0	0	0	0	0	0	0
P2E10	96	SCB	IlM	2	6	0	0	58	0	0	6	2	11	0	0	0	0	0	9	3	0	0	0	0	0	0	0	0	0	0	0	0	0	0	0	0	0	0	0	0	0	3	370	0	2	0	37	2	0
P2E11	96	CTL	IlM	0	0	0	0	2	0	0	6	0	5	0	0	0	0	0	0	0	0	0	0	0	0	0	0	0	0	0	0	0	0	0	0	0	0	0	0	0	0	9	0	0	0	0	1	0	0
P2E12	33	ATB	IlM	5	0	0	0	0	0	0	128	0	0	0	0	0	0	495	7	0	0	0	0	0	0	0	0	0	0	0	0	0	0	0	0	0	0	0	0	0	15	0	0	0	24	18	1	0	0
P2E2	33	CTL	IlM	23	0	0	0	0	0	0	10	0	22	0	0	0	1	0	0	0	0	0	0	0	0	0	0	0	0	0	0	0	0	0	0	0	0	0	0	0	0	8	13	0	0	0	5	0	0
P2E3	33	LA	IlM	3	0	2	0	0	0	0	59	0	5	0	0	0	0	0	0	0	0	0	0	0	0	0	0	0	0	0	0	0	0	0	0	0	0	0	0	0	0	0	0	0	0	0	1	0	0
P2E4	96	SCB	IlM	116	92	0	0	0	0	0	10	0	10	1	0	0	0	0	0	0	0	0	0	0	0	0	0	0	0	0	0	0	0	0	0	0	3	0	0	0	0	0	4	0	0	0	1	0	0
P2E5	96	ATB	IlM	112	66	0	0	0	0	0	5	0	18	0	0	0	0	0	3	0	0	0	0	0	0	0	0	0	0	0	0	0	0	0	0	0	0	0	0	0	0	0	2	0	0	0	0	0	0
P2E6	33	SCB	IlM	11	1	4	0	0	0	0	22	0	9	0	0	0	0	0	0	0	0	0	0	0	0	0	0	0	0	0	0	0	0	0	0	0	0	0	0	0	0	0	2	0	0	0	1	0	0
P2E7	33	ATB	IlM	0	0	0	0	0	0	0	1109	0	5	0	0	0	0	0	0	0	0	0	0	0	0	0	0	0	0	0	0	0	0	0	0	0	0	0	0	0	0	0	0	0	0	0	0	0	0
P2E8	96	ATB	IlM	1	5	0	0	0	0	0	303	0	4	0	0	0	0	0	0	0	0	0	0	0	0	0	0	0	0	0	0	0	0	0	0	0	0	0	3	0	0	0	1	0	0	14	9	0	0
P2E9	96	LA	IlM	12	0	0	0	0	0	0	0	0	12	0	0	0	0	0	0	0	0	0	0	0	0	0	0	0	0	0	0	0	0	0	0	0	0	0	5	0	0	35	0	0	0	0	8	0	0
P2F1	33	LA	IlM	5	11	0	0	4	0	0	123	0	2	0	0	0	0	0	0	0	0	0	0	0	0	0	0	0	0	0	0	0	0	0	0	0	0	0	0	0	0	0	0	0	0	0	0	0	0
P2F2	33	CTL	IlM	1	0	0	0	0	0	0	5	0	4	0	0	0	0	0	0	0	0	0	0	0	0	0	0	0	0	0	0	0	0	0	0	0	0	0	0	0	0	0	0	0	0	0	1	0	0
P2F3	33	SCB	IlM	1	0	0	0	0	0	0	3	0	3	0	0	0	0	0	0	0	0	0	0	0	0	0	0	0	0	0	0	0	0	0	0	0	0	0	0	0	0	3	0	0	0	0	0	0	0
[truncated: 382 more columns]
