# Supplementary material for: Direct-fed microbial supplementation influences the bacteria community composition of the gastrointestinal tract of pre- and post-weaned calves
Source: Sci Rep. 2018 Sep 20;8:14147. doi: 10.1038/s41598-018-32375-5 (PMC6148029; doi:10.1038/s41598-018-32375-5)
Supplement: Supplementary file 3 — Table S2 [file 41598_2018_32375_MOESM3_ESM.xlsx]

## Sheet: Table S2 genus RA 
	Table S2. Relative abundance in the gastro-intestinal sites at pre- and post-weaning
Genus	Post_weaning_Rumen digesta	Pre_weaning_Rumen digesta	Pre_weaning_Ileum digesta	Pre_weaning_Colon digesta	Pre_weaning_Colon mucosa	Pre_weaning_Ileum mucosa	Post_weaning_Ileum digesta	Post_weaning_Colon digesta	Post_weaning_Colon mucosa	Post_weaning_Ileum mucosa
Blautia	0.00919478	0.0351598	0.0203174	20.1573	6.96987	1.0468	0.0384401	2.08618	1.70594	0.103923
Bacteroides	0.486242	0.54341	0.00243115	11.5325	13.5008	2.26054	0.00290898	3.26171	4.23349	0.300437
Lactobacillus	0.0140626	0.0240201	62.3058	8.58071	2.02223	18.9508	0.16041	0.0490671	0.0714949	0.753036
Megamonas	0.000270435	0.00139247	0.00138923	8.12215	9.18151	17.3371	0	0.00374241	0.0172047	0.0479146
Faecalibacterium	0.00162261	0.00104435	0.00121557	6.17631	10.1619	0.45781	0.000623353	0.16425	0.491671	0.0123024
Lachnoclostridium	0.00513826	0.0630091	0.0458445	5.47283	2.30819	1.3871	0.0120515	0.766777	0.4932	0.0171586
Prevotella_9	0.854303	0.336281	0.00191019	5.17103	10.0066	2.17009	0.00602575	1.42752	3.93643	0.307884
Collinsella	0.00135217	0.0337673	0.017018	5.14046	1.18998	0.818473	0.0565174	0.0299392	0.00802884	0.0106837
Alloprevotella	0.08086	0.306691	0.000694613	4.79495	8.14931	5.49633	0.000415569	1.16597	0.984107	0.0912967
Bifidobacterium	0.0557096	2.96004	5.03473	3.79821	0.649963	1.7274	4.98662	2.9985	2.01945	2.74052
[Ruminococcus]_gauvreauii_group	1.3611	1.70229	1.64016	1.44783	0.842217	1.46127	6.18886	1.56058	1.37676	12.8599
Rikenellaceae_RC9_gut_group	4.42242	4.40542	0.00208384	1.32555	0.847629	0.427851	0.00249341	4.98572	2.1372	0.182917
Ruminococcaceae_UCG-005	0.561693	0.389891	0.00694613	1.27436	1.54088	0.312381	0.0349078	26.2567	26.343	0.338963
Ruminococcus_2	0.828342	1.84571	1.40121	1.06961	0.522078	0.648612	7.44076	0.954314	0.446939	1.93018
Prevotella_2	0.000270435	0.0114879	0.000173653	1.06748	5.29028	0.747795	0.00353234	0.752224	2.00262	0.0770518
Subdoligranulum	0.00108174	0.0229757	0.0699823	1.02909	1.33353	0.0814401	0.0054024	0.123499	0.0653777	0.024281
Phascolarctobacterium	0.000540869	0.050825	0.000347307	0.984654	1.22416	0.308891	0.000415569	0.412496	0.838823	0.0417634
Dorea	0.000270435	0.000348117	0.00208384	0.798032	0.174026	0.0110526	0.000623353	0.877802	0.456497	0.0100362
Atopobium	4.29396	10.1044	7.95575	0.708098	0.266023	2.29399	16.3828	3.00058	1.8864	9.89436
Parabacteroides	0.00189304	0.0762376	0.000173653	0.678238	0.859876	0.371716	0.00103892	1.55102	1.30144	0.101333
Megasphaera	0.41052	0.161526	0.276282	0.622785	0.339507	0.275151	0.503462	0.0054057	0.0749359	0.180651
Acetitomaculum	3.49077	6.38307	4.97482	0.613187	0.171747	1.06308	4.90143	0.906494	0.475613	3.14715
Ruminococcaceae_UCG-008	0.0116287	0.0020887	0.00243115	0.472065	0.438625	0.282132	0.0184928	0.0195437	0.0225572	0.00679869
Ruminococcaceae_UCG-014	1.62288	0.557683	0.0944674	0.469577	0.345204	0.181786	1.10479	1.02625	0.39609	0.611235
[Eubacterium]_coprostanoligenes_group	1.68832	4.35947	1.59153	0.460335	0.319285	0.504929	4.31672	2.13234	2.27904	1.65111
Sharpea	0.843756	5.54271	5.79603	0.44576	0.246371	2.40539	3.03116	0.505225	0.269157	1.83209
Anaerovibrio	0.0181191	0.0233238	0.000173653	0.39635	4.38597	0.141357	0	0.124747	0.464908	0.0239573
Lachnospiraceae_NK3A20_group	3.72794	5.43341	2.54037	0.392795	0.195388	0.478751	7.42248	0.840378	0.768093	4.4062
Anaerotruncus	0.0256913	0.0971246	0.000694613	0.379998	0.631165	0.0712601	0.00415569	0.541817	0.433175	0.00841743
Succinivibrio	2.28815	4.10813	0.00364672	0.355826	3.37314	1.16605	0.010597	2.1207	5.65689	0.663034
Sutterella	0.00108174	0.00104435	0.000173653	0.354049	0.784683	0.0922018	0.000415569	0.316441	0.691245	0.0382022
Prevotellaceae_NK3B31_group	0.37969	0.059528	0.000868267	0.338764	0.487615	0.158517	0.000623353	0.911068	0.337594	0.0123024
Tyzzerella_4	0.000811304	0	0.000868267	0.333787	0.272005	0.333032	0	0.949739	0.207221	0.00129499
Moryella	0.288283	0.0469958	0	0.316014	0.109087	0.0125069	0.00124671	0.0166329	0.0107051	0.00388497
Faecalicoccus	0	0.00452552	0.00468864	0.246697	0.131872	0.223088	0.000831138	0.000415823	0	0.000971242
Erysipelatoclostridium	0	0	0	0.244208	0.254915	0.0258863	0	0.000415823	0.000764652	0
Olsenella	0.454871	4.23588	2.44018	0.242787	0.0922822	0.645994	2.60125	0.440356	0.263423	1.12243
Christensenellaceae_R-7_group	7.3423	1.67792	0.0816171	0.228568	0.178868	0.13583	2.87428	5.43314	4.28396	1.25193
Mitsuokella	0.0308296	0.00591798	0.0253534	0.218259	0.112789	0.0439195	0.0170383	0.00166329	0.015293	0.0252523
Lachnospiraceae_NK4A136_group	0.0494896	0.0971246	0.00243115	0.215771	0.333526	0.0218143	0.00477904	2.20386	1.81452	0.0203961
Odoribacter	0	0.0041774	0	0.215415	0.592999	0.285622	0.000623353	0.231198	0.178928	0.0148924
Ruminiclostridium_9	0.0740991	0.0348117	0.0823117	0.195864	0.770442	0.127105	0.074179	0.36634	0.319624	0.0129499
Tyzzerella	0	0.00139247	0	0.159962	0.19966	0.00872572	0	0.014138	0.017587	0.00323747
Barnesiella	0	0.0062661	0.000173653	0.146454	0.124182	0.00552629	0	0.0370082	0.000764652	0
Prevotella_1	31.457	27.9646	0.0192755	0.140411	1.01197	7.25195	0.0361545	1.01586	3.91005	0.930773
Coprococcus_1	0.0997904	0.0020887	0.0232695	0.127614	0.233269	0.0424652	0.50741	0.358855	0.381944	0.38105
Lachnospiraceae_UCG-004	0.000540869	0.00556987	0	0.121216	0.267163	0.0235595	0	0.0706899	0.0883173	0.000971242
Desulfovibrio	0.369414	0.303558	0.0279582	0.121216	0.152095	0.11198	0.00332455	0.0744323	0.018734	0.00874117
Oscillospira	0.000811304	0.000696233	0	0.119438	0.144974	0.00174514	0	0.0133063	0.00649954	0
Coprococcus_3	0.00108174	0	0.000347307	0.10913	0.0837375	0.0127977	0.000831138	1.9448	0.81856	0.0106837
Pseudoflavonifractor	0	0	0	0.106641	0.106523	0.0351938	0	0.0203753	0.00688187	0.00129499
Erysipelotrichaceae_UCG-003	0	0	0	0.101665	0.073484	0.00756229	0	0.03285	0.0879349	0.00258998
Escherichia-Shigella	0	0	0.0331678	0.101309	0.348622	4.32621	0.0162072	0.0569677	0.0355563	1.01203
Prevotellaceae_UCG-003	2.05936	0.63775	0.000173653	0.0991764	0.26403	0.113144	0.00228563	0.919384	2.34251	0.115901
Ruminococcaceae_UCG-010	0.103847	0.145165	0.000173653	0.0892232	0.0247795	0.00756229	0.00706467	2.70285	1.21771	0.0608645
[Eubacterium]_nodatum_group	0.452978	0.567778	0.553607	0.0874458	0.0572491	0.109653	1.31652	0.537659	0.237424	0.382669
Lachnospiraceae_AC2044_group	0	0.0229757	0	0.0767817	0.0583884	0.004072	0.000207784	0.378815	0.205309	0.00906492
Roseburia	1.49794	0.79475	0.458097	0.0735825	0.102251	0.0927835	1.83494	0.632051	0.696215	1.11304
Pseudobutyrivibrio	0.314245	0.0751932	0.000347307	0.0654066	0.0299063	0.00261772	0.00477904	0.0303551	0.0921405	0.0100362
Ruminiclostridium_5	0.999797	0.295551	0.107665	0.0654066	0.134436	0.03054	0.219628	0.243672	0.261511	0.343496
Marvinbryantia	0.160368	0.0020887	0.00364672	0.0597191	0.0378813	0.00610801	1.08401	1.23042	0.757005	0.311121
Ruminococcaceae_UCG-013	0.0148739	0.0142728	0.00173653	0.0501214	0.0242098	0.00814401	0.0577641	1.07698	0.310066	0.0751093
Anaerostipes	0	0.000348117	0	0.0469222	0.0851617	0.000290857	0	0.0457405	0.0168223	0.000323747
Treponema_2	1.25725	1.79106	0.00711979	0.0462112	0.23156	1.48395	0.0101814	5.13333	5.34644	0.446771
Syntrophococcus	0.606856	1.18882	0.692529	0.0447893	0.0202223	0.197201	1.55132	0.203753	0.141078	0.716453
Alistipes	0.00270435	0.0264569	0	0.0412346	0.0267732	0.0276315	0.000623353	0.793806	0.300508	0.0168349
Butyricimonas	0.00432696	0.0369004	0.000173653	0.0387463	0.0546857	0.0375206	0.000207784	0.0241177	0.0279098	0.00874117
Ruminococcus_1	1.74593	0.434798	0.0434133	0.0376799	0.0481348	0.105872	0.113243	1.03665	0.763122	0.201694
Lachnospiraceae_UCG-008	0.0535461	0.00556987	0.00052096	0.0348361	0.0108232	0.002036	0.000831138	0.086907	0.0405265	0.00161874
Intestinibacter	0	0.00139247	0.0156288	0.0337697	0.0344634	0.0814401	10.7364	1.19092	1.18253	8.64534
Erysipelotrichaceae_UCG-006	0.0470556	0.21444	0.0244851	0.0323478	0.00996876	0.0421743	0.0596341	0.0237019	0.0179693	0.0809368
[Eubacterium]_hallii_group	0.0786965	0.0435146	0.0500122	0.0295041	0.0148107	0.0110526	0.244978	0.0424139	0.0214102	0.0547133
Veillonella	0	0.00348117	0.00052096	0.0259494	0.0150955	0.136994	0	0	0	0.0200723
Coprobacter	0	0.000696233	0.000347307	0.0252384	0.027058	0.00465372	0	0.00706899	0.00382326	0
Oribacterium	0.199851	0.0487363	0	0.0252384	0.0148107	0.00261772	0.00187006	0.000831646	0.110492	0.00971242
Streptococcus	0.0170374	0.0560468	0.414858	0.0238165	2.79239	0.287949	0.217966	0.0461563	0.0428205	0.466196
Ruminococcaceae_UCG-004	0.21743	0.178932	0.0788386	0.0220392	0.0185134	0.0648612	0.564758	0.130153	0.112404	0.872175
Methanobrevibacter	0.249611	0.241593	0.0661619	0.0191954	0.0102536	0.0331578	1.45283	0.246583	0.0913759	0.336697
Pseudoramibacter	0.142249	0.299728	0.162192	0.0184845	0.0108232	0.0540995	0.190123	0.0286918	0.0156754	0.140183
Peptococcus	0.000270435	0.00174058	0.000694613	0.0170626	0.00968393	0.00145429	0.000623353	0	0	0
Allisonella	0.00405652	0	0	0.0170626	0.0244947	0.00174514	0.000831138	0	0.00573489	0.025576
Ruminiclostridium	0.00162261	0.00591798	0.00225749	0.0145743	0.0535465	0.0110526	0	0.0232861	0.0229396	0
Erysipelotrichaceae_UCG-001	0.123859	0.159437	0.132845	0.0142188	0.00370268	0.0238503	0.249341	0.0548886	0.0454968	0.348676
Parasutterella	0.000270435	0.00104435	0.00677248	0.0138634	0.0703509	0.137866	0.0172461	0.00124747	0.0133814	0.0265473
Prevotella_7	5.24697	1.26645	0.00451499	0.0124415	0.0455715	0.199819	0.00477904	0.0112272	0.13802	0.286516
Slackia	0	0	0.000347307	0.012086	0.00199375	0.000581715	0.000415569	0	0	0
Flavonifractor	0	0.000348117	0	0.012086	0.0105384	0.00465372	0	0	0	0.0100362
Lachnospiraceae_FCS020_group	0.000270435	0.000696233	0	0.0113751	0.00313304	0.016288	0.000415569	0.151775	0.233219	0.00194248
Howardella	0.0565209	0.020887	0.0545271	0.0110196	0.00712054	0.0171606	0.59364	0.114767	0.0611721	0.450656
Peptoclostridium	0.000811304	0.0020887	0.0128503	0.0110196	0.020792	0.0421743	5.05789	1.17304	0.788738	4.1854
Erysipelotrichaceae_UCG-002	4.26827	0.00313305	0.000694613	0.0110196	0.000569643	0.00232686	5.40821	0.163003	0.683599	1.86737
Clostridium_sensu_stricto_1	0.010547	0.0257606	0.0406349	0.0103087	0.283967	0.197201	1.54176	1.68907	2.44421	0.578536
Solobacterium	0.0524643	0.0320267	0.0206647	0.0103087	0.00256339	0.004072	0.108463	0.0345133	0.0244689	0.129823
[Eubacterium]_brachy_group	0.120884	0.0167096	0.0364672	0.00817583	0.0102536	0.0250137	0.532136	0.334737	0.146813	0.244753
Ruminococcaceae_NK4A214_group	2.03448	1.18464	0.0454972	0.00817583	0.068642	0.0785315	0.350532	0.238682	0.28598	0.204932
Erysipelotrichaceae_UCG-004	0.0148739	0.0174058	0	0.00782036	0.00541161	0.000581715	0	0.0548886	0.0508493	0.0103599
Mogibacterium	0.0400243	0.047692	0.0375091	0.00746489	0.00284822	0.0136703	0.165812	0.0353449	0.0103228	0.0650732
Eggerthella	0	0.0083548	0.0123294	0.00675395	0.000854465	0.00174514	0	0	0	0
Chlamydophila	0.000811304	0	0.0114611	0.00675395	0.00284822	13.4347	0.00332455	0.00124747	0.142225	4.43728
Holdemania	0	0	0.000173653	0.00639848	0.00825983	0.002036	0	0.00623734	0.00535256	0
Intestinimonas	0.000270435	0.00487363	0	0.006043	0.00825983	0.00261772	0	0.0054057	0.00267628	0.00129499
Acidaminococcus	0.0232574	0.0212351	0.00104192	0.006043	0.0065509	0.0189057	0.000207784	0	0.01644	0.00356122
Eubacterium	0.000270435	0.0511732	0.0191019	0.00568753	0.00142411	0.00872572	0.000415569	0.000415823	0	0
Anaerofilum	0	0	0	0.00568753	0.0065509	0	0	0	0.000382326	0
Thalassospira	0.0164965	0.000348117	0	0.00568753	0.0948456	0.0226869	0.0706467	0.0108114	0.0619368	0.00517995
Fusicatenibacter	0	0	0	0.00533206	0.00341786	0	0	0.00124747	0	0
Enterorhabdus	0.0511122	0.0107916	0.00347307	0.00426565	0.00256339	0.00116343	0.0833216	0.0390874	0.0129991	0.0462958
[Eubacterium]_oxidoreducens_group	0.000811304	0.000696233	0	0.00426565	0.00854465	0.000872572	0.000831138	0.380478	0.144137	0.00194248
Eisenbergiella	0	0.00104435	0	0.00391018	0.0039875	0.000872572	0	0.028276	0.0179693	0
Candidatus_Soleaferrea	0.000270435	0.00104435	0.00121557	0.00391018	0.00341786	0.00727144	0	0.0864912	0.0783768	0
Ruminiclostridium_1	0.00378609	0.0271531	0.000347307	0.00355471	0.00227857	0	0	0.131816	0.0420558	0
Senegalimassilia	0.0424583	0.0142728	0.00451499	0.00284377	0.000854465	0.00319943	0.14067	0.0386715	0.0145284	0.129175
Ruminiclostridium_6	0.0589548	0.00661422	0.000347307	0.00284377	0	0.00319943	0.000415569	0.0602943	0.0546726	0.00258998
Fusobacterium	0	0.000348117	0	0.00284377	0.0142411	0.0125069	0	0	0	0.0239573
Lachnospiraceae_ND3007_group	0.00919478	0	0	0.0024883	0.00199375	0.000872572	0	0.014138	0.0412912	0
Lactonifactor	0.000270435	0.00174058	0.00416768	0.0024883	0.000284822	0.000581715	0.000207784	0.0103956	0.00344093	0
Romboutsia	0	0	0.00364672	0.0024883	0.00142411	0.000872572	0.268457	0.0403348	0.0290568	0.114607
Dielma	0	0	0	0.0024883	0.00512679	0.0113434	0	0.0536412	0.0252335	0.000323747
Methanosphaera	0.0216348	0.056743	0.0156288	0.00213283	0.00142411	0.0154154	0.132566	0.0137222	0.00994047	0.167054
Elusimicrobium	0.00108174	0.00661422	0.000347307	0.00213283	0.0187982	0.00872572	0.0232719	0.0162171	0.036321	0.0126261
Enterococcus	0	0.00139247	0.0303893	0.00213283	0.00227857	0.0139612	0	0	0	0.00194248
Lachnospiraceae_NC2004_group	0	0	0	0.00213283	0.00341786	0	0	0.011643	0.0263805	0
Catenibacterium	0	0.00174058	0.0303893	0.00213283	0.00284822	0.0104709	0	0	0	0
Actinomyces	0.00135217	0.014969	0.0184073	0.00177735	0.00227857	0.00552629	0.00851916	0.00291076	0.0015293	0.0236335
Oscillibacter	0.00540869	0.000348117	0	0.00177735	0.00769018	0.000290857	0.000207784	0.113935	0.109728	0.000323747
Enterobacter	0	0	0.00052096	0.00177735	0.0039875	0.0671881	0	0.000415823	0	0.0919442
Ruminococcaceae_UCG-002	0.286661	0.614774	0.0362935	0.00142188	0.020792	0.0599166	0.018285	0.120589	0.126932	0.028166
Sphaerochaeta	0.0170374	0.0929472	0.00052096	0.00142188	0.00740536	0.0447921	0	0.00166329	0.0156754	0.00356122
Gordonibacter	0	0	0.00104192	0.00106641	0.000284822	0	0	0	0	0
Catabacter	0.000270435	0.00278493	0.00104192	0.00106641	0.000284822	0.000581715	0.00332455	0.000831646	0.000382326	0.00258998
Lachnoclostridium_5	0	0.000348117	0	0.00106641	0.000284822	0	0	0.00332658	0.00305861	0.0103599
Lachnospiraceae_UCG-002	0.0146035	0.00556987	0.0119821	0.00106641	0.00227857	0.004072	0.0521539	0.0108114	0.00305861	0.0191011
Lachnospiraceae_UCG-006	0.00513826	0	0	0.00106641	0	0	0.000623353	0	0	0
Tyzzerella_3	0.00270435	0.000696233	0.00972459	0.00106641	0.000569643	0.514818	0.000831138	0.000831646	0.00191163	0
Comamonas	0.00162261	0.026805	0.0026048	0.00106641	0.00341786	0.0747504	0.00124671	0.000415823	0.00344093	0.0123024
Avibacterium	0	0.000348117	0.000173653	0.00106641	0.0039875	0.0110526	0	0	0	0
Cloacibacillus	0.00162261	0.0912066	0.0131977	0.00106641	0.0065509	0.0363572	0.00145449	0.000415823	0.000382326	0.00712244
Mobiluncus	0	0.00313305	0.0052096	0.000710942	0.000854465	0.000290857	0	0	0	0
Corynebacterium_1	0.000540869	0.0501288	0.00434133	0.000710942	0.00598125	0.0279223	0.00249341	0	0.00802884	0.0993904
Mycobacterium	0	0.000696233	0.000347307	0.000710942	0	0.000581715	0.000623353	0	0	0.00226623
Prevotellaceae_UCG-001	2.11777	0.429576	0.00052096	0.000710942	0.0145259	0.136994	0.00207784	0.736422	0.56049	0.0553608
Lachnospira	0.0108174	0.0814593	0.0140659	0.000710942	0.000284822	0.00756229	0.00124671	0.00207911	0.0271451	0.0116549
Erysipelotrichaceae_UCG-010	0	0	0	0.000710942	0.00569643	0.00349029	0	0.000831646	0.00229396	0
Turicibacter	0.000270435	0.00139247	0.00312576	0.000710942	0.00911429	0.0436286	1.95276	0.656169	0.8285	4.26764
[Anaerorhabdus]_furcosa_group	0.0219052	0.00800668	0.00191019	0.000710942	0.000284822	0.000290857	0.013506	0.0519779	0.0206456	0.0171586
Bilophila	0	0.0062661	0	0.000710942	0.00341786	0.00116343	0.000415569	0	0	0
Dietzia	0	0.00243682	0.00121557	0.000355471	0.00113929	0.00116343	0	0	0	0.0446771
Arthrobacter	0	0.0020887	0.00052096	0.000355471	0.000569643	0.00116343	0	0	0	0.00323747
Anoxybacillus	0	0	0.000868267	0.000355471	0	0	0	0	0	0
Candidatus_Arthromitus	0.000540869	0	0.00052096	0.000355471	0.00256339	0.709111	0.090594	0.00124747	0.00191163	17.5588
Lachnospiraceae_UCG-005	0.637144	0.111049	0.000347307	0.000355471	0.000284822	0.000290857	0.000831138	0.0237019	0.0179693	0.0485621
Lachnospiraceae_UCG-010	0.00594956	0.00800668	0	0.000355471	0	0	0	0	0.000382326	0
Brevundimonas	0	0.000348117	0.00329941	0.000355471	0.00512679	0.00494458	0.00228563	0	0	0.0252523
Caulobacter	0	0	0.00052096	0.000355471	0	0	0.000207784	0	0	0.00129499
Devosia	0	0.00243682	0.00052096	0.000355471	0	0	0.00103892	0	0	0
Kaistia	0	0.000696233	0.000173653	0.000355471	0	0.000872572	0	0	0	0
Pannonibacter	0.00108174	0.0020887	0.0187546	0.000355471	0	0	0.0114281	0.000831646	0	0
Paracocccus	0	0.00452552	0.00052096	0.000355471	0.00227857	0.00785315	0.00228563	0	0.000764652	0.0482383
Ramlibacter	0	0	0.00191019	0.000355471	0	0	0.000207784	0	0	0
Oxalobacter	0	0.0020887	0	0.000355471	0	0	0	0.000415823	0	0.00258998
Moraxella	0	0.000696233	0.0052096	0.000355471	0.00484197	0.0194875	0.00519461	0	0.00191163	0.062807
Stenotrophomonas	0.00567913	0.000696233	0	0.000355471	0.00142411	0.0250137	0	0	0	0.00161874
Candidatus_Saccharimonas	0.0118991	0.000348117	0.00052096	0.000355471	0	0	0.17724	0.0345133	0.00114698	0.0106837
Candidatus_Methanomethylophilus	0	0	0	0	0.000569643	0.00436286	0	0	0.000764652	0
CL500-29_marine_group	0	0	0	0	0	0	0	0	0	0.00129499
Trueperella	0	0.00139247	0.00885632	0	0	0	0.00103892	0	0.00802884	0.00356122
Corynebacterium	0	0	0	0	0	0	0	0	0	0.000647494
Gordonia	0	0	0	0	0	0	0	0	0	0.0171586
Rhodococcus	0	0.000348117	0.000173653	0	0.000284822	0.000290857	0.000831138	0	0.000382326	0.000647494
Williamsia	0.000811304	0.000348117	0	0	0.000854465	0.144847	0.00145449	0	0	0.080613
Blastococcus	0	0.000348117	0.000347307	0	0.000284822	0.002036	0.000207784	0.000415823	0	0.00420871
Geodermatophilus	0	0	0	0	0.00199375	0	0	0	0.00305861	0.00388497
Modestobacter	0	0	0	0	0	0.000872572	0.000415569	0	0	0
Brevibacterium	0	0.0020887	0.000173653	0	0.00113929	0.00436286	0	0	0.000764652	0.00226623
Actinotalea	0	0.000696233	0	0	0.00142411	0	0	0	0	0.000971242
Brachybacterium	0	0.000348117	0	0	0.00142411	0.00232686	0	0	0	0.00938867
Dermabacter	0	0	0	0	0	0.002036	0	0	0	0
Dermacoccus	0	0	0	0	0.00313304	0.002036	0	0	0	0.0349647
Mobilicoccus	0	0	0	0	0.000569643	0.00116343	0	0	0	0
Arsenicicoccus	0	0	0	0	0	0.002036	0	0	0	0
Janibacter	0	0	0	0	0	0	0	0	0	0.00291372
Knoellia	0	0.00174058	0	0	0	0	0	0	0	0
Ornithinicoccus	0	0.00348117	0	0	0	0	0	0	0	0
Ornithinimicrobium	0	0.000696233	0	0	0	0	0	0	0	0
Curtobacterium	0.000270435	0	0	0	0	0	0.000207784	0	0	0
Diaminobutyricimonas	0	0	0	0	0	0.000872572	0	0	0	0
Frondihabitans	0	0	0.000173653	0	0	0	0.000831138	0	0	0.00129499
Leucobacter	0	0	0.000694613	0	0	0.000872572	0	0	0	0
Microbacterium	0	0	0	0	0	0.000581715	0	0	0.00114698	0.000971242
Pseudoclavibacter	0	0	0	0	0	0	0.000207784	0.000415823	0	0.00388497
Enteractinococcus	0	0.000696233	0	0	0	0	0	0	0	0
Kocuria	0	0.000348117	0.000347307	0	0.00313304	0.0186149	0.000207784	0.000415823	0	0.102304
Micrococcus	0	0	0.00052096	0	0.00911429	0.00785315	0	0	0	0.0686344
Rothia	0.000811304	0.0020887	0.00052096	0	0.00256339	0.00901658	0.0027012	0.00166329	0.00382326	0.126585
Promicromonospora	0	0.000696233	0	0	0	0	0	0	0	0
Marmoricola	0	0	0	0	0	0.00698058	0	0	0	0.00582745
Nocardioides	0	0.000348117	0.00399403	0	0	0.00581715	0.00145449	0	0	0.00874117
Propionibacterium	0	0.000348117	0.000173653	0	0.00284822	0.0148337	0.000207784	0	0.000764652	0.0233098
Actinomycetospora	0	0	0	0	0	0	0	0	0	0.000647494
Saccharopolyspora	0	0	0	0	0	0	0.000207784	0.000415823	0	0
Streptomyces	0.000270435	0	0	0	0	0.00145429	0.00249341	0	0.000382326	0.000323747
Phocaeicola	0.138463	0.396157	0.00052096	0	0.000569643	0.0884207	0.000207784	0	0.0015293	0
Petrimonas	0	0.00104435	0	0	0	0	0	0	0	0
Porphyromonas	0.000540869	0.000696233	0	0	0	0.00174514	0	0	0	0.0323747
Paraprevotella	0	0.00243682	0	0	0	0	0	0	0	0
Prevotella	0	0	0	0	0	0.00174514	0	0	0	0
Prevotellaceae_Ga6A1_group	0.0562504	0.0181021	0	0	0.000284822	0.00465372	0	0	0.0015293	0.00291372
Prevotellaceae_UCG-004	0.114394	0.176147	0	0	0.00227857	0.0212326	0	0.0120589	0.0172047	0.000971242
Prevotellaceae_YAB2003_group	0.320736	0.4066	0.000347307	0	0.0039875	0.0965647	0.000207784	0.000415823	0.099787	0.00323747
U29-B03	0.0759922	0.0682309	0	0	0	0	0	0	0	0
Mariniradius	0	0.00139247	0	0	0	0	0	0	0	0
Hymenobacter	0	0	0	0	0	0.000872572	0	0	0	0.00938867
Rhodocytophaga	0	0	0	0	0.000854465	0	0	0	0	0
Rufibacter	0	0	0	0	0	0.000872572	0	0	0	0
Crocinitomix	0	0	0	0	0.000854465	0	0	0	0	0
Chryseobacterium	0	0	0	0	0	0.0171606	0	0	0.00114698	0.000647494
Cloacibacterium	0	0	0	0	0	0.0302492	0	0	0.00573489	0.00356122
Empedobacter	0	0	0	0	0	0	0	0	0	0.0116549
Epilithonimonas	0	0	0	0	0.00113929	0	0	0	0	0
Flavobacterium	0.000270435	0.000348117	0.00173653	0	0.00227857	0.00290857	0.00228563	0	0	0.31274
Myroides	0	0	0	0	0.000284822	0.000581715	0	0	0	0
Soonwooa	0	0	0	0	0	0.000872572	0	0	0	0
Tenacibaculum	0	0	0	0	0.00313304	0	0	0	0	0
Flavisolibacter	0	0	0	0	0	0.00319943	0	0	0	0
Aureispira	0	0	0	0	0.000854465	0	0	0	0	0
Olivibacter	0	0.000348117	0	0	0.000284822	0	0	0	0	0
Pedobacter	0	0	0	0	0	0	0	0	0	0.00453246
Sphingobacterium	0	0.00174058	0	0	0.000854465	0.00523543	0	0	0	0
Chroococcidiopsis	0	0	0	0	0	0	0	0	0.000764652	0
Mucispirillum	0	0	0	0	0	0	0	0	0.00114698	0
Deinococcus	0.000540869	0	0.00052096	0	0	0.00494458	0.000623353	0	0	0.00647494
Truepera	0	0.00104435	0	0	0	0	0	0	0	0
Fibrobacter	0.0822122	0.0257606	0.000868267	0	0.0176589	0.192548	0	0.0336817	0.199956	0.0158636
Bacillus	0	0.000348117	0.00052096	0	0	0.00930744	0.00103892	0	0	0.0103599
Geobacillus	0	0	0.000694613	0	0	0	0	0	0	0
Thermicanus	0	0	0.000173653	0	0	0.00116343	0	0	0	0
Gemella	0	0	0	0	0.00427232	0	0	0	0	0.00161874
Brochothrix	0	0	0	0	0	0.00116343	0	0	0	0.00194248
Paenibacillus	0	0	0	0	0	0.000290857	0.000415569	0	0	0
Chryseomicrobium	0	0	0.000347307	0	0.000569643	0.00174514	0.000415569	0	0	0.000647494
Domibacillus	0	0	0	0	0	0	0.000415569	0	0	0
Kurthia	0	0	0	0	0.000569643	0	0	0	0	0
Lysinibacillus	0.000270435	0	0	0	0	0.000581715	0	0.000831646	0	0.000647494
Planomicrobium	0	0	0	0	0	0.00145429	0	0	0	0
Psychrobacillus	0	0	0	0	0	0.000581715	0	0	0	0
Sporosarcina	0	0	0	0	0	0.000581715	0	0	0	0.00194248
Aliicoccus	0	0	0	0	0	0.000872572	0	0	0	0.00161874
Jeotgalicoccus	0	0.00313305	0	0	0.00370268	0.000290857	0	0	0	0.0200723
Macrococcus	0	0	0	0	0.000854465	0	0	0	0	0
Nosocomiicoccus	0	0	0	0	0.00740536	0.00145429	0	0	0	0
Staphylococcus	0.000540869	0	0.000173653	0	0.00911429	0.0468281	0.00332455	0	0.000764652	0.124319
Abiotrophia	0	0	0	0	0	0	0	0	0	0.00161874
Aerococcus	0	0	0	0	0	0.00116343	0	0	0	0
Eremococcus	0	0	0	0	0	0	0	0	0	0.00258998
Facklamia	0	0.000348117	0	0	0.00199375	0.000290857	0.000415569	0	0	0.0061512
Globicatella	0	0	0	0	0.000569643	0	0	0	0	0
Carnobacterium	0	0.0020887	0	0	0	0	0.000415569	0	0	0.00356122
Granulicatella	0	0	0.000173653	0	0.000854465	0.000581715	0.000207784	0	0	0.00453246
Marinilactibacillus	0	0	0	0	0	0	0	0	0	0.00420871
Trichococcus	0	0.000696233	0	0	0	0	0	0	0	0
Leuconostoc	0	0	0.000173653	0	0.000284822	0	0	0	0	0.0129499
Weissella	0	0	0.000347307	0	0	0	0	0	0	0
Lactococcus	0.000811304	0.000348117	0.00347307	0	0	0.00290857	0.00332455	0	0	0.00258998
Clostridium_sensu_stricto_6	0	0	0	0	0	0	0	0.00207911	0.0015293	0.000323747
Sarcina	0	0	0	0	0	0	0	0	0.0015293	0
Defluviitaleaceae_UCG-011	0	0.000696233	0	0	0	0.00145429	0	0.0482355	0.0477907	0
Anaerofustis	0	0	0	0	0	0	0	0.00124747	0	0
Anaerococcus	0	0	0.00156288	0	0	0.00756229	0	0	0.00191163	0.024281
Ezakiella	0	0	0	0	0	0.000581715	0	0	0	0.00226623
Finegoldia	0	0	0.000173653	0	0	0.00232686	0	0	0	0
Helcococcus	0	0.000348117	0.00451499	0	0	0.000872572	0	0	0.00114698	0
Parvimonas	0.000270435	0	0.000347307	0	0.000284822	0	0.00124671	0	0.00229396	0.000323747
Peptoniphilus	0	0	0	0	0	0.000581715	0	0	0	0.0106837
Anaerovorax	0.0305591	0.00696233	0	0	0.000854465	0.000581715	0	0.025781	0.0194986	0.00194248
Anaerosporobacter	0.000540869	0	0	0	0	0	0	0.000415823	0.00688187	0
Butyrivibrio	0	0	0	0	0	0	0	0.00582152	0.00611721	0
Butyrivibrio_2	0.109796	0.652371	0.000173653	0	0.0187982	0.0413018	0.00124671	0	0.00229396	0.00971242
Cellulosilyticum	0	0	0.000173653	0	0	0	0.000207784	0	0	0
Coprococcus_2	0.00189304	0.00731045	0.000347307	0	0.000284822	0.00116343	0.0114281	0.0665317	0.325742	0
Hungatella	0	0	0.000173653	0	0.000284822	0.00145429	0	0.00124747	0.000382326	0
Lachnoclostridium_1	0.0605774	0.0288937	0.000173653	0	0	0	0.00166228	0	0.00726419	0.000647494
Lachnoclostridium_10	0	0	0	0	0.000284822	0	0.000623353	0.0374241	0.0447321	0
Lachnospiraceae_FE2018_group	0.00135217	0	0.000173653	0	0	0	0.00602575	0	0.000764652	0.0116549
Lachnospiraceae_NK4B4_group	0.00297478	0.00487363	0.000868267	0	0	0	0.00124671	0	0	0.000323747
Lachnospiraceae_UCG-001	0.00730174	0.00174058	0.00052096	0	0.000284822	0.00261772	0.00477904	0.346796	0.237807	0.00356122
Lachnospiraceae_UCG-007	0	0.000348117	0	0	0	0	0	0	0.000382326	0
Lachnospiraceae_XPB1014_group	0	0.000696233	0	0	0	0	0	0	0	0
[Eubacterium]_ruminantium_group	0.0283956	0.110005	0.000173653	0	0	0	0.000831138	0.0216228	0.017587	0.00874117
[Eubacterium]_ventriosum_group	0.00513826	0.00104435	0.00052096	0	0	0.000290857	0.000207784	0.00790063	0.00688187	0.000647494
probable_genus_10	0	0.101302	0	0	0	0.000581715	0.000207784	0	0	0
Peptostreptococcus	0	0.000696233	0.00156288	0	0	0	0	0	0	0
Terrisporobacter	0.000270435	0.000348117	0	0	0.000854465	0.00290857	0.00207784	0.000831646	0.000382326	0.028166
Acetanaerobacterium	0	0.00104435	0	0	0	0	0	0	0	0
Hydrogenoanaerobacterium	0.000270435	0.00104435	0	0	0	0.000290857	0	0	0	0
Papillibacter	0.0140626	0.0041774	0	0	0	0.00145429	0.000415569	0.00582152	0.000764652	0
Ruminococcaceae_UCG-001	0.04976	0	0	0	0	0	0.272821	0.0324342	0	0.00356122
Ruminococcaceae_UCG-003	0.000540869	0.00174058	0	0	0	0.000290857	0	0	0	0.00744619
Ruminococcaceae_UCG-007	0.00757217	0	0	0	0	0	0	0.00831646	0.00267628	0
Ruminococcaceae_UCG-009	0.0154148	0.0281975	0	0	0.00227857	0	0.000207784	0.191694	0.113168	0.00161874
Ruminococcaceae_UCG-011	0	0	0	0	0	0	0	0.00291076	0.0015293	0
Ruminococcaceae_V9D2013_group	0.000540869	0	0	0	0	0	0	0	0.000764652	0
Saccharofermentans	0.664458	0	0.000173653	0	0	0	0.0118437	0.0702741	0.0462614	0.0547133
Thermoanaerobacterium	0	0	0	0	0	0	0	0	0	0.00388497
Allobaculum	0	0.000348117	0.00052096	0	0	0.000581715	0.00124671	0	0.000764652	0.00258998
Asteroleplasma	0	0	0	0	0	0.00145429	0	0.0266127	0.00994047	0
Bulleidia	0	0	0	0	0	0	0	0	0	0.000971242
Candidatus_Stoquefichus	0	0	0	0	0	0	0	0.14138	0.0439675	0.000323747
Coprobacillus	0	0	0	0	0.000854465	0	0	0.0815013	0.0642307	0
Erysipelotrichaceae_UCG-008	0.00459739	0.00139247	0.000347307	0	0	0	0.00644132	0	0	0.00356122
Erysipelotrichaceae_UCG-009	0.00135217	0.00313305	0.00052096	0	0	0.000581715	0.0218174	0.000415823	0	0
Faecalitalea	0	0	0	0	0	0	0	0.0286918	0.117756	0
Holdemanella	0.000270435	0	0	0	0	0	0	0	0.000382326	0
Succiniclasticum	3.08079	1.31623	0.00382037	0	0.0199375	0.0936561	0.00519461	0.0128905	0.237042	0.0582745
Anaeroglobus	0	0	0	0	0.000284822	0.00261772	0	0	0	0
Schwartzia	0.0892435	0.0529137	0	0	0.0065509	0.00319943	0	0	0	0.00323747
Selenomonas_1	0	0.0020887	0	0	0.00170893	0	0	0	0	0
Veillonellaceae_UCG-001	0.16794	0.32166	0.000173653	0	0.012817	0.0369389	0.00228563	0.000831646	0.000764652	0.00291372
Leptotrichia	0	0	0	0	0.0065509	0	0	0	0	0
Victivallis	0.000270435	0.00139247	0.000347307	0	0.000569643	0.00145429	0.000207784	0.000415823	0.00114698	0.00194248
CPla-4_termite_group	0	0	0	0	0	0	0	0	0.000764652	0
Pirellula	0	0.00348117	0	0	0	0.00378115	0	0	0	0
p-1088-a5_gut_group	0.0262322	0.00591798	0	0	0	0	0	0	0	0
Phenylobacterium	0	0	0.00208384	0	0	0.00116343	0.000831138	0.000415823	0.000382326	0.00938867
Hirschia	0	0	0	0	0	0.00116343	0	0	0	0.000323747
Woodsholea	0	0	0	0	0	0.00145429	0	0	0	0.000647494
Aureimonas	0	0	0.000347307	0	0.000569643	0.00174514	0.000207784	0	0.000382326	0.00485621
Chelatococcus	0	0	0	0	0	0.00116343	0	0	0	0
Bosea	0	0	0.000347307	0	0	0	0.000831138	0	0	0
Bradyrhizobium	0	0	0.000347307	0	0	0	0	0	0	0
Nitrobacter	0	0	0	0	0	0.000872572	0	0	0	0
Ochrobactrum	0	0.000348117	0.000173653	0	0	0	0	0	0	0
Paenochrobactrum	0	0.00174058	0.000173653	0	0	0	0	0	0	0
Pelagibacterium	0	0.00104435	0	0	0	0	0	0	0	0
Methylobacterium	0.000270435	0.000696233	0.00312576	0	0.00911429	0.0773681	0.00353234	0	0.0156754	0.156694
Microvirga	0	0	0.000173653	0	0	0	0	0	0	0.00194248
Pleomorphomonas	0	0	0.000868267	0	0	0	0.000623353	0	0	0.000647494
Aliihoeflea	0	0.000696233	0	0	0	0	0	0	0	0
Aminobacter	0	0.000696233	0	0	0	0	0	0	0	0
Aquamicrobium	0	0.00174058	0	0	0	0	0	0	0	0
Mesorhizobium	0.000270435	0.000696233	0.00104192	0	0	0.00174514	0	0	0	0.00194248
Nitratireductor	0	0.000696233	0	0	0	0	0	0	0	0
Rhizobium	0.000270435	0.00243682	0.00382037	0	0.000284822	0.00116343	0.00187006	0.000415823	0	0.00356122
Falsirhodobacter	0	0	0	0	0.00113929	0	0	0	0	0
Gemmobacter	0	0	0	0	0.00199375	0.000290857	0	0	0	0.000971242
Haematobacter	0	0	0	0	0	0.000581715	0	0	0	0
Rubellimicrobium	0	0.000348117	0.00138923	0	0.000569643	0.00319943	0.000831138	0.000415823	0	0.00582745
Tabrizicola	0	0	0	0	0	0.000581715	0	0	0	0
Acetobacter	0	0	0.00052096	0	0	0.002036	0	0	0	0.00938867
Acidiphilium	0	0	0.000173653	0	0	0.000872572	0	0	0	0
Gluconobacter	0	0	0	0	0	0.00174514	0	0	0	0.00841743
Roseomonas	0	0	0	0	0	0.002036	0	0	0	0
Azospirillum	0	0	0.000694613	0	0	0.00116343	0.000623353	0	0	0.00388497
Skermanella	0	0.000348117	0.000347307	0	0.000284822	0.00930744	0	0	0	0.00194248
Oryza_meyeriana	0.00108174	0.00104435	0	0	0	0	0.000831138	0	0	0
Altererythrobacter	0	0	0	0	0.00569643	0.00378115	0	0	0.00114698	0.00226623
Erythrobacter	0	0	0	0	0	0	0	0	0	0.00161874
Porphyrobacter	0	0	0	0	0	0.000872572	0	0	0	0
Blastomonas	0	0	0.000347307	0	0	0	0.00103892	0	0	0
Novosphingobium	0	0	0	0	0	0.00145429	0	0	0	0.0123024
Sphingobium	0.00216348	0.000348117	0	0	0	0	0	0	0	0.00129499
Sphingomonas	0.00108174	0	0.00191019	0	0.00370268	0.0133794	0.00145449	0.00249494	0.00229396	0.0304322
Achromobacter	0	0	0	0	0.000854465	0	0	0	0	0
Alcaligenes	0	0	0	0	0	0	0	0	0	0.0181298
Oligella	0	0.000696233	0	0	0	0	0	0	0	0
Paenalcaligenes	0	0.000696233	0	0	0.000569643	0	0	0	0	0
Burkholderia	0	0	0	0	0	0.000872572	0	0	0.000382326	0.00453246
Cupriavidus	0	0	0	0	0	0.000290857	0.000207784	0	0	0
Lautropia	0	0	0	0	0	0	0	0	0	0.00129499
Limnobacter	0	0	0	0	0	0	0	0	0.00344093	0
Ralstonia	0	0	0	0	0.000854465	0.00232686	0	0	0	0.00161874
Acidovorax	0.000270435	0.00104435	0.00642517	0	0	0	0.00311677	0.000831646	0	0
Aquabacterium	0	0	0.000694613	0	0	0	0.00124671	0	0.00114698	0.000323747
Brachymonas	0	0	0	0	0	0.00116343	0	0	0	0
Curvibacter	0	0	0	0	0.00113929	0.000290857	0	0	0	0.00194248
Delftia	0	0.000348117	0.00104192	0	0.000569643	0.00378115	0	0	0	0.00291372
Leptothrix	0	0	0	0	0	0.000872572	0	0	0	0
Limnohabitans	0	0	0	0	0	0.000581715	0	0	0	0
Pelomonas	0	0	0	0	0.00313304	0.00901658	0	0	0.00114698	0.0152161
Tepidimonas	0	0.000348117	0	0	0.00199375	0.00494458	0	0	0	0
Variovorax	0	0	0	0	0	0	0	0	0.000764652	0.00161874
Duganella	0	0	0	0	0	0	0	0	0	0.000971242
Glaciimonas	0	0	0	0	0	0.000872572	0	0	0	0
Janthinobacterium	0	0	0	0	0	0	0	0	0.00573489	0.0139211
Massilia	0	0	0.00156288	0	0.00512679	0.0119252	0.000831138	0	0.000382326	0.0398209
Noviherbaspirillum	0.000540869	0	0.00295211	0	0	0	0.00249341	0	0	0.00161874
Paucimonas	0	0.000696233	0.00208384	0	0	0	0.000207784	0	0	0
Kingella	0	0	0	0	0	0	0	0	0	0.00161874
Neisseria	0	0.00591798	0	0	0	0.00290857	0	0	0.000764652	0.00453246
Bdellovibrio	0	0	0	0	0.00113929	0	0	0	0	0
Desulfobulbus	0.00622	0	0	0	0	0	0	0	0	0.00161874
Myxococcus	0	0	0.000347307	0	0	0	0	0	0	0
Sorangium	0	0	0	0	0	0.00232686	0	0	0	0
Arcobacter	0	0	0	0	0	0	0	0	0	0.00129499
Campylobacter	0.0210939	0.0362041	0.00104192	0	0.109941	0.0212326	0.00145449	0	0.00267628	0.203637
Aeromonas	0	0	0	0	0	0.00145429	0	0	0	0.00744619
Oceanisphaera	0	0.000696233	0	0	0	0	0	0	0	0
Ruminobacter	0.18011	0.222098	0.00121557	0	0.150671	0.706493	0.00166228	0.0182962	0.185046	0.186155
Succinivibrionaceae_UCG-001	1.30025	0.00139247	0	0	0.000284822	0	0.00415569	0.000831646	1.04987	0.0365834
Alishewanella	0.000270435	0.00139247	0.00434133	0	0	0.000290857	0.00187006	0	0.000764652	0.00258998
Suttonella	0	0.000696233	0	0	0	0	0	0	0	0
Nitrosococcus	0	0.000696233	0	0	0	0	0	0	0	0
Rheinheimera	0	0	0	0	0.000569643	0	0	0	0	0
Citrobacter	0	0	0	0	0.000284822	0.000581715	0	0	0	0.000647494
Cronobacter	0	0	0	0	0	0	0	0	0	0.00129499
Erwinia	0	0	0	0	0.000569643	0.000872572	0	0	0	0
Klebsiella	0	0	0	0	0.00199375	0.002036	0	0	0	0.0336697
Kluyvera	0	0	0	0	0	0.000872572	0	0	0	0
Pantoea	0.000270435	0.000348117	0	0	0.00313304	0	0.00103892	0	0	0.000971242
Pectobacterium	0	0	0	0	0	0	0	0	0	0.00291372
Rahnella	0	0	0	0	0	0	0	0	0	0.000647494
Rickettsiella	0	0	0	0	0	0.00290857	0	0	0	0
Legionella	0	0	0	0	0	0.000872572	0	0	0	0
Actinobacillus	0.000270435	0.00278493	0	0	0	0.00232686	0	0	0	0
Haemophilus	0	0	0	0	0	0.000872572	0.000207784	0	0	0.000323747
Acinetobacter	0.00216348	0.00487363	0.00191019	0	0.0153804	0.0503183	0.000623353	0	0.00344093	0.183888
Alkanindiges	0	0	0.000173653	0	0	0	0.000207784	0	0.000382326	0.000647494
Psychrobacter	0	0.0522175	0	0	0.00256339	0.01018	0	0	0.000382326	0.0246048
Pseudomonas	0.00135217	0.000696233	0.00312576	0	0.00598125	0.0209417	0.00187006	0	0	0.0404684
Luteimonas	0	0.00243682	0	0	0	0	0	0	0	0
Lysobacter	0	0	0.00052096	0	0	0.00436286	0.000207784	0	0.000382326	0.00388497
Pseudoxanthomonas	0	0	0.000173653	0	0	0.00436286	0	0	0	0
Xanthomonas	0.000540869	0	0	0	0	0	0	0	0	0
Acidibacter	0	0	0	0	0.00199375	0	0	0	0	0
Spirochaeta_2	0	0.00104435	0	0	0	0	0	0	0	0
Pyramidobacter	0.0749104	0.129151	0.000694613	0	0.0202223	0.0581715	0.00103892	0	0.00497024	0.000323747
Anaeroplasma	0	0.00104435	0	0	0	0	0.000207784	0.00332658	0.0275275	0.000647494
Mycoplasma	0	0	0	0	0.0165197	0.00756229	0	0	0.00114698	0.0171586
Akkermansia	0	0	0	0	0	0.00232686	0.0276353	0.00207911	0.00114698	0.00453246
