# Supplementary material for: Direct-fed microbial supplementation influences the bacteria community composition of the gastrointestinal tract of pre- and post-weaned calves
Source: Sci Rep. 2018 Sep 20;8:14147. doi: 10.1038/s41598-018-32375-5 (PMC6148029; doi:10.1038/s41598-018-32375-5)
Supplement: Supplementary file 4 — Table S3 [file 41598_2018_32375_MOESM4_ESM.xlsx]

## Sheet: Table S3a_SCB vs LA
Table S3a: Significant differential abundant genera between SCB and LA treatments on day 33 (pre- weaning) and day 96(post- weaning
Gastrointestinal site	Genus	Phylum	Base Mean	L2FC1	P-value	p.FDR2
Pre-weaning (day 33)
Ileum mucosa	Ruminobacter	Proteobacteria	450.64	-11.44	1.51e-05	0.00172
	Methanosphaera	Euryarchaeota	24.49	-6.42	0.000267	0.00796
	Moryella	Firmicutes	56.85	-8.08	0.00034	0.00796
	Acetitomaculum	Firmicutes	2437.1	-6.16	0.000345	0.00796
	Prevotellaceae UCG-001	Bacteroidetes	222.2	-7.1	0.000349	0.00796
	[Eubacterium] coprostanoligenes group	Firmicutes	1381.11	-5.1	0.000576	0.0109
	Rothia	Actinobacteria	13.17	-8.47	0.000835	0.0109
	Rikenellaceae RC9 gut group	Bacteroidetes	1036.14	-5.11	0.000913	0.0109
	Intestinibacter	Firmicutes	189.47	-6.6	0.00095	0.0109
	Ruminococcaceae UCG-010	Firmicutes	105.32	-7.58	0.00106	0.0109
	Methanobrevibacter	Euryarchaeota	74.86	-5.2	0.00108	0.0109
	Ruminococcus 2	Firmicutes	656.41	-4.85	0.00116	0.0109
	Roseburia	Firmicutes	521.27	-5.11	0.00124	0.0109
	Howardella	Firmicutes	24.17	-5.13	0.00205	0.0167
	Ruminococcaceae UCG-014	Firmicutes	171.47	-4.37	0.005	0.038
	Succinivibrio	Proteobacteria	2214.12	-5.23	0.00574	0.0392
	Prevotellaceae NK3B31 group	Bacteroidetes	85.89	-6.78	0.00589	0.0392
	Olsenella	Actinobacteria	1082.09	-4.05	0.00619	0.0392
	Lachnospiraceae NK3A20 group	Firmicutes	1293.21	-4.74	0.00678	0.0407
Ileum digesta	Streptococcus	Firmicutes	649.99	6.95	0.000104	0.0196
	Christensenellaceae R-7 group	Firmicutes	896.6	6	0.000198	0.0196
Post-weaning (day 96)
Ileum mucosa	Lachnospiraceae_UCG-008	Firmicutes	12.39	-5.42	0.00628	0.0371
Ileum digesta	Ruminococcus_2	Firmicutes	656.41	-5.83	0.000183	0.0363

## Sheet: Table S3b_SCB vs ATB
	Table S3b: Significant differential abundant genera between ATB and SCB treatments on day 33 (pre -weaning) and day 96(post-weaning)
	Gastrointestinal site	Genus	Phylum	Base Mean	L2FC1	P-value	p.FDR2
	Pre-weaning( day 33)
	Ileum mucosa	Tyzzerella 4	Firmicutes	1532.14	16.85	3.32e-13	4.42e-11
		Lachnoclostridium	Firmicutes	5966.51	11.22	1.36e-11	9.04e-10
		Ruminococcaceae UCG-008	Firmicutes	1016.82	11.38	6.23e-08	2.56e-06
		Pseudoflavonifractor	Firmicutes	135.88	11.82	8.16e-08	2.56e-06
		Prevotella 2	Bacteroidetes	2892.26	10.14	9.63e-08	2.56e-06
		Ruminiclostridium 9	Firmicutes	362.16	9.75	1.38e-07	3.06e-06
		Collinsella	Actinobacteria	3794.58	9.19	1.2e-06	2.15e-05
		Bifidobacterium	Actinobacteria	5947.2	8.95	1.29e-06	2.15e-05
		Erysipelatoclostridium	Firmicutes	70.82	9.36	9.76e-06	0.000144
		Bacteroides	Bacteroidetes	5956.66	7.69	1.3e-05	0.000173
		Blautia	Firmicutes	4016	6.88	2.38e-05	0.000287
		Anaerotruncus	Firmicutes	115.29	6.98	7.22e-05	0.0008
		Subdoligranulum	Firmicutes	121.14	7.04	0.000288	0.00283
		Ruminococcus 1	Firmicutes	223.2	-6.8	0.000318	0.00283
		Lachnospiraceae FCS020 group	Firmicutes	7.11	7.67	0.000319	0.00283
		Lachnospiraceae UCG-004	Firmicutes	106.46	7.31	0.000469	0.0039
		Prevotella 1	Bacteroidetes	6592.34	-5.58	0.00066	0.00516
		Phascolarctobacterium	Firmicutes	1075.81	6.21	0.000925	0.00684
		Prevotella 9	Bacteroidetes	6462.15	5.43	0.00217	0.0152
		Lachnoclostridium	Firmicutes	5966.51	4.96	0.00303	0.0175
		Rothia	Actinobacteria	13.17	-7.76	0.0032	0.0204
		Candidatus Soleaferrea	Firmicutes	22.07	7.87	0.00322	0.0204
		Holdemania	Firmicutes	8.1	8.56	0.00485	0.0284
		Ruminococcus 2	Firmicutes	656.41	-4.28	0.00491	0.0284
		Tyzzerella	Firmicutes	22.08	6.84	0.0058	0.0321
		Lachnospiraceae NK3A20 group	Firmicutes	1293.21	-4.8	0.00699	0.0363
		Dorea	Firmicutes	160.16	6.15	0.00711	0.0363
		Paracocccus	Proteobacteria	4.02	-7.64	0.00742	0.0365
		Prevotella 7	Bacteroidetes	215.29	5.74	0.00888	0.0411
		Marvinbryantia	Firmicutes	46.27	6.19	0.00897	0.0411
	Ileum digesta	Desulfovibrio	Proteobacteria	105.72	10.35	1.47e-08	2e-06
		Ruminococcus 1	Firmicutes	223.2	8.65	2.7e-07	1.83e-05
		Lachnoclostridium	Firmicutes	5966.51	7.3	3.3e-06	0.00015
		Syntrophococcus	Firmicutes	285.49	5.74	8.76e-06	0.000298
		Methanosphaera	Euryarchaeota	24.49	5.85	3e-05	0.000746
		[Eubacterium] coprostanoligenes group	Firmicutes	1381.11	5.55	3.29e-05	0.000746
		Roseburia	Firmicutes	521.27	5.59	5.67e-05	0.00106
		Ruminococcaceae UCG-002	Firmicutes	149.04	8.32	6.23e-05	0.00106
		Intestinibacter	Firmicutes	189.47	7.55	7.65e-05	0.00116
		Streptococcus	Firmicutes	649.99	6.91	0.000115	0.00157
		Erysipelotrichaceae UCG-001	Firmicutes	54.14	5.61	0.000145	0.00179
		Atopobium	Actinobacteria	1724.26	3.83	0.000238	0.00266
		Methylobacterium	Proteobacteria	84.95	8.84	0.000255	0.00266
		Bifidobacterium	Actinobacteria	5947.2	6.24	0.000301	0.00279
		[Eubacterium] nodatum group	Firmicutes	134.12	3.62	0.000308	0.00279
		Ruminococcaceae NK4A214 group	Firmicutes	234.29	5.15	0.000329	0.0028
		Ruminococcaceae UCG-005	Firmicutes	827.05	6.72	0.000524	0.00419
		Turicibacter	Firmicutes	67.38	6.35	0.000915	0.00691
		Peptoclostridium	Firmicutes	119.32	5.81	0.00108	0.00704
		Lactobacillus	Firmicutes	19739.9	5.04	0.00112	0.00704
		Lachnospira	Firmicutes	13.66	8.73	0.00115	0.00704
		Christensenellaceae R-7 group	Firmicutes	896.6	5.28	0.00115	0.00704
		Sharpea	Firmicutes	2807.21	4.3	0.00119	0.00704
		Actinomyces	Actinobacteria	10.95	6.11	0.00193	0.011
		Blautia	Firmicutes	4016	4.73	0.00218	0.0119
		Ruminococcaceae UCG-014	Firmicutes	171.47	-5.33	0.00255	0.0133
		Romboutsia	Firmicutes	10.11	7.38	0.00279	0.0136
		Ruminiclostridium	Firmicutes	6.81	6.21	0.0028	0.0136
		Mogibacterium	Firmicutes	22.25	3.95	0.00298	0.014
		Olsenella	Actinobacteria	1082.09	3.82	0.00426	0.0193
		Faecalibacterium	Firmicutes	1438.15	5.86	0.00532	0.0228
		Moraxella	Proteobacteria	15.74	6.59	0.00538	0.0228
		Acinetobacter	Proteobacteria	68.46	7.09	0.00583	0.0236
		Rikenellaceae RC9 gut group	Bacteroidetes	1036.14	4.68	0.00589	0.0236
		Candidatus Soleaferrea	Firmicutes	22.07	6.69	0.0126	0.044
		Tyzzerella 4	Firmicutes	1532.14	5.62	0.0128	0.044
		Methanobrevibacter	Euryarchaeota	74.86	3.37	0.013	0.044
		Acetitomaculum	Firmicutes	2437.1	4.28	0.00654	0.0254
		Megasphaera	Firmicutes	264.01	5.06	0.00779	0.0294
		Tyzzerella	Firmicutes	22.08	6.99	0.00717	0.0312
		Prevotella 7	Bacteroidetes	215.29	6.02	0.00935	0.0344
	Rumen digesta	Prevotella 7	Bacteroidetes	215.29	9.8	3.16e-06	0.000439
		Ruminococcaceae UCG-005	Firmicutes	827.05	7.98	7.51e-06	0.000522
		Atopobium	Actinobacteria	1724.26	4.82	1.67e-05	0.000772
		Methanosphaera	Euryarchaeota	24.49	5.78	6.28e-05	0.00214
		Lachnospiraceae UCG-008	Firmicutes	12.39	7.98	8.59e-05	0.00214
		Streptococcus	Firmicutes	649.99	7.6	9.22e-05	0.00214
		[Eubacterium] coprostanoligenes group	Firmicutes	1381.11	5.51	0.000115	0.00224
		Ruminococcaceae NK4A214 group	Firmicutes	234.29	5.81	0.000129	0.00224
		Bifidobacterium	Actinobacteria	5947.2	6.72	0.000249	0.00384
		Lactobacillus	Firmicutes	19739.9	5.86	0.00054	0.00733
		Mogibacterium	Firmicutes	22.25	4.87	0.00058	0.00733
		Corynebacterium 1	Actinobacteria	33.17	8.08	0.00065	0.00753
		Prevotella 9	Bacteroidetes	6462.15	4.71	0.00795	0.0327
		Syntrophococcus	Firmicutes	285.49	3.66	0.00814	0.0327
		Methylobacterium	Proteobacteria	84.95	6.79	0.00823	0.0327
		Ruminococcaceae UCG-013	Firmicutes	27.66	7.02	0.00108	0.0114
		Prevotella 2	Bacteroidetes	2892.26	6.48	0.00125	0.0114
		Ruminiclostridium	Firmicutes	6.81	7.05	0.00133	0.0114
		Prevotellaceae UCG-003	Bacteroidetes	276.1	5.97	0.00138	0.0114
		[Eubacterium] nodatum group	Firmicutes	134.12	3.45	0.0014	0.0114
		Bacteroides	Bacteroidetes	5956.66	5.52	0.00174	0.0134
		Acinetobacter	Proteobacteria	68.46	8.16	0.00189	0.0138
		Elusimicrobium	Elusimicrobia	4.43	8.16	0.00199	0.0139
		Intestinibacter	Firmicutes	189.47	6.69	0.00209	0.0139
		Christensenellaceae R-7 group	Firmicutes	896.6	5.1	0.0022	0.0139
		Rikenellaceae RC9 gut group	Bacteroidetes	1036.14	4.52	0.00298	0.0175
		Ruminococcaceae UCG-002	Firmicutes	149.04	5.39	0.00396	0.022
		Prevotellaceae UCG-001	Bacteroidetes	222.2	5.35	0.00435	0.0232
		Erysipelotrichaceae UCG-001	Firmicutes	54.14	4.45	0.00471	0.0243
		Lachnospiraceae NK4A136 group	Firmicutes	95.27	5.68	0.0049	0.0243
		Ruminococcaceae UCG-004	Firmicutes	40.51	4.22	0.00549	0.0263
		Methanobrevibacter	Euryarchaeota	74.86	3.93	0.00581	0.0269
		Ruminococcaceae UCG-009	Firmicutes	15.2	6.69	0.00666	0.0299
		Cloacibacillus	Synergistetes	16.61	7.27	0.01	0.0386
		Ruminococcaceae UCG-010	Firmicutes	105.32	5.34	0.0109	0.04
		Sharpea	Firmicutes	2807.21	3.61	0.0109	0.04
		Lachnospiraceae NK3A20 group	Firmicutes	1293.21	4.29	0.0139	0.049
		Phascolarctobacterium	Firmicutes	1075.81	4.62	0.0141	0.049
		[Eubacterium] brachy group	Firmicutes	19.74	4.36	0.0145	0.049
	Colon mucosa	Succinivibrio	Proteobacteria	2214.12	-8.17	1.84e-05	0.00365
		Tyzzerella 4	Firmicutes	1532.14	8.1	0.000101	0.00998
	Colon digesta	Tyzzerella 4	Firmicutes	1532.14	8.08	2.59e-05	0.00512
	Post-weaning (day 96)
	Ileum mucosa	Ruminococcaceae_UCG-005	Firmicutes	827.05	10.32	6.21e-09	8.45e-07
		Prevotellaceae_UCG-003	Bacteroidetes	276.1	9.3	8.5e-07	5.78e-05
		Dorea	Firmicutes	160.16	9.47	2.21e-06	8.6e-05
		Prevotella_7	Bacteroidetes	215.29	-9.86	2.53e-06	8.6e-05
		Anaerovibrio	Firmicutes	241.51	8.62	1.66e-05	0.000396
		Ruminococcaceae_UCG-010	Firmicutes	105.32	9.21	1.75e-05	0.000396
		Actinomyces	Actinobacteria	10.95	-8.84	3.36e-05	0.000653
		Phascolarctobacterium	Firmicutes	1075.81	7.9	5.58e-05	0.000948
		Lachnoclostridium	Firmicutes	5966.51	6.48	9.1e-05	0.00137
		Lachnospiraceae_NK4A136_group	Firmicutes	95.27	7.96	0.000128	0.00174
		Ruminiclostridium_9	Firmicutes	362.16	6.92	0.000224	0.00268
		Rothia	Actinobacteria	13.17	-8.46	0.000236	0.00268
		Prevotella_2	Bacteroidetes	2892.26	6.41	0.00045	0.00471
		Lachnospiraceae_UCG-005	Firmicutes	91.57	-8.64	0.000816	0.00792
		Faecalibacterium	Firmicutes	1438.15	5.82	0.00106	0.00961
		Clostridium_sensu_stricto_1	Firmicutes	189.26	5.49	0.00169	0.0139
		Ruminococcaceae_UCG-009	Firmicutes	15.2	7.77	0.00177	0.0139
		Bacteroides	Bacteroidetes	5956.66	5.2	0.00184	0.0139
		Erysipelotrichaceae_UCG-004	Firmicutes	4.89	7.47	0.00251	0.018
		Coprococcus_3	Firmicutes	50.32	6.8	0.00295	0.02
		Massilia	Proteobacteria	11.17	7.77	0.0034	0.022
		Succinivibrio	Proteobacteria	2214.12	5.19	0.00374	0.0231

## Sheet: Table S3c_LA vs ATB
Table S3c: Significant differential abundant genera between LA and ATB treatments on day 33 (pre- weaning) and day 96(post- weaning)
Gastrointestinal sites	Genus	Phylum	Base Mean	L2FC1	P-value	p.FDR2
Pre-weaning ( day 33)
Ileum mucosa	Tyzzerella 4	Firmicutes	1532.14	16.34	5.69e-12	7.91e-10
	Lachnoclostridium	Firmicutes	5966.51	11.52	7.5e-11	3.51e-09
	Ruminococcaceae UCG-008	Firmicutes	1016.82	15.41	7.57e-11	3.51e-09
	Pseudoflavonifractor	Firmicutes	135.88	14.71	6.26e-10	2.17e-08
	Erysipelatoclostridium	Firmicutes	70.82	13.8	5.4e-09	1.5e-07
	Collinsella	Actinobacteria	3794.58	11.29	3.04e-08	6.16e-07
	Blautia	Firmicutes	4016	9.67	3.1e-08	6.16e-07
	Prevotella 2	Bacteroidetes	2892.26	11.03	5.94e-08	1.03e-06
	Lachnospiraceae FCS020 group	Firmicutes	7.11	7.93	0.000181	0.00168
	Candidatus Soleaferrea	Firmicutes	22.07	10.23	0.000247	0.00215
	Subdoligranulum	Firmicutes	121.14	7.2	0.000503	0.00411
	Ruminococcaceae UCG-005	Firmicutes	827.05	6.99	0.000638	0.00493
	Phocaeicola	Bacteroidetes	30.35	8.78	0.00155	0.0113
	Intestinibacter	Firmicutes	189.47	6.64	0.00169	0.0117
	Anaerotruncus	Firmicutes	115.29	5.23	0.00412	0.0272
	Prevotellaceae NK3B31 group	Bacteroidetes	85.89	7.17	0.00535	0.0331
	Prevotella 7	Bacteroidetes	215.29	6.52	0.00548	0.0331
	Brevundimonas	Proteobacteria	7.57	8.14	0.006	0.0348
	Holdemania	Firmicutes	8.1	8.24	0.00675	0.0375
	[Eubacterium] hallii group	Firmicutes	28.17	6.13	0.0044	0.046
	Coprococcus 1	Firmicutes	35.09	4.77	0.00772	0.0413
Ileum digesta	Desulfovibrio	Proteobacteria	105.72	11.33	4.72e-09	6.42e-07
	Lachnospiraceae UCG-004	Firmicutes	106.46	11.16	2.08e-06	3.22e-05
	Phascolarctobacterium	Firmicutes	1075.81	9.47	2.92e-06	4.06e-05
	Prevotella 9	Bacteroidetes	6462.15	8.57	5.05e-06	6.38e-05
	Bifidobacterium	Actinobacteria	5947.2	8.64	9.44e-06	0.000108
	Bacteroides	Bacteroidetes	5956.66	8.24	1.01e-05	0.000108
	Ruminiclostridium 9	Firmicutes	362.16	8.37	1.38e-05	0.000137
	Roseburia	Firmicutes	521.27	6.4	4.26e-06	0.000265
	Ruminococcus 1	Firmicutes	223.2	7.62	5.85e-06	0.000265
	Atopobium	Actinobacteria	1724.26	4.32	3.34e-05	0.00114
	Methanosphaera	Euryarchaeota	24.49	5.39	0.000147	0.00399
	Olsenella	Actinobacteria	1082.09	4.6	0.000572	0.0108
	[Eubacterium] coprostanoligenes group	Firmicutes	1381.11	4.57	0.00062	0.0108
	Bifidobacterium	Actinobacteria	5947.2	5.9	0.000637	0.0108
	[Eubacterium] nodatum group	Firmicutes	134.12	3.35	0.000837	0.0126
	Ruminococcaceae NK4A214 group	Firmicutes	234.29	4.64	0.0013	0.0177
	Sharpea	Firmicutes	2807.21	4.21	0.0015	0.0185
	Turicibacter	Firmicutes	67.38	5.56	0.00338	0.0383
Post- weaning (day 96)
Ileum digesta	Clostridium_sensu_stricto_1	Firmicutes	189.26	7.83	2.03e-05	0.00401
	Ruminococcaceae_NK4A214_group	Firmicutes	234.29	5.8	0.000147	0.0146
	Peptoclostridium	Firmicutes	119.32	6.3	0.000377	0.0249
