# Supplementary material for: Direct-fed microbial supplementation influences the bacteria community composition of the gastrointestinal tract of pre- and post-weaned calves
Source: Sci Rep. 2018 Sep 20;8:14147. doi: 10.1038/s41598-018-32375-5 (PMC6148029; doi:10.1038/s41598-018-32375-5)
Supplement: Supplementary file 5 — Table S4 [file 41598_2018_32375_MOESM5_ESM.xlsx]

## Sheet: Table S4a.  KEGG  orthology 
	Table S4a:KEGG Orthology
KO	PathwayDescription.0	P1E4	P1F1	P2E12	P2B8	P1F12	P1F7	P1G7	P1G8	P1H12	P1H7	P1H9	P2A4	P2B4	P2C5	P2C6	P2C7	P2C11	P2D2	P1B10	P1B2	P1C1	P1C2	P1E1	P1H1	P2B1	P2B2	P1B7	P2B11	P2B3	P1F5	P1F9	P2A1	P1F10	P1G1	P1G2	P1G3	P1G5	P1G9	P1H5	P1H6	P1H8	P2A10	P2A5	P2A6	P2B6	P2B9	P2B5	P2C1
K00001	alcohol dehydrogenase [EC:1.1.1.1]	858	2243	585	658	8353	3623	179	742	971	99	573	13348	257	85	99	152	44	874	462	1106	363	661	296	308	22	585	632	133	476	1360	845	762	1008	213	919	1390	396	389	124	155	521	86	5	140	92	10	115	212
K00002	alcohol dehydrogenase (NADP+) [EC:1.1.1.2]	2	4	2	13	47	206	3	61	190	0	2	13	4	4	4	15	5	1	309	142	64	0	12	115	2	0	251	4	4	207	1	18	544	26	148	11	3	14	1	15	67	0	2	0	28	0	10	30
K00003	homoserine dehydrogenase [EC:1.1.1.3]	470	787	770	897	18828	3974	604	4638	3639	351	1758	464	1226	2043	210	436	109	990	5998	4438	3548	2692	418	1712	645	1109	1973	2619	681	14472	14786	6470	5011	2312	4822	6703	7220	1368	2030	804	4135	371	154	1171	779	191	689	1463
K00004	(R,R)-butanediol dehydrogenase / diacetyl reductase [EC:1.1.1.4 1.1.1.303]	8	5	485	0	4	0	0	0	0	0	0	3	0	1	0	0	6	22	0	1	4	0	2	0	0	6	5	0	13	0	1	3	0	0	1	0	0	0	0	0	0	0	0	0	0	0	1	2
K00005	glycerol dehydrogenase [EC:1.1.1.6]	166	268	76	328	5624	810	80	1082	1081	223	1172	251	781	360	70	275	45	575	550	1898	2049	1156	66	876	177	312	1036	331	637	8280	5213	1664	2394	649	2293	1536	4671	438	691	210	796	199	18	708	675	153	474	1300
K00007	D-arabinitol 4-dehydrogenase [EC:1.1.1.11]	16	9	7	0	3	0	0	1	0	0	0	0	4	0	0	0	0	11	1	0	0	0	0	0	0	1	1	0	5	0	0	2	0	0	0	0	0	0	0	0	0	0	0	0	1	0	0	1
K00008	L-iditol 2-dehydrogenase [EC:1.1.1.14]	90	282	87	620	17269	3819	587	4431	3410	342	1107	411	1137	1900	202	309	44	211	4360	6866	3323	2441	109	1627	588	593	1612	2568	1114	13912	15854	6402	4949	2279	4585	6065	7035	1307	2023	693	3955	358	294	1081	555	182	628	1386
K00009	mannitol-1-phosphate 5-dehydrogenase [EC:1.1.1.17]	24	3015	26	8	3216	102	2	57	165	24	2	5	31	192	11	61	6	116	7	67	22	1	4	118	65	98	41	2209	38	296	131	240	242	126	323	670	151	5	26	102	291	19	1	104	230	132	30	647
K00010	myo-inositol 2-dehydrogenase [EC:1.1.1.18]	136	107	551	13	2765	91	6	17	1922	125	29	22	98	1368	22	142	31	173	448	938	197	666	25	687	359	277	748	36	76	5725	9189	4525	2287	1591	2464	742	1570	799	1230	472	705	114	128	493	63	131	86	861
K00011	aldehyde reductase [EC:1.1.1.21]	2	5	0	2	0	0	0	0	0	0	0	0	0	0	0	0	0	0	0	1	0	0	0	0	0	1	17	0	1	0	0	0	0	0	0	0	0	0	0	0	0	0	0	0	0	0	0	0
K00012	UDPglucose 6-dehydrogenase [EC:1.1.1.22]	191	364	779	4611	19230	6703	615	4321	6608	288	1328	13689	1836	1730	695	312	100	986	13699	16278	18253	3081	91	1520	489	1685	7285	2714	1724	11647	16158	6244	5430	2627	6983	11175	5913	1199	1740	1092	1721	467	290	951	548	42	1095	757
K00013	histidinol dehydrogenase [EC:1.1.1.23]	187	440	780	1672	25714	6961	632	5138	4494	362	1947	13795	1336	2137	223	460	120	1020	12898	15530	20320	3544	158	1860	625	1326	7885	2700	1649	16710	18251	7173	6034	2898	4954	6889	8802	1410	2137	1037	4178	407	298	1209	587	191	964	1511
K00014	shikimate dehydrogenase [EC:1.1.1.25];shikimate 5-dehydrogenase [EC:1.1.1.25]	883	2481	815	4585	21980	6773	631	4330	7085	381	1724	13695	1932	2063	682	401	122	1087	9878	15751	20208	3634	358	1866	670	1356	7910	2727	1921	16935	19189	7285	6339	3024	5143	11839	10027	1439	2164	1122	4085	593	301	1257	817	198	1135	1510
K00015	glyoxylate reductase [EC:1.1.1.26]	85	51	86	19	1	0	0	1	17	0	0	4	0	1	0	2	13	140	0	90	2	0	5	2	2	17	8	1	18	7	3	27	27	8	28	0	2	0	0	0	2	3	0	0	2	0	0	5
K00016	L-lactate dehydrogenase [EC:1.1.1.27]	1132	5769	185	846	14753	3962	597	4624	3529	350	1188	397	1219	1996	195	347	69	709	1650	4874	3504	2595	149	1690	629	1207	1629	2470	533	14369	14694	6372	5897	2341	7953	6250	7142	1300	2029	608	4122	353	149	1135	767	189	734	1446
K00018	glycerate dehydrogenase [EC:1.1.1.29]	42	115	50	4455	18173	4625	364	3483	5117	317	1203	13679	1648	654	706	232	60	443	9972	9790	18359	2016	59	1122	186	957	6996	594	1228	7306	7208	2333	4884	1165	5807	7609	5958	481	493	676	3456	420	20	646	509	177	1301	1362
K00019	3-hydroxybutyrate dehydrogenase [EC:1.1.1.30]	121	69	600	0	5	0	0	1	12	0	0	8	0	1	0	0	21	465	1	1043	151	1	8	0	3	572	97	2	39	3	4	13	990	6	3390	0	2	3	0	2	24	2	0	1	3	0	1	10
K00020	3-hydroxyisobutyrate dehydrogenase [EC:1.1.1.31]	144	118	622	147	1284	128	8	192	22	3	432	42	23	5	14	86	34	645	136	59	94	38	39	10	7	504	110	166	75	261	61	111	25	71	111	390	27	1	6	103	34	65	0	77	57	8	19	12
K00021	3-hydroxy-3-methylglutaryl-CoA reductase [EC:1.1.1.34];hydroxymethylglutaryl-CoA reductase (NADPH) [EC:1.1.1.34]	2	0	0	1	0	0	0	0	0	0	0	0	0	0	0	0	4	0	14	5	41	0	1	0	0	0	52	0	2	0	0	1	0	0	0	0	0	0	0	0	0	0	1	0	0	0	0	2
K00023	acetoacetyl-CoA reductase [EC:1.1.1.36]	109	55	114	0	3	0	0	1	0	0	0	5	0	1	0	0	16	324	0	2	2	0	2	0	0	24	53	1	16	0	3	9	0	0	0	0	2	0	0	2	2	0	0	0	2	0	0	8
K00024	malate dehydrogenase [EC:1.1.1.37]	193	278	727	4092	11955	3043	43	608	3809	56	1100	13422	903	162	573	138	80	747	8284	11800	17311	1917	15	190	49	1098	6143	2643	1478	2796	4522	996	1436	765	588	6624	2864	91	151	421	329	295	148	157	90	10	797	76
K00025	malate dehydrogenase [EC:1.1.1.37]	0	0	0	0	0	0	0	0	0	0	0	0	0	0	0	0	3	0	0	0	0	0	0	0	0	0	0	0	1	0	0	0	0	0	0	0	0	0	0	0	0	0	0	1	0	0	2	1
K00027	malate dehydrogenase (oxaloacetate-decarboxylating) [EC:1.1.1.38]	866	2462	632	624	15278	3818	600	4525	3441	353	1268	419	1190	1920	209	354	74	1010	9071	8440	3828	1670	404	1693	649	653	1874	2597	1182	14295	16048	6418	5027	2352	4776	5633	7238	1353	2031	801	4100	362	299	1126	768	188	680	1450
K00028	malate dehydrogenase (decarboxylating) [EC:1.1.1.39]	0	18	4	1	0	0	0	1	1	0	0	0	0	0	0	0	0	6	0	0	0	0	0	1	0	1	0	1	0	0	0	0	0	0	0	1	0	0	0	0	0	0	0	0	1	0	0	0
K00029	malate dehydrogenase (oxaloacetate-decarboxylating)(NADP+) [EC:1.1.1.40]	144	220	175	3969	8110	3033	42	512	2879	50	1042	13400	894	118	559	134	32	549	8148	10936	16659	975	2	34	35	715	742	431	1453	1428	3258	781	572	320	403	5421	2544	77	59	261	211	239	147	126	66	9	785	46
K00030	isocitrate dehydrogenase (NAD+) [EC:1.1.1.41]	42	46	45	566	4433	265	5	678	343	31	401	115	311	132	82	19	9	246	361	877	617	1038	27	118	23	79	156	46	58	882	316	244	278	100	379	1084	299	59	41	109	357	103	2	45	59	3	20	23
K00031	isocitrate dehydrogenase [EC:1.1.1.42]	242	375	760	3724	19829	6561	634	4427	6201	356	1258	13621	1713	1932	137	380	110	992	9410	10422	3896	1962	103	1711	639	1177	7263	480	1941	15313	17719	6793	5696	2725	4332	5753	8887	1345	2088	932	3854	312	295	1139	739	195	1245	1459
K00032	phosphogluconate 2-dehydrogenase [EC:1.1.1.43]	5	1	0	0	0	0	0	0	0	0	0	2	0	0	0	0	2	0	0	0	0	0	0	0	0	0	0	0	7	0	0	1	0	0	0	0	0	0	0	0	0	0	0	0	0	0	0	1
K00033	6-phosphogluconate dehydrogenase [EC:1.1.1.44]	1135	5831	684	262	2701	1956	4	407	456	21	184	153	107	30	13	28	51	889	3646	5386	917	40	78	151	27	511	307	97	742	724	2088	207	772	220	359	966	1202	73	19	199	103	43	147	44	53	4	166	53
K00034	glucose 1-dehydrogenase [EC:1.1.1.47]	15	47	97	177	471	17	24	205	23	9	124	143	20	22	15	53	16	232	11	40	30	4	6	50	16	19	69	82	130	308	332	310	20	25	60	261	101	31	27	27	23	79	4	28	128	2	53	33
K00035	D-galactose 1-dehydrogenase [EC:1.1.1.48]	72	34	42	0	1	0	0	0	0	0	0	3	0	0	0	0	4	42	0	2	1	0	0	0	0	1	1	1	6	0	2	3	0	0	0	0	1	0	0	0	2	0	0	0	1	0	0	3
K00036	glucose-6-phosphate 1-dehydrogenase [EC:1.1.1.49]	1148	5831	703	262	175	1956	4	407	296	14	184	149	106	31	13	28	57	1075	3600	4887	817	6	51	143	27	529	356	87	740	720	2087	208	741	212	319	299	1190	50	14	200	103	38	147	44	53	4	165	55
K00037	3-alpha-hydroxysteroid dehydrogenase [EC:1.1.1.50]	0	0	0	0	0	0	0	0	0	0	0	1	0	0	0	0	0	4	0	0	1	0	0	0	0	0	0	0	3	0	0	1	0	0	0	0	0	0	0	0	0	0	0	0	0	0	0	0
K00038	3alpha(or 20beta)-hydroxysteroid dehydrogenase [EC:1.1.1.53]	29	21	517	0	1	0	0	1	14	4	0	3	0	0	0	16	0	81	1	0	4	1	1	0	46	10	2	0	11	1	1	1	0	0	15	0	16	0	0	0	109	1	1	17	204	2	0	1
K00039	ribitol 2-dehydrogenase [EC:1.1.1.56]	8	10	5	0	1	0	0	1	0	0	0	3	4	0	0	0	5	9	0	1	0	0	0	0	0	0	1	0	6	0	1	5	0	0	0	0	0	0	0	0	0	0	0	0	0	0	0	1
K00040	fructuronate reductase [EC:1.1.1.57]	113	107	111	345	9596	2961	549	3224	1007	90	339	285	596	235	128	87	28	91	4585	2018	421	34	43	631	32	596	351	190	280	2883	2235	534	1960	176	3934	5189	724	209	161	298	547	90	13	79	215	8	206	440
K00041	tagaturonate reductase [EC:1.1.1.58]	26	53	24	833	8328	2170	46	1073	678	42	405	385	294	166	98	112	16	106	10943	11271	16979	357	27	552	48	721	855	213	965	2659	3851	759	1901	286	3759	1376	1350	74	91	231	397	93	156	78	184	6	280	352
K00042	2-hydroxy-3-oxopropionate reductase [EC:1.1.1.60]	105	101	573	574	2096	490	51	1003	551	77	729	268	642	285	86	78	18	330	518	286	248	5	30	532	43	85	367	2394	211	5202	2303	466	1040	202	706	469	1133	222	120	73	486	85	9	91	220	6	440	432
K00043	4-hydroxybutyrate dehydrogenase [EC:1.1.1.61]	0	0	0	0	1	0	0	0	0	0	0	0	0	2	0	0	0	0	0	0	0	0	2	1	0	0	0	0	1	0	2	1	0	4	2	0	0	3	0	0	22	0	0	1	1	0	0	2
K00044	estradiol 17beta-dehydrogenase [EC:1.1.1.62]	2	10	32	0	0	0	0	0	0	0	0	0	0	0	0	0	0	0	0	0	0	0	0	0	0	0	0	0	0	0	0	0	0	0	0	0	0	0	0	0	0	0	0	0	1	0	0	0
K00045	mannitol 2-dehydrogenase [EC:1.1.1.67]	69	32	5	19	2	4	0	0	17	1	2	6	1	0	0	2	12	151	0	1	2	0	3	3	0	1	8	1	20	3	4	22	0	6	5	0	0	0	0	0	0	0	0	0	1	0	0	2
K00046	gluconate 5-dehydrogenase [EC:1.1.1.69]	161	173	172	1235	19423	6447	574	4334	4070	346	719	13649	1146	1879	188	352	65	632	8578	9075	18680	1861	88	1754	626	1288	7510	240	904	12468	15707	6726	6548	2714	7646	5508	7371	1239	2086	938	4018	315	151	1029	707	183	506	1382
K00048	lactaldehyde reductase [EC:1.1.1.77]	3	93	50	937	13743	4881	343	2433	735	176	620	13467	731	420	138	137	13	23	5062	2248	1007	980	57	588	36	760	407	147	652	5461	2750	771	2092	305	4162	4326	1261	408	100	240	509	86	14	216	104	135	289	1159
K00050	hydroxypyruvate reductase [EC:1.1.1.81]	108	79	54	272	6974	212	12	793	629	102	535	153	325	202	101	30	14	406	4805	473	262	658	21	277	97	40	507	194	228	874	425	184	1276	94	542	174	536	234	23	117	2675	20	6	65	87	26	355	181
K00051	malate dehydrogenase (NADP+) [EC:1.1.1.82]	0	0	0	0	0	0	0	0	0	0	0	0	0	0	0	0	0	5	0	0	0	0	0	0	0	0	0	0	1	0	0	0	0	0	0	0	0	0	0	0	0	0	0	0	0	0	0	0
K00052	3-isopropylmalate dehydrogenase [EC:1.1.1.85]	209	415	797	1672	24991	6839	619	5050	4499	366	1947	13797	1332	2137	222	476	123	1074	12833	16789	20434	3510	105	1859	675	1881	7914	2700	1653	16701	18245	7168	7006	2850	8355	6878	8816	1410	2137	1037	4262	406	299	1224	782	193	957	1509
K00053	ketol-acid reductoisomerase [EC:1.1.1.86]	208	416	798	1551	24690	6835	619	4951	4491	363	1517	13771	1324	2136	210	397	114	1069	12699	16074	20411	3326	105	1831	670	1865	7888	2627	1647	16276	18122	7051	6986	2820	8281	6872	8771	1395	2122	1036	4221	348	299	1197	766	191	944	1508
K00054	hydroxymethylglutaryl-CoA reductase [EC:1.1.1.88]	1080	5648	102	20	39	4	1	1	22	2	0	1	0	1	0	3	13	632	0	3	21	0	2	4	4	8	76	9	14	57	8	20	18	0	15	4	2	0	1	0	0	1	0	0	2	0	0	1
K00055	aryl-alcohol dehydrogenase [EC:1.1.1.90]	119	3028	545	1	37	3	0	0	0	0	0	0	0	0	0	0	9	317	46	12	13	35	22	0	0	2	0	0	6	0	0	0	0	1	3	1	0	0	0	0	0	0	0	0	0	0	0	2
K00057	glycerol-3-phosphate dehydrogenase (NAD(P)+) [EC:1.1.1.94]	1273	6024	847	4835	26901	7011	646	5155	7286	402	2048	13811	2115	2160	771	413	132	1640	14033	17204	20183	2734	421	1873	682	2314	8011	2931	2102	17091	19299	7351	7426	3042	8608	12229	10094	1452	2177	1221	4421	596	301	1296	836	199	1525	1524
K00058	D-3-phosphoglycerate dehydrogenase [EC:1.1.1.95]	887	2491	787	4820	27058	7008	646	5148	7281	402	2048	13812	2106	2159	771	410	124	1318	14143	17198	20541	3671	419	1871	683	1892	8014	2865	2062	17037	19244	7329	7394	2992	8590	12295	10059	1443	2176	1213	4408	591	301	1251	806	193	1453	1515
K00059	3-oxoacyl-[acyl-carrier protein] reductase [EC:1.1.1.100]	1230	6023	840	4843	27134	7011	646	5151	7282	402	2420	13836	2116	2160	771	490	136	1631	14143	17194	20554	3671	421	1876	686	2290	8011	2996	2101	17102	19249	7359	7421	3048	8631	12003	10063	1444	2177	1222	4435	604	301	1268	836	198	1470	1524
K00060	threonine 3-dehydrogenase [EC:1.1.1.103]	117	200	75	49	297	28	16	134	27	6	188	15	29	46	7	13	19	67	2	4	4	0	5	15	13	22	20	56	368	2432	689	156	284	108	183	382	824	13	2	11	7	10	4	22	9	0	14	23
K00064	D-threo-aldose 1-dehydrogenase [EC:1.1.1.122]	23	27	72	0	5	0	0	0	0	0	0	6	0	0	0	0	4	80	2	2	4	1	1	0	0	4	18	1	12	0	1	5	0	0	0	0	1	0	0	0	2	0	0	0	2	0	0	6
K00065	2-deoxy-D-gluconate 3-dehydrogenase [EC:1.1.1.125]	84	114	111	258	4740	333	55	245	395	183	217	178	502	107	33	118	29	265	53	1412	1828	652	18	537	61	670	723	187	270	3532	3324	1058	1992	375	4846	684	3187	249	261	265	251	150	12	418	378	15	143	519
K00066	GDP-mannose 6-dehydrogenase [EC:1.1.1.132]	5	1	0	0	0	0	0	0	0	0	0	2	0	0	0	0	9	7	1	0	1	0	0	0	0	0	1	0	12	0	0	1	0	0	0	0	0	0	0	0	0	0	0	1	0	0	2	4
K00067	dTDP-4-dehydrorhamnose reductase [EC:1.1.1.133]	592	3764	776	4787	25163	6512	612	4410	6958	368	1998	13761	1874	2065	746	440	94	1205	10430	10835	19094	2991	116	1716	560	1243	7808	2756	1343	15047	16853	6956	5993	2898	4771	11548	9564	1134	1738	1204	4102	558	144	1088	547	189	1110	1436
K00068	sorbitol-6-phosphate 2-dehydrogenase [EC:1.1.1.140]	0	47	21	2	2623	79	4	11	163	82	18	2	45	153	13	38	1	8	37	3	48	651	2	48	0	31	45	12	50	270	136	91	46	12	181	667	47	156	1	5	102	3	2	107	15	127	17	710
K00071	11beta-hydroxysteroid dehydrogenase [EC:1.1.1.146]	0	0	0	0	0	0	0	0	0	0	0	0	0	0	0	0	0	0	0	0	0	0	0	0	0	0	0	0	0	0	0	0	0	0	0	0	0	0	0	0	0	0	0	0	0	0	0	0
K00073	ureidoglycolate dehydrogenase [EC:1.1.1.154]	3	166	8	1	91	5	0	20	5	2	4	13	15	8	1	0	1	11	0	0	0	0	0	2	10	3	0	1	252	10	6	9	99	2	131	53	42	0	0	0	0	4	0	16	0	0	0	1
K00074	3-hydroxybutyryl-CoA dehydrogenase [EC:1.1.1.157]	918	2294	663	369	8898	803	173	2888	2842	246	864	304	915	1782	104	309	60	944	5767	4223	2906	993	387	1616	616	1112	1835	317	492	13768	14505	6201	4816	2309	4408	1571	7100	960	1952	668	3810	342	147	1083	734	191	566	1335
K00075	UDP-N-acetylmuramate dehydrogenase [EC:1.1.1.158]	1276	6022	840	4842	27133	7011	646	5151	7275	402	2424	13836	2115	2160	771	489	133	1644	14128	16152	20371	3671	420	1875	680	1745	7958	2996	2101	17097	19225	7311	6426	3048	5241	12296	10062	1384	2177	1222	4435	604	300	1263	838	198	1468	1523
K00076	7-alpha-hydroxysteroid dehydrogenase [EC:1.1.1.159]	2	87	512	28	6135	2921	400	1185	434	3	244	44	36	56	30	4	7	15	13	11	5	0	4	20	8	4	1	14	30	140	161	27	109	15	250	4456	31	36	46	118	18	2	1	17	2	0	48	1
K00077	2-dehydropantoate 2-reductase [EC:1.1.1.169]	247	3399	734	1385	24654	6792	616	4919	4348	299	1437	13744	1215	2012	218	366	106	1250	8817	8973	19122	2222	381	1766	655	1253	7726	2574	1255	15735	16804	6910	5946	2821	4661	6808	8447	1153	2120	1030	4222	376	148	1141	768	193	809	1389
K00078	dihydrodiol dehydrogenase / D-xylose 1-dehydrogenase (NADP) [EC:1.3.1.20 1.1.1.179]	0	0	1	0	0	0	0	0	0	0	0	0	0	0	0	0	0	0	0	0	0	0	0	0	0	0	0	0	0	0	0	0	0	0	0	0	0	0	0	0	0	0	0	0	0	0	0	0
K00079	carbonyl reductase (NADPH) [EC:1.1.1.184];carbonyl reductase 1 [EC:1.1.1.184 1.1.1.189 1.1.1.197]	10	0	1	0	536	76	0	0	0	0	0	1	2	68	0	1	3	200	0	480	3	3	2	0	0	2	51	0	4	120	84	32	0	0	1	2	0	0	0	0	0	19	0	0	1	0	4	1
K00082	5-amino-6-(5-phosphoribosylamino)uracil reductase [EC:1.1.1.193]	5	10	509	10	40	6	0	2	0	0	376	25	2	0	0	80	7	27	1	0	10	3	3	10	2	2	0	65	7	15	2	17	5	8	31	0	0	15	0	1	21	8	0	9	2	0	12	3
K00086	1,3-propanediol dehydrogenase [EC:1.1.1.202]	116	88	12	4	151	110	2	99	206	3	7	8	25	9	3	35	11	333	300	203	43	0	13	205	21	71	258	22	24	416	81	197	871	96	539	78	159	19	24	122	163	12	1	25	34	3	53	44
K00087	xanthine dehydrogenase molybdenum-binding subunit [EC:1.17.1.4]	28	65	9	253	5803	1921	340	1709	377	76	601	188	484	219	61	82	6	74	87	550	202	35	30	519	161	66	349	250	211	2729	2039	529	835	198	492	3454	865	98	107	142	2620	140	14	130	404	34	412	459
K00088	IMP dehydrogenase [EC:1.1.1.205]	1275	6024	840	4842	27134	7011	646	5151	7278	400	2424	13836	2114	2160	771	490	134	1642	14024	17122	20481	3648	420	1828	686	2285	8015	2996	2157	17101	19214	7361	7421	3033	8602	12294	10031	1442	2171	1222	4430	603	299	1268	838	198	1464	1522
K00090	gluconate 2-dehydrogenase [EC:1.1.1.215]	30	32	44	0	3	0	0	4	0	0	0	4	5	0	0	0	5	243	2	1	1	0	0	0	0	3	52	1	32	0	1	6	0	0	0	0	1	0	0	2	0	0	0	0	1	0	0	3
K00091	dihydroflavonol-4-reductase [EC:1.1.1.219]	58	43	498	214	160	214	2	358	340	82	107	98	207	20	73	20	17	185	4564	1275	261	739	23	172	4	32	337	7	51	612	174	108	635	45	399	3	81	286	39	26	358	2	3	31	49	2	24	114
K00094	galactitol-1-phosphate 5-dehydrogenase [EC:1.1.1.251]	0	20	4	10	44	206	3	62	0	0	1	8	8	2	2	0	0	1	0	0	0	0	1	1	0	0	0	5	4	1	1	3	0	5	0	11	2	13	1	0	0	0	0	0	0	0	1	1
K00096	glycerol-1-phosphate dehydrogenase [NAD(P)] [EC:1.1.1.261]	50	11	7	9	284	220	6	355	303	38	4	4	5	153	16	44	14	36	702	359	266	292	14	197	5	17	317	4	6	435	138	102	600	88	199	59	128	18	8	15	155	4	4	105	46	129	75	709
K00097	4-hydroxythreonine-4-phosphate dehydrogenase [EC:1.1.1.262]	148	285	181	4301	17402	3126	99	1060	4449	192	1581	13697	1507	350	658	215	74	678	8297	13098	18841	1922	25	773	186	955	6757	597	1758	4846	6810	1912	3985	1030	5261	6817	6143	182	255	671	3111	352	158	292	410	39	896	473
K00098	L-idonate 5-dehydrogenase [EC:1.1.1.264]	15	13	36	12	3	0	0	4	0	0	0	3	16	0	0	1	3	41	3278	4652	758	1	0	0	0	0	3	52	306	0	1263	3	0	0	0	0	0	0	0	0	0	1	146	5	5	0	3	3
K00099	1-deoxy-D-xylulose-5-phosphate reductoisomerase [EC:1.1.1.267]	249	387	737	4840	27096	7007	645	5150	7270	400	2424	13835	2115	2159	771	488	114	1031	14129	17101	20490	3671	419	1873	681	2274	7957	2986	2085	17045	19219	7306	7398	3047	8616	12292	10060	1384	2176	1222	4435	603	300	1264	835	198	1470	1523
K00100	None	602	801	736	4602	24554	6661	640	4946	6539	384	1967	13794	1928	2068	221	455	102	1413	12365	15257	20375	3142	144	1766	654	1833	7872	2760	1751	16521	18649	7113	7175	2948	8319	6329	9745	1383	2150	1047	4194	370	296	1211	810	195	1390	1485
K00101	L-lactate dehydrogenase (cytochrome) [EC:1.1.2.3]	115	84	533	2	5	0	0	5	0	0	0	8	4	2	0	0	11	341	2	2	9	1	4	0	0	30	58	3	54	0	3	12	0	0	1	0	3	0	0	2	2	0	0	0	2	0	1	7
K00102	D-lactate dehydrogenase (cytochrome) [EC:1.1.2.4]	107	75	549	15	706	167	6	97	1	0	0	103	22	5	1	0	17	243	0	1	6	0	3	0	1	12	60	1	40	3	3	7	2	0	0	325	1	0	0	3	0	0	0	10	2	0	3	12
K00103	L-gulonolactone oxidase [EC:1.1.3.8]	16	7	480	0	2	0	0	0	0	0	0	2	0	0	0	0	7	16	1	0	4	0	6	0	0	0	1	0	5	0	0	1	0	0	0	0	0	0	0	0	0	0	0	0	0	0	0	5
K00104	glycolate oxidase [EC:1.1.3.15]	791	2172	594	149	4813	272	10	607	318	48	282	89	60	231	30	107	35	604	766	765	677	1317	12	57	75	559	332	2223	90	695	291	155	114	94	297	858	337	78	11	110	249	61	1	205	257	136	70	694
K00105	alpha-glycerophosphate oxidase [EC:1.1.3.21]	0	5	8	1	0	0	0	1	1	0	0	0	0	0	0	0	0	6	0	0	0	0	0	1	0	0	0	0	0	0	0	1	0	0	0	1	0	0	0	0	0	0	0	0	0	0	0	0
K00106	xanthine dehydrogenase/oxidase [EC:1.17.1.4 1.17.3.2]	0	0	0	0	0	0	0	0	0	0	0	3	0	0	0	0	0	0	0	0	0	0	0	0	0	0	0	0	0	0	0	0	0	0	0	0	0	0	0	0	0	0	0	0	0	0	0	0
K00108	choline dehydrogenase [EC:1.1.99.1]	123	218	633	0	9	0	0	22	0	2	0	21	19	3	0	0	34	346	3	2	6	0	8	0	5	25	78	3	285	0	3	12	1	0	1	0	43	0	0	2	0	4	0	3	2	0	2	14
K00109	2-hydroxyglutarate dehydrogenase [EC:1.1.99.2]	0	0	0	0	0	0	0	0	0	0	0	0	0	0	0	0	0	0	0	0	0	0	0	0	0	0	0	0	0	0	0	0	0	0	0	0	0	0	0	0	0	0	0	0	0	0	0	0
K00111	glycerol-3-phosphate dehydrogenase [EC:1.1.5.3]	229	354	666	503	13283	2259	299	3257	3652	251	1360	542	959	1871	148	369	96	1070	10088	9849	4134	1747	403	1590	593	490	7097	2641	1054	10699	15550	5998	5033	2489	4111	2727	6292	895	1612	835	4003	305	293	1009	718	184	615	1331
K00112	glycerol-3-phosphate dehydrogenase subunit B [EC:1.1.5.3]	48	151	17	27	1369	192	2	27	13	2	1	110	37	115	1	1	7	159	1184	1608	375	1291	0	19	14	4	26	2176	262	129	145	42	1	7	118	69	46	14	2	1	1	24	0	2	3	0	16	3
K00113	glycerol-3-phosphate dehydrogenase subunit C [EC:1.1.5.3]	48	151	48	27	1369	192	2	26	13	2	0	110	37	115	0	1	7	159	1184	1608	375	1291	0	18	14	4	26	2176	263	128	145	42	1	7	118	69	46	1	1	1	1	24	0	2	3	0	16	2
K00114	alcohol dehydrogenase (acceptor) [EC:1.1.99.8];alcohol dehydrogenase (cytochrome c) [EC:1.1.2.8]	21	16	65	0	3	0	0	0	0	0	0	3	0	1	0	0	12	240	0	0	1	0	0	0	0	11	52	0	8	0	1	5	0	0	0	0	1	0	0	0	0	0	0	0	1	0	0	4
K00115	glucose dehydrogenase (acceptor) [EC:1.1.99.10]	0	0	1	0	0	0	0	0	0	0	0	0	0	0	0	0	0	0	0	0	0	0	0	0	0	0	0	0	1	0	0	0	0	0	0	0	0	0	0	0	0	0	0	0	0	0	0	0
K00116	malate dehydrogenase (quinone) [EC:1.1.5.4]	29	183	502	0	7	0	0	22	0	2	0	21	21	2	0	1	27	294	16	46	169	4	12	0	5	9	24	2	285	3	2	9	1	0	1	0	42	0	0	0	0	6	0	3	0	0	2	9
K00117	quinoprotein glucose dehydrogenase [EC:1.1.5.2]	81	61	40	0	4	0	0	5	0	0	0	12	5	1	0	0	12	54	2	2	3	0	0	0	0	17	22	2	28	0	3	7	0	0	0	0	3	0	0	0	2	0	0	1	1	0	3	8
K00118	glucose-fructose oxidoreductase [EC:1.1.99.28]	6	7	64	0	3	0	0	0	0	0	0	4	0	1	0	0	3	33	0	1	1	0	0	0	0	11	0	1	3	0	0	5	0	0	0	0	2	0	0	0	2	0	0	1	1	0	2	4
K00119	None	85	39	66	0	4	0	0	0	0	0	0	7	0	1	0	0	14	241	0	1	1	0	0	0	0	21	54	1	14	0	3	7	0	0	1	0	1	0	0	0	0	0	0	0	2	0	0	3
K00120	None	1	0	0	0	0	0	0	0	0	0	0	1	0	0	0	0	0	0	0	0	0	0	0	0	0	0	0	0	0	0	0	0	0	0	0	0	0	0	0	0	0	0	0	0	0	0	0	0
K00121	S-(hydroxymethyl)glutathione dehydrogenase / alcohol dehydrogenase [EC:1.1.1.284 1.1.1.1]	202	235	618	0	142	7	2	25	20	26	4	24	20	157	11	32	41	452	3	5	14	3	9	17	60	49	65	4	299	190	70	36	140	56	196	76	68	1	1	7	173	9	1	141	232	129	9	631
K00122	formate dehydrogenase [EC:1.2.1.2]	7	13	32	5	829	0	0	0	0	0	0	5	1	41	0	1	3	8	110	13	376	938	1	9	11	2	4	2175	12	1	3	9	27	9	85	67	0	1	0	0	1	3	0	0	2	0	0	2
K00123	formate dehydrogenase, alpha subunit [EC:1.2.1.2]	152	289	658	53	6038	2915	400	1188	210	8	491	81	65	39	30	112	56	704	3478	5425	1013	97	286	19	29	49	235	152	627	325	1521	51	17	27	105	4060	177	53	3	208	30	26	152	67	23	3	62	24
K00124	formate dehydrogenase, beta subunit [EC:1.2.1.2]	119	206	52	24	50	0	9	73	21	5	376	47	22	1	0	101	24	439	117	18	70	1	10	4	14	20	141	68	277	96	10	27	11	11	37	1	73	16	0	3	21	11	1	23	5	0	10	12
K00125	formate dehydrogenase, beta subunit [EC:1.2.1.2]	0	0	0	1	0	0	0	0	0	0	0	0	0	0	0	0	0	0	14	5	41	0	1	0	0	0	28	0	0	0	0	0	0	0	0	0	0	0	0	0	0	0	1	0	0	0	0	0
K00126	formate dehydrogenase, delta subunit [EC:1.2.1.2]	32	27	5	0	3	0	0	0	0	0	0	5	0	0	0	0	7	85	0	1	1	0	0	0	0	3	1	1	11	0	2	5	0	0	0	0	0	0	0	0	0	0	0	0	2	0	0	3
K00127	formate dehydrogenase, gamma subunit [EC:1.2.1.2]	119	202	51	26	685	0	9	70	9	5	376	44	23	42	0	99	18	305	15	12	26	1	3	13	23	19	100	2242	268	97	12	33	11	10	94	1	73	16	0	3	22	13	0	13	7	0	10	8
K00128	aldehyde dehydrogenase (NAD+) [EC:1.2.1.3]	189	177	693	589	7435	3387	436	2111	1696	68	1146	240	315	421	131	184	75	679	4870	3868	1287	112	349	347	87	1138	5917	286	237	2422	1706	388	2644	526	4025	4497	614	228	191	307	875	57	8	266	350	140	565	747
K00129	aldehyde dehydrogenase (NAD(P)+) [EC:1.2.1.5]	0	0	477	0	0	0	0	0	0	0	0	0	0	0	0	0	0	0	0	0	0	0	0	0	0	0	0	0	1	0	0	0	0	0	0	0	0	0	0	0	0	0	0	0	0	0	0	0
K00130	betaine-aldehyde dehydrogenase [EC:1.2.1.8]	108	211	598	4	25	100	0	74	201	2	2	16	44	5	2	16	44	364	303	202	50	4	21	203	13	97	340	4	303	321	74	198	756	88	374	2	175	1	24	17	141	14	1	12	35	3	54	55
K00131	glyceraldehyde-3-phosphate dehydrogenase (NADP) [EC:1.2.1.9]	30	41	29	2	9	100	1	52	29	6	1	5	25	0	0	25	13	15	5	67	22	0	3	90	55	73	36	6	86	114	76	176	212	72	240	2	146	3	24	2	205	13	1	29	213	5	10	17
K00132	acetaldehyde dehydrogenase (acetylating) [EC:1.2.1.10]	4	4	0	25	152	13	14	103	4	4	56	1	9	19	1	9	5	2	0	0	4	0	0	7	2	4	43	52	103	5	38	121	0	12	11	560	17	0	1	5	1	2	4	4	1	0	5	17
K00133	aspartate-semialdehyde dehydrogenase [EC:1.2.1.11]	602	3955	838	4843	27134	7010	646	5150	7282	402	2424	13836	2116	2160	771	490	134	1627	14097	16145	20404	3637	395	1876	681	1708	7987	2994	2099	17102	19248	7364	6431	3048	5238	12294	10063	1444	2177	1222	4435	604	301	1268	838	198	1470	1524
K00134	glyceraldehyde 3-phosphate dehydrogenase [EC:1.2.1.12]	1276	6024	847	4842	27134	7011	646	5155	7286	402	2424	13836	2116	2160	771	492	136	1644	14129	17212	20516	3672	420	1877	684	2315	7986	2996	2161	17105	19299	7368	7427	3050	8637	12296	10094	1452	2175	1222	4442	604	300	1305	838	199	1535	1526
K00135	succinate-semialdehyde dehydrogenase (NADP+) [EC:1.2.1.16]	1153	5862	685	24	49	4	1	72	34	8	131	23	20	8	1	26	56	1159	4	9	36	4	15	11	14	45	169	12	336	187	25	34	15	4	11	297	67	28	2	2	3	6	0	46	26	3	2	20
K00137	aminobutyraldehyde dehydrogenase [EC:1.2.1.19]	5	23	7	0	0	0	0	1	0	0	0	2	4	0	0	0	5	3	1	0	2	0	0	0	0	0	0	2	9	0	0	2	0	0	0	0	1	0	0	0	0	0	0	0	1	0	0	2
K00138	aldehyde dehydrogenase [EC:1.2.1.-]	0	19	2	0	0	0	0	0	0	0	0	0	0	0	0	0	0	0	0	0	0	0	0	0	0	0	0	1	1	0	0	0	0	0	0	0	1	0	0	0	0	0	0	0	0	0	0	0
K00140	malonate-semialdehyde dehydrogenase (acetylating) / methylmalonate-semialdehyde dehydrogenase [EC:1.2.1.18 1.2.1.27];methylmalonate-semialdehyde dehydrogenase [EC:1.2.1.27]	183	131	640	165	444	17	14	259	23	10	111	17	29	23	14	36	40	551	101	83	72	2	6	13	11	504	184	130	186	284	93	196	10	26	84	252	53	29	8	7	8	56	4	75	51	8	7	32
K00141	benzaldehyde dehydrogenase (NAD) [EC:1.2.1.28]	21	8	18	0	0	0	0	0	0	0	0	2	1	0	0	0	0	18	1	0	2	0	1	0	0	1	0	0	5	0	0	1	0	0	0	0	0	0	0	2	0	0	0	0	0	0	0	0
K00145	N-acetyl-gamma-glutamyl-phosphate reductase [EC:1.2.1.38];N-acetyl-gamma-glutamyl-phosphate/N-acetyl-gamma-aminoadipyl-phosphate reductase [EC:1.2.1.38 1.2.1.-]	216	427	781	1904	26512	7007	634	5145	4618	373	1960	13799	1351	2137	233	490	116	1013	12852	16956	20488	3512	137	1861	674	1881	7974	2805	1657	16968	18912	7324	7396	2984	8460	6924	9338	1410	2175	1078	4379	413	299	1268	832	198	957	1519
K00146	phenylacetaldehyde dehydrogenase [EC:1.2.1.39]	56	49	32	0	3	0	0	4	0	0	0	2	6	2	0	0	2	23	1	0	4	0	2	0	0	9	0	1	31	0	1	6	0	0	1	0	3	0	0	0	0	1	0	0	1	0	0	3
K00147	glutamate-5-semialdehyde dehydrogenase [EC:1.2.1.41]	316	506	794	1672	25131	6963	632	5130	4489	366	1947	13790	1336	2137	222	476	122	1411	12735	14507	20159	3288	382	1861	662	1273	7764	2699	1655	16144	18157	7045	5975	2846	4828	6890	8579	1407	2126	1036	4208	389	297	1203	780	193	841	1480
K00148	glutathione-independent formaldehyde dehydrogenase [EC:1.2.1.46]	23	12	4	0	2	0	0	3	0	0	0	6	0	0	0	0	3	27	0	0	1	0	0	0	0	1	1	0	19	0	1	3	0	0	1	0	0	0	0	0	0	0	0	0	1	0	0	2
K00150	glyceraldehyde-3-phosphate dehydrogenase (NAD(P)) [EC:1.2.1.59]	0	0	0	3	0	0	0	0	0	0	0	0	0	0	0	1	3	8	14	5	44	3	3	0	2	2	29	0	3	0	1	0	0	0	0	0	0	0	0	0	0	0	1	0	0	0	0	1
K00151	5-carboxymethyl-2-hydroxymuconic-semialdehyde dehydrogenase [EC:1.2.1.60]	62	58	490	0	4	0	0	4	0	0	0	5	6	0	0	0	2	78	1	0	6	1	1	0	0	2	0	1	33	0	2	5	0	0	1	0	2	0	0	0	0	1	0	0	1	0	0	3
K00152	salicylaldehyde dehydrogenase [EC:1.2.1.65]	1	3	0	0	1	0	0	0	0	0	0	0	0	0	0	0	0	7	0	0	0	0	0	0	0	0	0	0	2	0	0	0	0	0	0	0	0	0	0	0	0	0	0	0	0	0	0	0
K00153	NAD/factor-dependent formaldehyde dehydrogenase [EC:1.2.1.66];S-(hydroxymethyl)mycothiol dehydrogenase [EC:1.1.1.306]	2	14	511	0	2	0	0	0	0	0	0	4	0	1	0	0	9	43	1	0	4	0	8	0	0	0	24	1	9	0	0	1	0	0	1	0	0	0	0	0	0	0	0	0	0	0	0	5
K00154	coniferyl-aldehyde dehydrogenase [EC:1.2.1.68]	49	34	538	0	4	0	0	4	0	0	0	6	1	0	0	0	16	249	0	1	3	0	1	0	0	9	58	1	21	0	0	2	0	0	0	0	0	0	0	2	0	0	0	0	2	0	1	4
K00155	None	26	20	535	0	3	0	0	0	0	0	0	5	1	1	0	0	12	281	0	3	5	1	0	0	0	16	72	0	17	0	1	6	0	0	0	0	1	0	0	2	0	0	0	1	0	0	3	6
K00156	pyruvate dehydrogenase (quinone) [EC:1.2.5.1];pyruvate dehydrogenase (cytochrome) [EC:1.2.2.2]	16	184	549	70	209	76	0	90	825	4	14	29	34	4	2	0	36	305	103	836	237	5	8	138	10	22	5385	14	330	1226	1267	137	834	384	65	171	372	23	87	160	109	4	0	24	2	1	1	32
K00158	pyruvate oxidase [EC:1.2.3.3]	279	3477	56	0	37	1	0	47	0	3	0	0	0	1	0	20	5	192	0	1	7	0	1	0	7	7	1	1	7	76	1	1	8	0	9	1	22	15	0	0	0	1	0	0	0	0	0	0
K00161	pyruvate dehydrogenase E1 component subunit alpha [EC:1.2.4.1]	223	209	733	17	2127	135	14	93	232	82	208	36	144	126	13	19	46	1136	51	171	131	658	13	171	93	448	381	122	131	592	512	166	729	120	391	75	579	199	17	109	2402	29	6	142	79	36	94	168
K00162	pyruvate dehydrogenase E1 component subunit beta [EC:1.2.4.1]	223	209	733	17	2127	135	14	93	232	82	208	36	144	126	13	19	46	1136	51	171	131	658	13	171	93	448	381	122	131	592	512	166	729	120	391	75	579	199	17	109	2402	29	6	142	79	36	94	168
K00163	pyruvate dehydrogenase E1 component [EC:1.2.4.1]	164	217	617	2	12	0	0	22	0	2	0	17	32	2	0	1	27	354	3281	4653	765	1	8	0	5	22	84	55	605	0	1264	8	1	0	1	0	42	0	0	2	0	4	146	7	6	0	4	13
K00164	2-oxoglutarate dehydrogenase E1 component [EC:1.2.4.2]	190	241	181	33	12	0	0	26	17	2	0	23	41	3	0	4	42	622	3282	4656	770	1	7	2	5	407	176	122	616	7	1265	46	3	0	1	0	46	0	0	2	2	10	146	16	31	5	6	13
K00166	2-oxoisovalerate dehydrogenase E1 component, alpha subunit [EC:1.2.4.4]	39	29	63	1	1	0	0	1	1	0	0	3	0	1	0	0	16	88	0	2	2	0	5	1	0	11	1	2	17	3	1	8	0	0	0	0	2	0	0	0	2	3	0	0	2	0	0	5
K00167	2-oxoisovalerate dehydrogenase E1 component, beta subunit [EC:1.2.4.4]	39	29	63	1	1	0	0	1	1	0	0	3	0	1	0	0	16	88	0	2	2	0	5	1	0	11	1	2	20	3	1	8	0	0	0	0	2	0	0	0	2	3	0	0	2	0	0	5
K00169	pyruvate ferredoxin oxidoreductase, alpha subunit [EC:1.2.7.1]	19	41	44	132	2466	205	20	523	1789	82	631	57	188	1335	32	228	22	66	594	1421	443	400	26	718	458	301	743	121	89	5501	8994	4644	2335	1642	2284	134	2155	682	1265	443	2980	205	133	449	78	35	102	138
K00170	pyruvate ferredoxin oxidoreductase, beta subunit [EC:1.2.7.1]	19	41	44	132	2443	67	20	177	1784	64	629	57	186	1331	31	180	20	64	212	1326	332	109	24	667	458	281	743	120	88	5487	8959	4624	2333	1628	2255	132	2121	680	1260	443	2950	204	131	449	78	33	85	135
K00171	pyruvate ferredoxin oxidoreductase, delta subunit [EC:1.2.7.1]	9	31	9	122	2403	67	11	175	1774	64	253	33	154	1335	32	132	17	58	195	1327	307	108	21	665	456	295	704	55	84	5480	8953	4609	2330	1619	2219	131	2120	680	1261	442	2954	194	131	438	64	35	86	135
K00172	pyruvate ferredoxin oxidoreductase, gamma subunit [EC:1.2.7.1]	18	41	44	132	2468	205	20	523	1894	82	631	57	188	1338	35	228	23	66	594	1421	531	400	26	728	459	301	745	121	89	5603	9042	4649	2371	1642	2288	134	2248	682	1268	443	3002	205	133	474	79	39	103	190
K00174	2-oxoglutarate ferredoxin oxidoreductase subunit alpha [EC:1.2.7.3]	59	72	600	4152	15972	4652	212	1150	5893	185	1276	13467	1262	1474	602	209	63	632	5565	8773	16614	2306	32	930	520	644	6950	2541	1218	9983	13163	6075	3632	2510	3143	7595	5056	1112	1807	889	1194	436	139	742	344	18	875	297
K00175	2-oxoglutarate ferredoxin oxidoreductase subunit beta [EC:1.2.7.3]	60	75	607	4181	16048	4807	331	3145	6204	205	1283	13469	1293	1550	610	228	63	634	5896	9367	16677	2658	45	1013	520	649	6954	2545	1230	10328	13619	6266	3847	2528	3253	8039	5432	1122	1856	926	1331	448	140	745	350	21	893	312
K00176	2-oxoglutarate ferredoxin oxidoreductase subunit delta [EC:1.2.7.3]	34	45	49	1204	14932	4638	209	1005	3624	148	1152	13442	463	1392	591	201	38	485	5565	9005	16482	1884	30	849	458	571	6832	360	718	8359	12296	5829	3297	2414	2757	7557	4182	1036	1422	877	1158	420	136	624	309	17	438	256
K00177	2-oxoglutarate ferredoxin oxidoreductase subunit gamma [EC:1.2.7.3]	34	45	49	4148	15591	4643	226	1026	5926	171	1176	13456	1103	1448	590	201	38	485	5565	9005	16497	1927	30	869	474	575	6834	2537	1115	8364	12365	5837	3299	2419	2936	7595	4875	1028	1466	886	1174	422	136	624	311	17	873	255
K00178	oxidoreductase containing iron-sulfur protein [EC:1.2.7.-]	0	0	0	0	0	0	0	0	0	0	0	0	0	0	0	0	0	0	0	0	0	0	0	0	0	0	0	0	1	0	0	0	0	0	0	0	0	0	0	0	0	0	0	0	0	0	0	0
K00179	indolepyruvate ferredoxin oxidoreductase, alpha subunit [EC:1.2.7.8]	19	49	53	1036	9031	3511	120	1141	2070	218	741	13527	691	1588	70	236	21	571	7938	7955	17189	2287	36	1125	447	1620	1665	2419	421	9486	12133	5526	3558	2019	6605	648	4030	1124	1568	495	1011	288	140	961	251	155	751	1290
K00180	indolepyruvate ferredoxin oxidoreductase, beta subunit [EC:1.2.7.8]	21	51	53	1038	9235	3511	120	1143	2835	219	741	13536	692	1590	72	236	38	631	8037	8791	17420	2291	36	1261	450	1634	7008	2429	424	10652	13278	5657	4389	2391	6605	817	4336	1138	1655	655	1118	288	140	983	252	156	751	1312
K00183	molybdopterin oxidoreductase, molybdopterin binding subunit [EC:1.2.7.-]	16	2	36	134	322	4	9	102	14	3	430	27	7	0	12	79	6	19	0	5	29	1	2	6	3	1	3	75	8	213	58	70	2	21	71	7	13	1	5	1	25	58	0	39	18	0	11	1
K00184	molybdopterin oxidoreductase, iron-sulfur binding subunit [EC:1.2.7.-]	16	12	16	42	40	0	9	5	27	0	376	31	1	2	0	82	6	198	1	1	31	6	3	12	3	6	93	65	7	24	10	35	3	9	34	1	0	1	0	1	22	9	0	54	11	4	12	2
K00185	molybdopterin oxidoreductase, membrane subunit [EC:1.2.7.-]	16	8	16	42	40	0	9	5	38	0	376	31	1	0	0	81	6	274	90	1	29	1	2	6	2	5	106	65	14	23	6	34	2	11	32	1	0	1	0	1	21	8	0	22	3	0	12	2
K00186	2-oxoisovalerate ferredoxin oxidoreductase, alpha subunit [EC:1.2.7.7]	0	0	0	1	0	0	0	0	0	0	0	0	0	0	0	0	0	0	14	5	41	0	1	0	0	0	29	0	0	0	0	0	0	0	0	0	0	0	0	0	0	0	1	0	0	0	0	0
K00187	2-oxoisovalerate ferredoxin oxidoreductase, beta subunit [EC:1.2.7.7]	0	0	0	1	0	0	0	0	0	0	0	0	0	0	0	0	0	0	14	5	41	0	1	0	0	0	29	0	1	0	0	0	0	0	0	0	0	0	0	0	0	0	1	0	0	0	0	0
K00188	2-oxoisovalerate ferredoxin oxidoreductase, delta subunit [EC:1.2.7.7]	0	0	0	1	0	0	0	0	0	0	0	0	0	0	0	0	0	0	14	5	41	0	1	0	0	0	29	0	0	0	0	0	0	0	0	0	0	0	0	0	0	0	1	0	0	0	0	0
K00190	carbon monoxide dehydrogenase / acetyl-CoA synthase subunit beta [EC:1.2.7.4 1.2.99.2 2.3.1.169]	0	0	0	0	2	0	0	46	0	3	0	0	0	0	0	20	0	0	0	1	1	0	0	0	7	4	43	0	0	76	2	0	35	8	33	0	31	15	0	0	0	0	0	0	0	0	0	0
K00194	acetyl-CoA decarbonylase/synthase complex subunit delta;carbon-monoxide dehydrogenase delta subunit [EC:1.2.99.2]	0	32	6	29	5285	2792	398	1050	433	13	114	30	27	72	35	12	0	0	56	226	88	96	12	21	10	3	2	15	17	181	180	18	14	14	34	4051	93	49	50	116	57	20	3	5	8	0	90	17
K00196	carbon-monoxide dehydrogenase iron sulfur subunit	0	0	0	1	0	0	0	0	0	0	0	0	0	0	0	0	0	0	14	5	41	0	1	0	0	0	28	0	0	0	0	0	0	0	0	0	0	0	0	0	0	0	1	0	0	0	0	0
K00197	carbon-monoxide dehydrogenase gamma subunit [EC:1.2.99.2];acetyl-CoA decarbonylase/synthase complex subunit gamma [EC:2.1.1.-]	1	37	6	31	5294	2892	398	1102	444	13	115	31	52	72	35	12	1	0	61	290	104	96	12	110	16	70	37	15	30	293	251	189	225	81	259	4053	223	49	74	118	130	30	3	15	13	3	92	30
K00198	carbon-monoxide dehydrogenase catalytic subunit [EC:1.2.99.2]	7	61	25	164	6276	3186	524	3015	2418	122	388	90	184	1400	59	155	15	67	348	1304	2303	1051	46	1118	415	412	1090	75	202	6928	11147	5513	2826	1901	3268	4934	5092	910	1409	511	998	255	134	543	228	19	201	418
K00200	formylmethanofuran dehydrogenase subunit A [EC:1.2.99.5]	11	5	3	1	0	0	0	0	0	0	0	1	0	0	0	0	0	64	14	5	42	0	1	0	0	3	28	0	1	0	1	1	0	0	0	0	0	0	0	0	0	0	1	0	0	0	0	0
K00201	formylmethanofuran dehydrogenase subunit B [EC:1.2.99.5]	11	5	3	1	0	0	0	0	0	0	0	1	0	0	0	0	0	64	14	5	42	0	1	0	0	3	28	0	1	0	1	1	0	0	0	0	0	0	0	0	0	0	1	0	0	0	0	0
K00202	formylmethanofuran dehydrogenase subunit C [EC:1.2.99.5]	11	5	3	1	0	0	0	0	0	0	0	1	0	0	0	0	0	64	14	5	42	0	1	0	0	3	28	0	1	0	1	1	0	0	0	0	0	0	0	0	0	0	1	0	0	0	0	0
K00203	formylmethanofuran dehydrogenase subunit D [EC:1.2.99.5]	0	0	0	1	0	0	0	0	0	0	0	0	0	0	0	0	0	0	14	5	41	0	1	0	0	0	28	0	0	0	0	0	0	0	0	0	0	0	0	0	0	0	1	0	0	0	0	0
K00204	formylmethanofuran dehydrogenase subunit H [EC:1.2.99.5]	0	0	0	1	0	0	0	0	0	0	0	0	0	0	0	0	0	0	14	5	41	0	1	0	0	0	28	0	0	0	0	0	0	0	0	0	0	0	0	0	0	0	1	0	0	0	0	0
K00205	formylmethanofuran dehydrogenase subunit F [EC:1.2.99.5]	0	0	0	1	0	0	0	0	0	0	0	0	0	0	0	0	0	0	14	5	41	0	1	0	0	0	28	0	0	0	0	0	0	0	0	0	0	0	0	0	0	0	1	0	0	0	0	0
K00207	dihydropyrimidine dehydrogenase (NADP+) [EC:1.3.1.2]	21	5	33	0	4	0	0	0	0	0	0	2	0	0	0	0	6	16	0	0	0	0	0	0	0	1	1	1	10	0	0	6	0	0	0	0	0	0	0	2	0	0	0	0	1	0	0	3
K00208	enoyl-[acyl-carrier protein] reductase I [EC:1.3.1.9]	240	314	187	1049	8270	3041	31	513	1616	26	1017	13402	258	120	561	137	65	1152	8248	11659	16812	937	9	173	31	633	6032	441	1076	2486	3887	789	1046	577	283	5554	1656	72	109	421	315	240	147	148	57	10	351	70
K00209	enoyl-[acyl-carrier-protein] reductase (NADPH2, B-specific) [EC:1.3.1.10]	0	0	0	0	0	0	0	0	0	0	0	0	0	0	0	0	0	0	0	0	0	0	0	0	0	0	0	0	0	0	0	0	0	0	0	0	0	0	0	0	0	0	0	0	0	0	0	0
K00210	prephenate dehydrogenase [EC:1.3.1.12]	10	9	11	2	1	7	0	17	0	0	0	0	10	0	0	1	17	38	0	0	3	3	4	0	1	2	9	1	36	0	3	0	0	0	0	0	0	0	0	0	0	0	0	0	1	0	0	3
K00214	biliverdin reductase [EC:1.3.1.24]	0	0	0	0	0	0	0	0	0	0	0	0	0	0	0	0	0	0	0	0	0	0	0	0	0	0	0	0	0	0	0	0	0	0	0	0	0	0	0	0	0	0	0	0	0	0	0	0
K00215	dihydrodipicolinate reductase [EC:1.3.1.26]	324	3459	819	4843	27113	7010	646	5138	7282	402	2424	13836	2116	2160	771	490	125	1614	14078	16998	20537	3637	370	1875	684	2251	8010	2994	2093	17098	19249	7364	7409	3048	8627	12294	10063	1444	2177	1214	4415	604	301	1268	836	198	1470	1522
K00216	2,3-dihydro-2,3-dihydroxybenzoate dehydrogenase [EC:1.3.1.28]	3	20	489	0	0	0	0	4	0	0	0	0	5	1	0	0	1	2	2	0	3	0	0	0	0	1	1	1	14	0	0	1	0	0	0	0	1	0	0	0	0	0	0	0	0	0	0	1
K00217	maleylacetate reductase [EC:1.3.1.32]	12	8	0	0	0	0	0	0	0	0	0	3	0	0	0	0	4	23	0	1	1	0	0	0	0	0	0	0	3	0	1	1	0	0	0	0	0	0	0	0	0	0	0	0	0	0	0	2
K00218	protochlorophyllide reductase [EC:1.3.1.33]	0	0	0	0	0	0	0	0	0	0	0	0	0	0	0	1	3	8	0	0	3	3	2	0	0	1	0	0	3	0	1	0	0	0	0	0	0	0	0	0	0	0	0	0	1	0	0	1
K00219	2,4-dienoyl-CoA reductase (NADPH2) [EC:1.3.1.34]	50	182	561	38	158	13	23	127	13	6	56	14	29	21	1	9	18	262	3	1	31	1	4	5	7	12	84	53	381	10	43	129	2	13	14	247	49	0	1	7	1	5	4	8	3	0	6	23
K00220	cyclohexadienyl dehydrogenase [EC:1.3.1.43];cyclohexadieny/prephenate dehydrogenase [EC:1.3.1.43 1.3.1.12]	63	22	37	0	1	0	0	0	0	0	0	1	0	1	0	0	6	12	0	1	0	0	0	0	0	10	1	1	2	0	2	3	0	0	0	0	1	0	0	0	0	0	0	0	1	0	0	2
K00221	alkylmercury lyase [EC:4.99.1.2]	1	5	31	0	0	0	0	0	0	0	0	3	0	0	0	0	1	18	0	0	0	0	0	0	0	0	0	1	4	0	0	1	0	0	0	0	0	0	0	0	0	0	0	0	0	0	0	1
K00223	delta24(24(1))-sterol reductase [EC:1.3.1.71]	0	0	0	0	0	0	0	0	0	0	0	0	0	0	0	0	0	0	0	0	0	0	0	0	0	0	0	0	0	0	0	0	0	0	0	0	0	0	0	0	0	0	0	0	0	0	0	0
K00224	None	3	5	2	8	40	0	0	0	0	0	376	32	3	0	0	79	7	9	13	10	1	0	0	4	2	0	0	65	2	14	0	17	1	8	29	0	0	1	0	1	21	8	0	9	2	0	10	1
K00226	dihydroorotate oxidase [EC:1.3.3.1];dihydroorotate dehydrogenase (fumarate) [EC:1.3.98.1]	648	3958	807	4719	26852	7006	646	5051	7277	399	2370	13834	2101	2160	759	489	133	1639	14143	16152	20400	3671	420	1874	681	1371	7988	2919	2093	16858	19192	7297	6407	2987	5191	12288	10046	1444	2171	1222	4425	550	301	1242	794	193	1462	1523
K00227	lathosterol oxidase [EC:1.14.21.6]	0	0	0	0	0	0	0	0	0	0	0	0	0	0	0	0	0	0	0	0	1	0	0	0	0	2	0	0	4	0	0	0	0	0	0	0	0	0	0	0	0	0	0	0	0	0	0	0
K00228	coproporphyrinogen III oxidase [EC:1.3.3.3]	138	215	134	31	7	0	0	26	17	2	0	19	29	2	0	4	28	378	3	2	11	3	4	2	5	37	61	68	286	4	4	41	3	0	0	0	46	0	0	2	2	6	0	10	27	5	1	10
K00230	protoporphyrinogen oxidase [EC:1.3.3.4]	21	168	44	11	56	100	0	74	11	2	377	31	57	1	0	80	9	41	3299	4810	813	0	5	93	13	70	69	118	567	127	1335	199	218	127	254	2	173	4	24	3	122	25	147	28	17	3	22	17
K00231	protoporphyrinogen oxidase [EC:1.3.3.4]	7	28	520	584	2661	359	1	31	761	17	603	29	143	103	556	16	27	349	4855	6160	15812	934	12	20	11	459	531	230	63	1167	1050	265	199	102	177	5345	1268	32	17	253	173	218	1	56	14	0	193	44
K00232	acyl-CoA oxidase [EC:1.3.3.6]	2	16	511	0	3	0	0	0	0	0	0	3	0	1	0	0	3	37	1	0	5	1	1	0	0	0	24	1	8	0	0	2	0	0	1	0	0	0	0	0	0	0	0	0	0	0	0	2
K00234	succinate dehydrogenase (ubiquinone) flavoprotein subunit [EC:1.3.5.1]	0	0	0	0	0	0	0	0	0	0	0	0	0	0	0	0	0	0	0	0	0	0	0	0	0	0	0	0	1	0	0	0	0	0	0	0	0	0	0	0	0	0	0	0	0	0	0	0
K00239	succinate dehydrogenase flavoprotein subunit [EC:1.3.99.1]	209	321	696	4170	23694	6262	489	1974	4559	107	1163	13482	1129	443	639	182	85	771	5270	9765	17432	2118	37	402	159	1714	6386	2699	1488	4290	4491	1300	3296	889	4313	11136	3781	336	416	744	2827	324	13	438	136	49	924	210
K00240	succinate dehydrogenase iron-sulfur protein [EC:1.3.99.1];succinate dehydrogenase iron-sulfur subunit [EC:1.3.99.1]	194	290	692	4116	18746	4916	312	1726	3902	60	887	13439	925	223	613	83	73	762	5114	7243	17088	1922	19	193	56	1104	6158	2591	1306	2910	3269	995	1448	723	580	9804	2898	242	178	605	324	288	2	149	80	10	823	79
K00241	succinate dehydrogenase cytochrome b556 subunit;succinate dehydrogenase cytochrome b-556 subunit [EC:1.3.99.1];succinate dehydrogenase cytochrome b-556 subunit	190	256	688	3971	11636	3039	42	557	3800	54	666	13389	882	162	561	77	67	751	4979	7125	16512	1918	13	183	52	1102	6158	2511	1181	2664	3204	924	1437	696	525	6324	2881	105	146	420	298	235	1	125	63	10	776	76
K00242	succinate dehydrogenase hydrophobic membrane anchor protein [EC:1.3.99.1];succinate dehydrogenase hydrophobic membrane anchor protein;succinate dehydrogenase membrane anchor subunit	133	217	613	14	10	0	0	26	0	2	0	14	29	2	0	1	22	372	3	2	13	1	2	0	5	35	58	68	310	1	3	25	3	0	1	0	46	0	0	2	2	6	0	10	27	5	1	10
K00243	hypothetical protein	1089	5712	157	4129	19142	6505	610	3873	4832	179	1241	13633	1422	584	640	284	72	828	10289	9072	17346	2416	53	884	148	838	6439	2598	1114	9064	6926	1578	2900	1064	1447	11483	4996	401	475	748	899	344	19	571	478	150	1029	1217
K00244	fumarate reductase flavoprotein subunit [EC:1.3.99.1]	1086	5835	144	189	6975	315	46	1084	791	143	974	227	341	400	57	204	39	653	8107	7176	3184	741	46	700	245	767	835	418	993	3693	4347	1270	2828	425	4891	430	3476	222	508	251	2851	122	160	373	601	162	423	1011
K00245	fumarate reductase iron-sulfur protein [EC:1.3.99.1];fumarate reductase iron-sulfur subunit [EC:1.3.99.1]	21	155	45	23	47	0	0	68	12	5	376	38	34	1	0	100	8	138	3395	4668	801	0	1	4	14	8	45	118	555	90	1263	20	10	10	34	1	63	16	0	1	21	12	147	26	6	0	13	3
K00246	fumarate reductase subunit C;fumarate reductase subunit C [EC:1.3.99.1]	21	155	45	22	45	0	0	22	12	2	376	38	34	1	0	80	8	138	3381	4662	760	0	0	4	7	4	17	118	555	14	1262	20	2	10	29	0	42	1	0	1	21	12	146	26	6	0	13	3
K00247	fumarate reductase subunit D [EC:1.3.99.1];fumarate reductase subunit D	18	150	14	0	5	0	0	19	0	2	0	6	31	1	0	1	3	15	3279	4652	756	0	0	0	5	4	1	53	544	0	1262	3	1	0	0	0	42	0	0	0	0	4	146	7	4	0	3	2
K00248	butyryl-CoA dehydrogenase [EC:1.3.8.1];butyryl-CoA dehydrogenase [EC:1.3.99.2]	113	109	605	349	9000	485	185	2922	1252	207	909	290	806	557	93	224	46	369	5476	2663	2689	962	343	1005	258	767	1139	335	529	6386	5322	1669	2854	663	2318	1134	4662	317	690	330	3163	221	26	701	704	182	510	1284
K00249	acyl-CoA dehydrogenase [EC:1.3.99.3]	116	70	603	0	4	0	0	1	1	0	0	12	1	4	0	2	20	363	1	1	9	0	6	2	3	32	82	2	34	3	4	10	0	0	0	0	2	0	0	2	3	1	0	32	10	3	1	8
K00252	glutaryl-CoA dehydrogenase [EC:1.3.99.7]	114	61	641	0	8	0	0	0	0	0	0	17	0	2	0	0	22	456	2	2	8	1	10	0	0	30	127	1	36	0	3	11	0	0	1	0	1	0	0	2	0	0	0	0	2	0	1	10
K00253	isovaleryl-CoA dehydrogenase [EC:1.3.99.10]	132	54	122	0	4	0	0	1	0	0	0	9	1	1	0	0	19	283	0	1	3	0	3	0	0	27	57	1	27	0	3	10	0	0	0	0	2	0	0	2	2	0	0	0	2	0	1	7
K00254	dihydroorotate dehydrogenase [EC:1.3.5.2]	0	5	31	0	0	0	0	0	0	0	0	0	0	0	0	0	0	0	0	0	1	0	0	0	0	0	0	0	0	0	0	0	0	0	0	0	0	0	0	0	0	0	0	0	0	0	0	0
K00255	long-chain-acyl-CoA dehydrogenase [EC:1.3.99.13]	19	21	526	0	0	0	0	1	0	0	0	5	1	0	0	0	10	39	0	0	3	0	1	0	0	8	4	0	11	0	0	0	0	0	0	0	0	0	0	0	0	0	0	0	0	0	1	1
K00256	isoquinoline 1-oxidoreductase [EC:1.3.99.16]	8	15	0	0	3	0	0	0	0	0	0	3	0	0	0	0	1	207	0	1	0	0	0	0	0	0	68	0	2	0	0	1	0	0	0	0	0	0	0	0	0	0	0	0	0	0	0	1
K00257	None	167	103	682	3961	8851	3143	43	583	5250	92	815	13391	980	1326	566	153	55	722	5168	8482	16363	999	21	763	389	1039	6647	258	925	7384	11707	5477	3160	2288	2499	5593	4452	750	1397	761	929	345	125	498	54	12	838	139
K00258	None	0	0	478	0	0	0	0	0	0	0	0	5	0	0	0	0	0	9	1	0	1	0	0	0	0	0	0	0	2	0	0	0	0	0	0	0	0	0	0	0	0	0	0	0	0	0	0	0
K00259	alanine dehydrogenase [EC:1.4.1.1]	96	106	699	576	4250	1968	6	419	269	15	182	152	78	76	12	29	43	477	3236	4681	15900	590	20	42	50	230	760	2218	189	1219	943	316	374	207	498	745	1392	64	22	189	46	31	3	83	22	4	269	44
K00260	glutamate dehydrogenase [EC:1.4.1.2]	111	73	622	14	572	0	1	52	18	0	144	18	57	1	0	1	37	194	183	32	31	4	8	0	0	44	4	69	43	96	2	23	2	4	1	1	4	33	0	8	25	6	0	20	28	5	1	13
K00261	glutamate dehydrogenase (NAD(P)+) [EC:1.4.1.3]	39	14	23	0	5	0	0	51	0	3	1	9	5	1	1	22	7	420	68	124	25	102	0	1	7	24	287	1	39	156	145	15	10	1	5	0	74	29	3	2	0	25	0	0	1	0	4	4
K00262	glutamate dehydrogenase (NADP+) [EC:1.4.1.4]	149	364	759	4708	26195	6903	645	4946	7247	399	1849	13783	2025	2156	759	404	99	770	13865	16932	20471	3563	413	1779	675	1817	7664	2852	2021	16634	19117	7097	7183	2908	8322	12284	9905	1409	2146	1211	4306	527	301	1175	776	187	1447	1492
K00263	leucine dehydrogenase [EC:1.4.1.9]	28	25	105	12	1	1	0	3	0	0	1	7	9	1	0	1	19	100	1	1	5	1	5	0	1	380	0	89	23	4	2	24	7	48	0	0	5	0	0	100	8	7	0	9	30	5	9	7
K00265	glutamate synthase (NADPH/NADH) large chain [EC:1.4.1.13 1.4.1.14]	135	306	715	788	10367	2972	31	495	1032	19	570	13373	91	137	13	121	76	763	6775	10564	17253	1440	6	170	34	678	6127	2363	1038	2428	4018	820	1411	675	376	1237	2151	23	144	349	176	50	147	107	33	5	155	64
K00266	glutamate synthase (NADPH/NADH) small chain [EC:1.4.1.13 1.4.1.14]	210	447	780	4828	27097	7007	646	5145	7280	402	2424	13835	2107	2159	770	489	110	1179	14057	17044	20405	3580	147	1870	678	1912	7969	2928	2062	16994	19142	7344	7413	3041	8566	12293	9965	1444	2176	1221	4433	590	296	1259	809	193	1468	1515
K00270	phenylalanine dehydrogenase [EC:1.4.1.20]	0	5	0	0	0	0	0	0	0	0	0	0	0	0	0	0	0	0	0	0	0	0	0	0	0	0	0	0	0	0	0	0	0	0	0	0	0	0	0	0	0	0	0	0	0	0	0	0
K00271	valine dehydrogenase [EC:1.4.1.-]	2	10	32	0	0	0	0	0	0	0	0	0	0	0	0	0	0	5	1	0	1	0	0	0	0	0	0	0	0	0	0	0	0	0	0	0	0	0	0	0	0	0	0	0	0	0	0	0
K00272	D-aspartate oxidase [EC:1.4.3.1]	0	0	0	0	0	0	0	0	0	0	0	0	0	0	0	0	0	0	0	0	0	0	0	0	0	0	0	0	1	0	0	0	0	0	0	0	0	0	0	0	0	0	0	0	0	0	0	0
K00273	D-amino-acid oxidase [EC:1.4.3.3]	2	10	32	0	0	0	0	0	0	0	0	0	0	0	0	0	0	5	1	0	1	0	0	0	0	0	0	0	0	0	0	0	0	0	0	0	0	0	0	0	0	0	0	0	0	0	0	0
K00274	monoamine oxidase [EC:1.4.3.4]	52	31	568	0	1	0	0	2	14	4	1	10	0	0	1	24	12	80	1	1	7	1	5	3	48	16	5	1	17	3	3	10	5	49	15	0	17	13	1	0	116	4	1	18	211	2	18	7
K00275	pyridoxamine 5'-phosphate oxidase [EC:1.4.3.5]	137	232	671	192	91	635	2	316	60	6	23	140	101	13	1	10	35	545	3282	4655	768	4	5	11	16	159	163	144	704	95	1410	124	18	34	10	1	62	31	3	104	8	14	146	51	40	9	142	14
K00276	primary-amine oxidase [EC:1.4.3.21]	0	20	484	0	1	0	0	1	0	0	0	1	4	0	0	0	1	37	1	1	4	1	1	0	0	1	0	1	8	0	0	1	0	0	1	0	1	0	0	0	0	0	0	0	0	0	0	2
K00278	L-aspartate oxidase [EC:1.4.3.16]	163	318	685	4416	15780	5583	488	3985	5158	271	772	13471	1468	1779	112	296	75	897	5132	9812	16932	2078	88	1022	429	1119	6999	164	1283	9809	13142	6030	3820	2509	3302	5162	5729	1154	1619	882	1250	264	136	965	164	156	947	1033
K00280	lysyl oxidase-like protein 2/3/4 [EC:1.4.3.-]	0	0	1	0	0	0	0	0	0	0	0	0	0	0	0	0	5	12	0	0	0	0	0	0	0	0	0	0	0	0	0	0	0	0	0	0	0	0	0	0	0	0	0	0	0	0	0	1
K00281	glycine dehydrogenase [EC:1.4.4.2]	76	203	627	474	5579	2861	30	460	828	15	189	13345	96	28	13	41	59	577	107	839	241	10	10	157	25	164	5515	29	678	1541	1978	572	989	540	94	206	1413	41	96	248	119	10	0	29	4	2	149	42
K00282	glycine dehydrogenase subunit 1 [EC:1.4.4.2]	70	76	50	3593	3889	122	38	240	3397	116	740	205	878	177	567	115	41	381	5116	5492	17389	901	33	709	168	160	1447	325	632	2588	3373	1148	2483	534	1635	5760	4538	150	146	237	2783	322	13	189	385	34	607	390
K00283	glycine dehydrogenase subunit 2 [EC:1.4.4.2]	70	76	50	3593	3889	122	38	240	3397	116	740	205	878	177	567	115	41	381	5116	5492	17389	901	33	709	168	160	1447	325	632	2588	3373	1148	2483	534	1635	5760	4538	150	146	237	2783	322	13	189	385	34	607	390
K00284	glutamate synthase (ferredoxin) [EC:1.4.7.1]	51	110	74	482	11023	2496	477	3834	1284	194	882	237	710	688	105	232	25	234	4904	1622	2013	305	53	1017	211	267	1058	316	397	7215	4904	1550	2958	604	2110	4578	5100	308	393	318	3177	165	20	549	656	180	584	1256
K00285	D-amino-acid dehydrogenase [EC:1.4.99.1]	129	231	156	2	7	0	0	22	0	2	0	18	20	3	0	0	24	488	2	3	7	1	3	0	5	35	58	3	307	3	3	13	1	0	0	0	44	0	0	2	2	5	0	3	2	0	3	12
K00286	pyrroline-5-carboxylate reductase [EC:1.5.1.2]	323	3456	814	1671	25213	6966	634	5140	4492	366	1947	13791	1335	2137	223	476	125	1609	12820	16200	20448	3380	420	1863	674	1825	7943	2701	1665	16261	18189	7059	7009	2900	8263	6913	8654	1396	2128	1042	4260	404	300	1204	791	193	848	1484
K00287	dihydrofolate reductase [EC:1.5.1.3]	1274	5985	837	4477	18839	6919	629	4584	6905	313	2062	13698	1834	2064	676	458	123	1305	13687	15954	19712	2074	404	1833	659	1390	7651	667	1917	16561	19145	7256	6333	3015	4941	11464	10003	1240	2169	1125	4183	548	298	1201	771	191	1512	1433
K00288	methylenetetrahydrofolate dehydrogenase (NADP+) / methenyltetrahydrofolate cyclohydrolase / formyltetrahydrofolate synthetase [EC:1.5.1.5 3.5.4.9 6.3.4.3]	0	0	0	0	0	0	0	0	0	0	0	0	0	0	0	0	0	0	0	0	0	0	0	0	0	0	0	0	2	0	0	0	0	0	0	0	0	0	0	0	0	0	0	0	0	0	0	0
K00290	saccharopine dehydrogenase (NAD+, L-lysine forming) [EC:1.5.1.7]	22	112	127	4442	24745	6722	584	4219	6438	278	1655	13626	1385	1858	651	281	56	347	10238	9734	19068	2977	57	1270	535	1131	7207	2710	1200	10051	14607	6682	5007	2679	4144	11158	8331	1213	1714	1057	3724	432	137	854	426	53	1402	378
K00292	saccharopine dehydrogenase (NAD+, L-glutamate forming) [EC:1.5.1.9]	0	0	0	0	0	0	0	0	0	0	0	0	0	0	0	0	3	0	0	0	0	0	0	0	0	0	1	0	0	0	0	0	0	0	0	0	0	0	0	0	0	0	0	0	0	0	0	0
K00293	saccharopine dehydrogenase (NADP+, L-glutamate forming) [EC:1.5.1.10]	0	4	0	0	0	0	0	0	0	0	0	4	0	0	0	0	0	0	0	0	0	0	0	0	0	0	0	0	0	0	0	0	0	0	0	0	0	0	0	0	0	0	0	0	0	0	0	0
K00294	1-pyrroline-5-carboxylate dehydrogenase [EC:1.5.1.12]	13	20	543	55	5	241	0	32	34	6	151	13	9	12	8	2	4	226	5	1	3	2	3	8	8	8	88	3	17	243	465	80	145	79	77	0	1049	12	5	81	1	3	0	0	0	0	1	5
K00296	D-nopaline dehydrogenase [EC:1.5.1.19]	5	0	0	0	0	0	0	0	0	0	0	1	0	0	0	0	0	0	0	0	0	0	0	0	0	0	0	0	0	0	0	0	0	0	0	0	0	0	0	0	0	0	0	0	0	0	0	0
K00297	methylenetetrahydrofolate reductase (NADPH) [EC:1.5.1.20]	190	321	747	1439	13651	3754	206	3296	3964	186	1393	13657	1131	1874	677	332	92	932	13395	15677	18500	1993	76	1428	488	1705	7261	2704	1356	13703	15797	6140	5314	2466	6600	7909	5251	1022	1659	939	1705	455	284	951	504	163	874	1292
K00298	N5-(carboxyethyl)ornithine synthase [EC:1.5.1.24]	0	2	1	0	0	0	0	0	0	0	0	0	0	0	0	0	0	6	0	0	0	0	0	0	0	0	0	0	2	0	8	0	0	0	61	0	0	0	0	0	0	0	0	0	0	0	0	0
K00299	FMN reductase [EC:1.5.1.29]	60	70	555	0	5	0	0	4	0	0	0	11	5	1	0	1	24	387	3	2	10	4	11	0	0	8	52	3	44	3	3	7	0	0	0	0	2	0	0	2	2	0	0	1	2	0	2	13
K00300	None	0	3	0	0	1	0	0	0	0	0	0	0	0	0	0	0	0	7	0	0	0	0	0	0	0	1	0	0	3	0	0	0	0	0	0	0	0	0	0	0	0	0	0	0	0	0	0	0
K00301	sarcosine oxidase [EC:1.5.3.1]	17	15	512	0	2	0	0	3	0	0	0	8	0	0	0	0	7	43	1	1	7	1	3	0	0	0	1	1	15	3	1	2	0	0	1	0	0	0	0	0	0	0	0	0	1	0	0	3
K00302	sarcosine oxidase, subunit alpha [EC:1.5.3.1]	83	63	42	22	2421	1444	106	35	477	1	8	27	0	21	7	24	16	106	4458	563	279	3	13	127	8	8	272	5	42	399	186	36	586	28	154	952	98	21	3	22	94	1	1	25	35	4	72	86
K00303	sarcosine oxidase, subunit beta [EC:1.5.3.1]	91	60	75	12	47	18	30	8	0	20	4	7	0	146	11	6	18	377	1	90	7	0	2	14	3	13	223	24	25	121	52	14	9	4	13	18	11	1	0	100	54	0	0	76	14	124	0	621
K00304	sarcosine oxidase, subunit delta [EC:1.5.3.1]	78	47	36	0	2	0	0	0	0	0	0	6	0	0	0	0	8	104	0	1	2	0	0	0	0	3	1	1	17	0	2	6	0	0	1	0	0	0	0	0	0	0	0	0	2	0	0	4
K00305	sarcosine oxidase, subunit gamma [EC:1.5.3.1]	29	28	36	0	2	0	0	0	0	0	0	6	0	0	0	0	8	103	0	1	2	0	0	0	0	3	1	1	17	0	1	7	0	0	1	0	0	0	0	0	0	0	0	0	2	0	0	4
K00309	None	23	0	6	0	0	0	0	3	14	4	0	2	0	0	0	16	1	2	0	0	0	0	0	0	46	5	0	0	3	1	1	1	0	1	15	0	16	0	0	0	110	1	1	18	203	2	42	1
K00311	electron-transferring-flavoprotein dehydrogenase [EC:1.5.5.1]	131	65	122	14	4	0	0	4	0	0	0	8	10	1	0	1	22	329	0	2	3	0	2	0	0	32	58	67	50	1	3	22	2	0	0	0	4	0	0	2	2	3	0	8	27	5	1	7
K00313	electron transfer flavoprotein-quinone oxidoreductase [EC:1.5.5.-]	69	167	7	9	45	0	9	66	9	5	376	32	16	1	0	99	4	35	0	485	103	1	5	4	14	30	46	66	246	96	7	19	11	9	37	1	73	16	0	1	21	12	0	13	3	0	10	1
K00314	sarcosine dehydrogenase [EC:1.5.99.1]	4	15	63	0	0	0	0	0	0	0	0	0	0	0	0	0	5	15	0	1	0	0	0	0	0	0	0	1	4	0	0	3	0	0	0	0	0	0	0	0	0	0	0	0	1	0	0	1
K00315	dimethylglycine dehydrogenase [EC:1.5.99.2]	58	30	64	0	0	0	0	0	0	0	0	1	0	0	0	0	5	16	0	1	0	0	0	0	0	0	0	1	5	0	2	5	0	0	0	0	0	0	0	0	0	0	0	0	1	0	0	1
K00316	spermidine dehydrogenase [EC:1.5.99.6]	0	3	2	0	0	0	0	0	0	0	0	1	0	0	0	0	0	0	1	0	0	0	0	0	0	0	0	0	2	0	0	1	0	0	0	0	0	0	0	0	0	0	0	0	0	0	0	0
K00317	trimethylamine dehydrogenase [EC:1.5.8.2]	0	0	4	0	0	0	0	0	0	0	0	0	0	0	0	0	0	0	0	0	0	0	0	0	0	0	0	0	0	0	0	1	0	0	0	0	0	0	0	0	0	0	0	0	0	0	0	0
K00318	proline dehydrogenase [EC:1.5.99.8]	10	20	541	55	5	241	0	35	34	6	151	7	9	12	8	2	11	238	5	1	3	2	4	8	8	7	88	3	23	246	405	80	145	76	19	0	1049	12	5	81	1	3	0	0	0	0	1	6
K00319	methylenetetrahydromethanopterin dehydrogenase [EC:1.5.99.9]	0	0	0	1	0	0	0	0	0	0	0	0	0	0	0	0	0	0	14	5	41	0	1	0	0	0	28	0	0	0	0	0	0	0	0	0	0	0	0	0	0	0	1	0	0	0	0	0
K00320	coenzyme F420-dependent N5,N10-methenyltetrahydromethanopterin reductase [EC:1.5.99.11]	2	10	510	1	2	0	0	0	0	0	0	1	0	0	0	0	1	5	15	5	43	0	2	0	0	0	28	0	5	0	0	0	0	0	0	0	0	0	0	0	0	0	1	0	0	0	0	1
K00322	NAD(P) transhydrogenase [EC:1.6.1.1]	16	160	19	0	3	0	0	22	0	2	0	10	20	1	0	0	11	16	2	1	3	0	0	0	5	11	4	1	270	0	1	4	1	0	0	0	42	0	0	0	0	3	0	2	0	0	1	4
K00324	NAD(P) transhydrogenase subunit alpha [EC:1.6.1.2]	182	232	649	24	13	1	0	27	16	2	4	21	41	4	0	6	38	498	7531	5016	930	6	5	10	6	42	231	120	612	11	1271	31	9	4	3	293	52	1	1	2	4	8	146	47	44	8	4	12
K00325	NAD(P) transhydrogenase subunit beta [EC:1.6.1.2]	181	232	644	12	13	0	0	27	12	2	4	20	41	2	0	3	38	496	3368	4692	923	3	5	0	5	37	96	120	594	1	1266	30	3	2	0	293	46	0	0	2	2	7	146	15	33	5	4	12
K00326	cytochrome-b5 reductase [EC:1.6.2.2]	0	0	0	0	0	0	0	0	0	0	0	0	0	0	0	0	0	0	0	0	0	0	0	0	0	0	0	0	0	0	0	0	0	0	0	0	0	0	0	0	0	0	0	0	0	0	0	0
K00329	NADH dehydrogenase [EC:1.6.5.3]	9	3	26	14	0	0	0	3	12	0	0	1	0	0	0	0	11	139	89	0	4	0	0	0	2	3	17	0	11	0	1	3	0	2	0	0	0	0	0	0	0	0	0	10	0	0	0	1
K00330	NADH-quinone oxidoreductase subunit A [EC:1.6.5.3];NADH dehydrogenase I subunit A [EC:1.6.5.3]	176	242	666	3916	9098	2798	42	525	3627	48	515	13396	874	149	553	75	56	653	4989	7134	16507	1915	4	175	44	730	6046	2499	1160	2418	2798	842	1265	612	477	5657	1832	93	141	339	297	232	1	125	63	10	775	66
K00331	NADH dehydrogenase I subunit B [EC:1.6.5.3];NADH-quinone oxidoreductase subunit B [EC:1.6.5.3]	176	242	666	3916	8555	2798	41	519	3022	42	76	13373	757	127	15	76	56	646	6683	10558	17258	1480	4	167	44	726	6047	2365	1429	2384	3870	813	1265	605	475	326	1814	63	138	203	247	43	147	130	67	10	706	66
K00332	NADH-quinone oxidoreductase subunit C [EC:1.6.5.3];NADH dehydrogenase I subunit C [EC:1.6.5.3]	163	79	635	19	835	0	0	50	1	3	0	25	12	44	0	23	28	518	125	67	438	938	4	11	19	500	136	2243	49	78	7	29	10	1	89	67	42	15	0	2	4	6	0	41	38	8	2	10
K00333	NADH dehydrogenase I subunit D [EC:1.6.5.3];NADH-quinone oxidoreductase subunit D [EC:1.6.5.3]	163	80	635	19	835	0	0	50	1	3	0	25	12	44	0	23	28	518	125	67	438	938	4	11	19	500	136	2243	49	78	7	29	10	1	89	67	42	15	0	2	4	6	0	41	38	8	2	10
K00334	NADH-quinone oxidoreductase subunit E [EC:1.6.5.3];NADH dehydrogenase I subunit E [EC:1.6.5.3]	218	351	714	976	13348	5114	582	4562	3477	350	1229	421	1229	1874	199	320	77	690	4449	8470	3754	2522	344	1640	658	1646	1903	2604	1094	12062	15939	6497	5955	2400	8143	5875	7490	1310	2028	787	4068	360	297	1164	798	194	616	1454
K00335	NADH dehydrogenase I subunit F [EC:1.6.5.3];NADH-quinone oxidoreductase subunit F [EC:1.6.5.3]	206	351	735	953	12934	4086	579	4416	3219	334	1239	410	1061	1968	189	318	72	660	4382	8207	3481	2061	348	1267	609	1571	1816	2599	990	11915	14874	6187	5677	2258	7862	5936	7884	1161	1585	773	3978	290	292	989	768	190	653	1188
K00336	NADH-quinone oxidoreductase subunit G [EC:1.6.5.3];NADH dehydrogenase I subunit G [EC:1.6.5.3]	235	354	726	977	14539	4138	592	4638	3552	290	1841	448	1236	2012	202	410	78	912	4795	9549	3896	2011	146	1628	653	1662	1892	2666	1102	14502	16358	6486	6098	2419	7970	5948	8197	1199	2033	785	4137	377	293	1146	806	196	676	1375
K00337	NADH dehydrogenase I subunit H [EC:1.6.5.3];NADH-quinone oxidoreductase subunit H [EC:1.6.5.3]	176	243	666	3930	9100	2798	42	528	3639	48	515	13396	886	149	553	76	56	767	8356	11785	17266	1915	4	175	46	731	6060	2551	1467	2418	4061	842	1292	622	505	5657	1832	93	141	339	297	233	147	140	67	10	778	66
K00338	NADH-quinone oxidoreductase subunit I [EC:1.6.5.3];NADH dehydrogenase I subunit I [EC:1.6.5.3]	176	243	666	3914	9100	2798	42	523	3627	48	515	13396	885	149	553	76	56	661	8267	11785	17262	1915	4	175	46	730	6047	2551	1457	2418	4059	842	1261	612	477	5657	1832	79	141	339	297	233	147	130	67	10	778	66
K00339	NADH dehydrogenase I subunit J [EC:1.6.5.3];NADH-quinone oxidoreductase subunit J [EC:1.6.5.3]	176	243	666	3916	9100	2798	42	525	3627	48	515	13396	886	149	553	76	56	664	8267	11785	17262	1915	4	175	46	731	6047	2551	1459	2418	4060	842	1265	612	477	5657	1832	93	141	339	297	233	147	130	67	10	778	66
K00340	NADH-quinone oxidoreductase subunit K [EC:1.6.5.3];NADH dehydrogenase I subunit K [EC:1.6.5.3]	176	243	666	3916	9100	2798	42	525	3627	48	515	13396	886	149	553	76	56	664	8267	11785	17262	1915	4	175	44	730	6046	2551	1459	2418	4060	842	1265	612	477	5657	1832	93	141	339	297	233	147	130	67	10	778	66
K00341	NADH dehydrogenase I subunit L [EC:1.6.5.3];NADH-quinone oxidoreductase subunit L [EC:1.6.5.3]	176	243	666	3916	9100	2798	42	525	3627	48	515	13396	886	149	553	76	56	664	8267	11785	17262	1915	4	175	44	730	6046	2551	1459	2418	4060	842	1265	612	477	5657	1832	93	141	339	297	233	147	130	67	10	778	66
K00342	NADH-quinone oxidoreductase subunit M [EC:1.6.5.3];NADH dehydrogenase I subunit M [EC:1.6.5.3]	176	243	666	3916	9100	2798	42	525	3627	48	515	13396	886	149	553	76	56	664	8267	11785	17262	1915	4	175	46	731	6047	2551	1459	2418	4060	842	1265	612	477	5657	1832	93	141	339	297	233	147	130	67	10	778	66
K00343	NADH dehydrogenase I subunit N [EC:1.6.5.3];NADH-quinone oxidoreductase subunit N [EC:1.6.5.3]	176	243	666	3914	9100	2798	42	523	3627	48	515	13396	885	149	553	76	56	661	8267	11785	17262	1915	4	175	44	729	6046	2551	1457	2418	4059	842	1261	612	477	5657	1832	79	141	339	297	233	147	130	67	10	778	66
K00344	NADPH2:quinone reductase [EC:1.6.5.5]	186	253	647	25	11	0	0	26	3	2	0	23	41	5	1	4	39	444	3334	4789	858	95	20	2	14	38	78	121	597	58	1291	29	7	1	6	0	113	0	1	3	5	21	148	47	42	8	4	19
K00346	Na+-transporting NADH:ubiquinone oxidoreductase subunit A [EC:1.6.5.-]	21	12	42	3952	8267	3039	42	489	3660	49	666	13366	869	116	561	55	27	164	8143	11719	16824	979	0	172	30	598	6000	308	1174	2583	4458	889	1399	687	407	5590	2798	90	146	418	294	225	147	87	29	2	777	60
K00347	Na+-transporting NADH:ubiquinone oxidoreductase subunit B [EC:1.6.5.-]	21	12	42	3952	8268	3040	42	489	3660	49	667	13366	869	116	561	55	38	172	8143	11719	16824	979	0	172	31	598	6000	330	1176	2583	4458	889	1399	687	407	5590	2798	90	146	518	294	225	147	87	29	2	777	61
K00348	Na+-transporting NADH:ubiquinone oxidoreductase subunit C [EC:1.6.5.-]	21	137	45	3952	8271	3040	42	504	3660	51	667	13372	882	117	561	55	39	173	8143	11719	16824	979	0	172	36	601	6000	330	1400	2583	4458	889	1400	687	407	5590	2838	90	146	518	294	227	147	89	29	2	777	61
K00349	Na+-transporting NADH:ubiquinone oxidoreductase subunit D [EC:1.6.5.-]	21	12	42	3952	8268	3040	42	489	3660	49	667	13366	869	116	561	55	38	172	8143	11719	16824	979	0	172	31	598	6000	330	1176	2583	4458	889	1399	687	407	5590	2798	90	146	518	294	225	147	87	29	2	777	61
K00350	Na+-transporting NADH:ubiquinone oxidoreductase subunit E [EC:1.6.5.-]	21	143	46	3956	12197	3042	47	514	3728	52	726	13395	888	154	574	57	39	170	8143	11719	16824	979	0	172	38	600	6000	392	1499	2583	4457	890	1396	688	407	5678	2838	77	146	605	294	227	147	89	29	2	789	61
K00351	Na+-transporting NADH:ubiquinone oxidoreductase subunit F [EC:1.6.5.-]	21	12	42	3950	8268	3040	42	487	3660	49	667	13366	868	116	561	55	38	169	8143	11719	16824	979	0	172	31	597	6000	330	1174	2583	4457	889	1395	687	407	5590	2798	76	146	518	294	225	147	87	29	2	777	61
K00353	None	0	0	0	0	0	0	0	0	0	0	0	0	0	0	0	0	0	0	0	0	0	0	0	0	0	0	0	0	2	0	0	0	0	0	0	0	0	0	0	0	0	0	0	0	0	0	0	0
K00354	NADPH2 dehydrogenase [EC:1.6.99.1]	0	0	31	0	0	0	0	0	0	0	0	0	0	0	0	0	0	4	0	0	0	0	0	0	0	0	0	0	2	0	0	0	0	0	0	0	0	0	0	0	0	0	0	0	1	0	0	0
K00355	NAD(P)H dehydrogenase (quinone) [EC:1.6.5.2]	22	18	533	0	3	0	0	5	0	0	0	6	5	0	0	0	1	285	1	1	1	0	1	0	0	0	55	2	22	0	1	6	0	0	1	0	0	0	0	0	0	3	0	0	2	0	0	1
K00356	NADH dehydrogenase [EC:1.6.99.3]	92	110	189	13	2	1	1	5	5	2	1	7	9	1	0	2	27	155	47	54	66	35	25	2	2	483	33	95	23	5	7	19	3	0	31	1	11	0	0	100	3	3	0	8	32	5	42	6
K00358	None	7	44	101	414	165	698	2	359	113	4	141	139	96	125	1	6	11	167	16	1081	170	0	5	11	7	623	114	25	127	384	346	40	1009	34	3462	308	102	4	6	102	6	35	0	3	7	1	17	7
K00359	NADH oxidase [EC:1.6.-.-]	192	105	579	124	4599	167	55	241	1777	59	205	214	72	1280	23	180	30	740	290	1467	225	108	31	868	441	329	722	150	262	5940	9581	4718	1722	1635	2047	788	2046	707	1303	565	761	193	133	514	338	12	231	327
K00360	nitrate reductase (NADH) [EC:1.7.1.1]	2	10	32	0	0	0	0	0	0	0	0	0	0	0	0	0	0	0	0	0	0	0	0	0	0	0	0	0	0	0	0	0	0	0	0	0	0	0	0	0	0	0	0	0	0	0	0	0
K00362	nitrite reductase (NAD(P)H) large subunit [EC:1.7.1.4]	129	106	602	2	5	1	0	5	2	0	1	17	5	1	1	0	24	409	54	1178	236	92	7	0	12	578	84	26	44	54	28	10	994	0	3393	0	70	0	1	103	4	12	2	0	5	0	1	12
K00363	nitrite reductase (NAD(P)H) small subunit [EC:1.7.1.4]	116	81	591	0	4	0	0	5	0	0	0	13	4	1	0	0	19	328	3	3	6	1	1	0	0	22	53	3	30	0	3	8	0	0	1	0	3	0	0	2	2	1	0	0	2	0	0	8
K00364	GMP reductase [EC:1.7.1.7]	1041	5650	110	9	79	4	1	5	5	2	376	24	5	1	0	80	21	719	1	3	22	0	4	6	4	7	53	75	23	68	7	24	19	8	44	4	3	1	1	3	21	12	0	9	4	0	10	5
K00365	urate oxidase [EC:1.7.3.3]	2	17	511	0	1	0	0	0	0	0	0	1	0	0	0	0	4	76	1	0	3	0	1	0	0	2	0	1	3	0	0	2	0	0	0	0	0	0	0	0	0	0	0	1	1	0	2	2
K00366	ferredoxin-nitrite reductase [EC:1.7.7.1]	41	32	517	325	981	13	4	551	249	28	412	111	227	23	85	52	18	108	184	492	192	7	27	24	50	24	46	18	30	548	132	62	74	28	159	40	133	48	13	10	436	52	1	75	248	8	65	62
K00367	ferredoxin-nitrate reductase [EC:1.7.7.2]	0	0	0	0	0	0	0	0	0	0	0	0	0	0	0	1	3	8	0	0	3	3	2	0	0	1	0	0	3	0	1	0	0	0	0	0	0	0	0	0	0	0	0	0	0	0	0	1
K00368	nitrite reductase (NO-forming) [EC:1.7.2.1]	59	39	74	0	1	0	0	1	0	0	0	3	0	0	0	0	4	54	0	1	2	0	0	0	0	13	2	0	13	0	1	4	0	0	0	0	0	0	0	0	0	0	0	0	0	0	0	1
K00369	nitrate reductase [EC:1.7.99.4]	0	0	0	0	0	0	0	0	0	0	0	0	0	0	0	0	3	20	0	1	0	0	0	0	0	0	0	0	2	0	1	1	0	0	0	0	0	0	0	0	0	0	0	0	0	0	0	1
K00370	nitrate reductase 1, alpha subunit [EC:1.7.99.4]	133	83	529	17	835	2	0	5	12	0	0	6	7	42	0	0	8	689	200	14	382	938	1	9	9	7	79	2176	43	1	3	12	0	3	57	68	1	0	0	2	1	5	0	0	3	0	1	3
K00371	nitrate reductase 1, beta subunit [EC:1.7.99.4]	133	106	529	17	3364	2	0	5	151	0	0	8	8	42	0	0	8	697	200	14	382	938	1	9	9	7	79	2187	55	1	3	14	0	3	57	735	2	0	0	2	1	5	0	0	3	0	1	3
K00372	nitrate reductase catalytic subunit [EC:1.7.99.4]	130	63	97	0	4	0	0	2	14	4	0	9	5	1	0	25	10	347	2	4	6	1	2	0	48	32	73	1	20	1	4	9	0	1	15	0	18	0	0	2	113	3	1	18	206	2	46	8
K00373	nitrate reductase 1, delta subunit [EC:1.7.99.4]	133	111	529	17	3364	2	0	5	151	0	0	8	8	42	0	0	8	697	200	14	382	938	1	9	9	7	79	2187	54	1	3	14	0	3	57	735	2	0	0	2	1	5	0	0	3	0	1	3
K00374	nitrate reductase 1, gamma subunit [EC:1.7.99.4]	133	111	529	19	3364	2	0	8	151	0	0	8	8	42	0	0	8	697	200	14	386	938	1	9	9	7	79	2187	54	1	3	14	0	3	57	735	2	0	0	2	1	5	0	10	3	0	1	3
K00375	GntR family transcriptional regulator / MocR family aminotransferase	162	320	656	734	15132	3863	603	4460	3449	345	1322	427	1207	1999	197	326	68	906	5706	4982	3163	1659	408	1579	616	1599	1840	331	865	13790	14535	6100	5724	2207	7818	5352	6995	1277	1989	700	4029	293	151	1097	741	183	632	1438
K00376	nitrous-oxide reductase [EC:1.7.99.6];nitrous-oxide reductase [EC:1.7.2.4]	65	22	2	0	1	0	0	0	0	0	0	2	0	0	0	0	2	9	0	0	1	0	0	0	0	1	2	0	5	0	1	3	0	0	0	0	0	0	0	2	0	0	0	0	0	0	0	0
K00378	hydroxylamine reductase [EC:1.7.-.-]	67	266	89	4299	20785	5500	628	4658	7107	305	1784	498	1848	2117	691	398	71	439	6627	11992	19601	3011	365	1811	657	1338	7680	2784	1638	16595	17460	7127	7058	2914	8133	11586	8934	1231	2164	1122	4138	583	153	1169	773	190	1310	1413
K00380	sulfite reductase (NADPH) flavoprotein alpha-component [EC:1.8.1.2]	117	202	571	19	6	0	0	23	17	2	0	15	20	2	0	2	16	500	2	3	3	0	3	2	5	399	143	2	285	6	3	29	1	0	0	0	44	0	0	2	2	4	0	3	1	0	2	8
K00381	sulfite reductase (NADPH) hemoprotein beta-component [EC:1.8.1.2]	134	217	143	21	8	1	0	23	17	2	1	15	20	2	0	2	29	543	3	4	3	0	3	2	6	37	79	25	306	6	3	28	1	0	0	0	44	0	0	102	2	4	0	3	2	0	3	9
K00382	dihydrolipoamide dehydrogenase [EC:1.8.1.4]	323	424	782	4257	10866	3308	138	1258	4364	263	1397	13610	1384	442	615	184	113	1466	8632	11587	18781	1564	47	956	208	1249	7147	646	1733	5695	7665	1953	3615	1143	2277	6434	6332	404	261	616	3033	395	164	451	504	169	1144	1270
K00383	glutathione reductase (NADPH) [EC:1.8.1.7]	230	3297	727	2	48	3	1	24	5	4	0	15	32	3	0	3	52	525	3294	4662	819	4	14	2	6	35	60	61	595	1	1270	16	2	0	5	2	44	0	0	0	2	6	147	7	8	0	4	17
K00384	thioredoxin reductase (NADPH) [EC:1.8.1.9]	1263	6024	847	4843	27134	7011	646	5155	7286	402	2424	13836	2116	2160	771	492	136	1641	14143	16733	20480	3672	419	1877	686	2309	8015	2996	2160	17105	19299	7367	7427	3050	8637	12296	10094	1453	2177	1222	4442	603	301	1305	838	199	1535	1526
K00385	anaerobic sulfite reductase subunit C [EC:1.8.1.-]	35	19	10	154	1054	254	54	535	256	68	255	189	18	79	16	108	14	27	132	875	1758	91	17	452	116	123	495	203	155	1683	2016	908	806	271	1059	397	2866	99	103	157	366	109	9	118	508	9	419	286
K00386	None	0	0	0	0	0	0	0	0	0	0	0	0	0	0	0	0	0	0	0	0	0	0	0	0	0	0	0	0	0	0	0	0	0	0	0	0	0	0	0	0	0	0	0	0	0	0	0	0
K00387	sulfite oxidase [EC:1.8.3.1]	0	4	477	0	0	0	0	0	0	0	0	1	0	0	0	0	0	52	0	0	1	0	0	0	0	2	0	0	2	0	0	0	0	0	0	0	0	0	0	0	0	0	0	0	0	0	0	0
K00389	putative membrane protein	6	44	517	1	2	0	0	1	0	0	0	7	4	0	0	1	13	119	3	0	8	3	9	0	0	3	1	2	17	0	1	2	0	0	0	0	1	0	0	0	0	0	0	0	0	0	0	6
K00390	phosphoadenosine phosphosulfate reductase [EC:1.8.4.8]	519	3742	647	35	46	3	0	25	29	4	0	31	23	5	0	6	46	898	191	709	308	108	13	53	9	518	189	3	319	12	122	87	6	17	115	3	84	61	4	2	24	6	2	49	11	3	9	19
K00392	sulfite reductase (ferredoxin) [EC:1.8.7.1]	1	1	0	0	0	0	0	0	0	0	0	4	0	0	0	1	6	12	0	0	3	3	2	0	0	2	0	0	9	0	1	0	0	0	0	0	0	0	0	0	0	0	0	0	0	0	0	1
K00394	adenylylsulfate reductase, subunit A [EC:1.8.99.2]	15	26	16	61	3229	1711	393	2994	182	42	116	24	59	234	50	61	3	134	352	543	271	270	14	99	3	490	79	33	37	597	544	264	258	28	128	3600	473	28	9	225	207	14	2	116	17	134	93	693
K00395	adenylylsulfate reductase, subunit B [EC:1.8.99.2]	0	0	0	2	0	0	0	3	12	0	0	0	0	0	0	0	0	122	0	0	4	0	0	0	0	0	13	0	8	0	0	0	0	2	0	0	0	0	0	0	0	0	0	10	0	0	0	0
K00397	anaerobic dimethyl sulfoxide reductase [EC:1.8.99.-]	0	8	0	0	0	0	0	0	0	0	0	2	0	0	0	0	0	4	0	0	0	0	0	0	0	0	0	0	0	0	0	0	0	0	0	0	0	0	0	0	0	0	0	0	0	0	0	0
K00399	methyl-coenzyme M reductase alpha subunit [EC:2.8.4.1]	0	0	0	1	0	0	0	0	0	0	0	0	0	0	0	0	0	0	14	5	41	0	1	0	0	0	28	0	0	0	0	0	0	0	0	0	0	0	0	0	0	0	1	0	0	0	0	0
K00400	methyl coenzyme M reductase system, component A2	0	0	0	1	0	0	0	0	0	0	0	0	0	0	0	0	0	0	14	5	41	0	1	0	0	0	28	0	0	0	0	0	0	0	0	0	0	0	0	0	0	0	1	0	0	0	0	0
K00401	methyl-coenzyme M reductase beta subunit [EC:2.8.4.1]	0	0	0	1	0	0	0	0	0	0	0	0	0	0	0	0	0	0	14	5	41	0	1	0	0	0	28	0	0	0	0	0	0	0	0	0	0	0	0	0	0	0	1	0	0	0	0	0
K00402	methyl-coenzyme M reductase gamma subunit [EC:2.8.4.1]	0	0	0	1	0	0	0	0	0	0	0	0	0	0	0	0	0	0	14	5	41	0	1	0	0	0	28	0	0	0	0	0	0	0	0	0	0	0	0	0	0	0	1	0	0	0	0	0
K00404	cb-type cytochrome c oxidase subunit I [EC:1.9.3.1];cytochrome c oxidase cb-type subunit I [EC:1.9.3.1]	111	51	66	2	4	0	0	0	0	0	0	17	2	0	0	0	26	271	13	13	2	0	2	0	0	19	75	1	46	0	3	7	0	0	0	0	0	0	0	2	0	0	0	1	1	0	3	7
K00405	cb-type cytochrome c oxidase subunit II [EC:1.9.3.1];cytochrome c oxidase cb-type subunit II	113	51	76	2	4	0	0	0	0	0	0	20	2	0	0	0	26	398	14	13	2	0	2	0	0	22	145	1	50	0	3	8	0	0	0	0	0	0	0	2	0	0	0	1	1	0	3	7
K00406	cb-type cytochrome c oxidase subunit III [EC:1.9.3.1];cytochrome c oxidase cb-type subunit III	116	51	128	2	4	0	0	0	0	0	0	20	2	1	0	0	25	394	14	13	2	0	2	0	0	31	76	1	48	0	3	9	0	0	0	0	1	0	0	2	0	0	0	1	1	0	3	7
K00407	cytochrome c oxidase cb-type subunit IV;cb-type cytochrome c oxidase subunit IV [EC:1.9.3.1]	108	51	63	0	4	0	0	0	0	0	0	15	2	0	0	0	22	266	13	12	2	0	2	0	0	18	58	1	23	0	3	6	0	0	0	0	0	0	0	2	0	0	0	0	1	0	1	5
K00411	ubiquinol-cytochrome c reductase iron-sulfur subunit [EC:1.10.2.2]	132	69	119	14	4	0	0	4	0	0	0	15	11	1	0	1	26	327	13	12	7	0	2	0	0	30	58	67	48	1	3	22	2	0	0	0	4	0	0	2	2	3	0	8	27	5	1	9
K00412	ubiquinol-cytochrome c reductase cytochrome b subunit;ubiquinol-cytochrome c reductase cytochrome b subunit [EC:1.10.2.2]	134	79	151	14	4	0	0	4	0	0	0	16	11	1	0	1	26	327	13	13	7	0	2	0	0	30	75	67	48	1	3	22	2	0	0	0	4	0	0	2	2	3	0	8	27	5	1	9
K00413	ubiquinol-cytochrome c reductase cytochrome c1 subunit [EC:1.10.2.2];ubiquinol-cytochrome c reductase cytochrome c1 subunit	78	46	119	14	4	0	0	4	0	0	0	15	11	1	0	1	26	270	13	12	7	0	2	0	0	28	58	67	48	1	2	21	2	0	0	0	4	0	0	2	2	3	0	8	27	5	1	9
K00421	None	0	0	0	0	0	0	0	0	0	0	0	0	0	0	0	0	0	0	0	0	0	0	0	0	0	0	0	0	0	0	0	0	0	0	0	0	0	0	0	0	0	0	0	0	0	0	0	0
K00423	L-ascorbate oxidase [EC:1.10.3.3]	0	0	31	0	0	0	0	0	0	0	0	0	0	0	0	0	0	0	0	0	0	0	0	0	0	0	0	0	0	0	0	0	0	0	0	0	0	0	0	0	0	0	0	0	0	0	0	0
K00425	cytochrome d ubiquinol oxidase subunit I [EC:1.10.3.-];cytochrome bd-I oxidase subunit I [EC:1.10.3.-]	1206	2892	699	3979	11676	3042	51	558	3822	54	1042	13417	887	162	561	157	71	1317	8359	11747	17250	1922	16	188	54	637	6136	2564	1470	2683	4472	929	1433	707	531	6643	2873	92	146	421	319	242	147	142	44	5	787	74
K00426	cytochrome d ubiquinol oxidase subunit II [EC:1.10.3.-];cytochrome bd-I oxidase subunit II [EC:1.10.3.-]	1209	2892	702	3979	11676	3042	51	558	3822	54	1042	13417	887	162	561	156	71	1317	8359	11747	17250	1922	16	188	54	638	6136	2564	1470	2683	4472	929	1433	707	531	6643	2873	92	146	421	319	242	147	142	44	5	787	74
K00427	L-lactate permease	2	26	7	0	3	0	0	4	0	0	0	1	4	0	0	0	0	16	1	0	1	0	0	0	0	2	1	1	11	0	0	2	0	0	0	0	1	0	0	0	0	0	0	0	0	0	0	1
K00428	cytochrome c peroxidase [EC:1.11.1.5]	105	73	126	418	5498	1234	26	181	797	7	559	13244	33	18	12	114	37	627	205	889	288	6	0	149	16	582	5537	90	341	1499	1836	489	981	488	76	206	1372	21	93	245	136	9	0	64	15	4	16	34
K00429	catalase [EC:1.11.1.6]	16	25	38	0	0	0	0	3	0	0	0	13	2	0	0	0	4	56	13	10	0	0	0	0	0	3	0	0	13	0	1	2	0	0	0	0	0	0	0	0	0	0	0	0	1	0	0	1
K00432	glutathione peroxidase [EC:1.11.1.9]	130	185	736	3696	4057	1423	20	150	4571	170	513	123	918	1514	571	146	62	728	9506	8907	18651	2057	347	757	465	1094	1821	2417	587	6530	11072	5536	2880	2017	3465	5570	5708	747	1329	542	1121	394	131	608	477	138	761	750
K00433	chloride peroxidase [EC:1.11.1.10]	57	31	565	3	6	0	0	6	205	4	1	9	4	2	2	39	24	169	296	561	31	1	17	117	50	13	240	1	26	208	2	21	544	25	164	1	18	4	0	15	200	1	2	19	236	2	19	39
K00435	peroxiredoxin [EC:1.11.1.-]	48	24	0	0	1	0	0	0	0	0	0	0	0	0	0	0	5	19	0	1	0	0	0	0	0	0	0	0	4	0	1	0	0	0	0	0	0	0	0	0	0	0	0	0	0	0	0	3
K00436	hydrogen dehydrogenase [EC:1.12.1.2]	51	19	0	0	1	1	0	0	0	0	1	1	0	0	0	0	2	204	0	0	0	0	0	0	1	0	51	22	6	0	2	0	0	0	0	0	0	0	0	100	0	0	0	0	0	0	0	0
K00437	cytochrome-c3 hydrogenase [EC:1.12.2.1]	0	0	6	0	0	0	0	0	0	0	0	0	0	0	0	8	0	7	0	0	1	0	2	0	2	23	0	0	1	0	0	1	0	5	0	0	0	3	0	8	25	0	0	1	3	0	43	2
K00440	coenzyme F420 hydrogenase alpha subunit [EC:1.12.98.1]	0	0	0	1	0	0	0	0	0	0	0	0	0	0	0	0	0	0	14	5	41	0	1	0	0	0	28	0	0	0	0	0	0	0	0	0	0	0	0	0	0	0	1	0	0	0	0	0
K00441	coenzyme F420 hydrogenase beta subunit [EC:1.12.98.1]	0	21	3	19	2855	1537	253	996	7	2	104	16	26	20	26	5	3	8	4177	396	53	6	6	4	1	5	73	5	36	32	8	10	6	5	4	3081	3	16	1	97	0	0	2	3	0	0	27	2
K00442	coenzyme F420 hydrogenase delta subunit	0	0	0	1	0	0	0	0	0	0	0	0	0	0	0	0	0	0	14	5	41	0	1	0	0	0	28	0	0	0	0	0	0	0	0	0	0	0	0	0	0	0	1	0	0	0	0	0
K00443	coenzyme F420 hydrogenase gamma subunit [EC:1.12.98.1]	0	0	0	1	0	0	0	0	0	0	0	0	0	0	0	0	0	0	14	5	41	0	1	0	0	0	28	0	0	0	0	0	0	0	0	0	0	0	0	0	0	0	1	0	0	0	0	0
K00446	catechol 2,3-dioxygenase [EC:1.13.11.2]	62	34	4	0	1	0	0	3	0	0	0	3	0	0	0	0	1	56	0	0	4	1	0	0	0	1	0	0	9	0	2	1	0	0	0	0	0	0	0	0	0	0	0	0	1	0	0	2
K00448	protocatechuate 3,4-dioxygenase, alpha subunit [EC:1.13.11.3]	85	40	538	0	2	0	0	1	0	0	0	5	5	0	0	0	8	56	0	1	5	1	0	0	0	2	1	1	17	0	2	5	0	0	0	0	0	0	0	0	0	0	0	0	2	0	0	5
K00449	protocatechuate 3,4-dioxygenase, beta subunit [EC:1.13.11.3]	100	45	544	0	2	0	0	1	0	0	0	6	5	0	0	0	8	347	0	1	5	1	0	0	0	3	52	1	22	0	2	5	0	0	0	0	0	0	0	2	0	0	0	0	2	0	0	5
K00450	gentisate 1,2-dioxygenase [EC:1.13.11.4]	11	13	29	0	5	0	0	1	0	0	0	2	4	7	1	31	1	242	0	1	2	1	0	3	0	25	52	0	10	13	10	5	0	1	63	0	3	1	1	0	25	0	0	0	0	2	11	6
K00451	homogentisate 1,2-dioxygenase [EC:1.13.11.5]	111	49	618	0	0	0	0	1	0	0	0	12	0	1	0	0	9	162	1	1	4	0	4	0	0	14	0	2	26	0	2	4	0	0	0	0	2	0	0	0	2	0	0	0	2	0	0	9
K00452	3-hydroxyanthranilate 3,4-dioxygenase [EC:1.13.11.6]	6	1	31	0	0	0	0	0	0	0	0	3	0	0	0	0	1	34	0	1	1	0	1	0	0	0	0	0	3	0	0	1	0	0	0	0	0	0	0	0	0	0	0	0	0	0	0	1
K00453	tryptophan 2,3-dioxygenase [EC:1.13.11.11]	98	61	596	0	4	0	0	1	0	0	0	10	0	0	0	0	11	281	1	1	4	0	5	0	0	3	121	1	18	0	1	6	0	0	0	0	1	0	0	2	2	2	0	0	1	0	0	5
K00455	3,4-dihydroxyphenylacetate 2,3-dioxygenase [EC:1.13.11.15]	50	43	7	0	0	0	0	4	0	0	0	2	6	0	0	0	1	2	0	0	0	0	0	0	0	1	0	1	28	0	1	3	0	0	0	0	2	0	0	0	0	1	0	0	1	0	0	0
K00456	cysteine dioxygenase [EC:1.13.11.20]	0	0	0	0	0	0	0	0	0	0	0	0	0	0	0	0	0	0	0	0	0	0	0	0	0	0	0	0	0	0	0	0	0	0	0	0	0	0	0	0	0	0	0	0	0	0	0	0
K00457	4-hydroxyphenylpyruvate dioxygenase [EC:1.13.11.27]	139	60	642	0	5	0	0	5	0	0	0	14	4	1	0	1	23	413	3	2	12	4	6	0	0	33	57	2	44	0	4	8	0	0	0	0	2	0	0	2	2	0	0	0	2	0	1	13
K00459	nitronate monooxygenase [EC:1.13.12.16]	128	84	619	10	45	6	0	1	1	0	376	47	8	4	0	81	38	604	14	51	63	1	8	6	3	501	216	68	61	17	4	30	1	8	57	0	9	1	0	3	24	10	0	41	13	3	11	14
K00461	arachidonate 5-lipoxygenase [EC:1.13.11.34]	0	0	0	0	0	0	0	0	0	0	0	0	0	0	0	0	0	0	0	0	0	0	0	0	0	0	0	0	0	0	0	0	0	0	0	0	0	0	0	0	0	0	0	0	0	0	0	0
K00462	biphenyl-2,3-diol 1,2-dioxygenase [EC:1.13.11.39]	1	0	499	0	0	2	0	0	0	0	2	0	1	1	0	0	0	15	0	0	1	0	0	1	0	9	0	0	2	0	2	1	0	0	0	0	1	0	0	0	0	0	0	0	1	0	0	1
K00463	indoleamine 2,3-dioxygenase [EC:1.13.11.52]	0	0	0	0	0	0	0	0	0	0	0	0	0	0	0	0	0	0	0	0	0	0	0	0	0	0	0	0	0	0	0	0	0	0	0	0	0	0	0	0	0	0	0	0	0	0	0	0
K00464	lignostilbene-alpha,beta-dioxygenase [EC:1.13.11.43]	0	0	0	0	0	0	0	0	0	0	0	0	0	0	0	1	3	8	0	0	3	3	2	0	0	1	0	0	3	0	1	0	0	0	0	0	0	0	0	0	0	0	0	0	0	0	0	1
K00466	tryptophan 2-monooxygenase [EC:1.13.12.3]	10	4	33	0	1	0	0	0	0	0	0	5	0	0	0	0	4	12	1	0	2	0	0	0	0	0	0	0	10	0	0	1	0	0	0	0	0	0	0	0	0	0	0	0	0	0	0	1
K00467	lactate 2-monooxygenase [EC:1.13.12.4]	9	4	491	0	0	0	0	0	0	0	0	0	0	0	0	0	2	7	0	0	0	0	1	0	0	1	0	0	3	3	0	1	0	0	3	0	1	0	0	0	2	0	0	0	0	0	0	1
K00468	None	0	0	0	0	0	0	0	0	0	0	0	1	0	0	0	0	0	0	0	0	0	0	1	0	0	0	0	0	0	0	0	0	0	0	0	0	0	0	0	0	0	0	0	0	0	0	0	0
K00469	inositol oxygenase [EC:1.13.99.1]	0	0	0	0	0	0	0	0	0	0	0	5	0	0	0	0	0	18	0	0	0	0	0	0	0	0	0	0	1	0	0	0	0	0	0	0	0	0	0	0	0	0	0	0	0	0	0	0
K00470	None	1	21	2	0	0	0	0	0	0	0	0	0	0	0	0	0	0	0	0	0	0	0	0	0	0	0	0	1	1	0	0	0	0	0	0	0	1	0	0	0	0	0	0	0	0	0	0	0
K00471	gamma-butyrobetaine dioxygenase [EC:1.14.11.1]	0	5	31	0	0	0	0	0	0	0	0	2	0	0	0	0	1	0	1	1	0	0	0	0	0	0	0	0	10	0	0	1	0	0	0	0	0	0	0	0	0	0	0	0	1	0	0	0
K00472	prolyl 4-hydroxylase [EC:1.14.11.2]	34	10	64	0	3	0	0	0	0	0	0	1	0	1	0	0	9	238	0	1	0	0	0	0	0	11	53	0	4	0	1	3	0	0	0	0	2	0	0	2	2	0	0	0	0	0	0	5
K00476	aspartate beta-hydroxylase [EC:1.14.11.16]	0	0	0	0	0	0	0	0	0	0	0	0	0	0	0	0	0	0	0	0	0	0	0	0	0	0	0	0	0	0	0	0	0	0	0	0	0	0	0	0	0	0	0	0	1	0	0	0
K00477	phytanoyl-CoA hydroxylase [EC:1.14.11.18]	7	5	32	0	0	0	0	0	0	0	0	0	0	0	0	0	0	0	0	0	0	0	0	0	0	0	0	0	0	0	0	0	0	0	0	0	0	0	0	0	0	0	0	0	1	0	0	0
K00478	None	3	15	32	0	0	0	0	0	0	0	0	0	0	0	0	0	3	0	0	0	0	0	0	0	0	0	1	0	0	0	0	0	0	0	0	0	0	0	0	0	0	0	0	0	0	0	0	0
K00479	Rieske 2Fe-2S family protein	28	11	24	0	2	0	0	0	0	0	0	5	0	1	0	0	8	48	1	1	1	0	1	0	0	10	1	1	16	0	1	6	0	0	0	0	1	0	0	0	0	0	0	0	2	0	0	4
K00480	salicylate hydroxylase [EC:1.14.13.1]	84	40	516	0	5	0	0	4	0	0	0	5	4	0	0	0	7	279	2	1	4	1	0	0	0	3	53	1	20	0	2	8	0	0	0	0	0	0	0	2	0	0	0	0	2	0	0	4
K00481	p-hydroxybenzoate 3-monooxygenase [EC:1.14.13.2]	100	47	538	0	5	0	0	1	0	0	0	6	5	0	0	0	8	259	1	1	4	1	3	0	0	2	53	1	23	0	2	5	0	0	0	0	0	0	0	2	0	0	0	0	2	0	0	6
K00483	4-hydroxyphenylacetate-3-hydroxylase large chain [EC:1.14.13.3]	16	23	518	25	156	13	14	107	4	4	56	2	15	19	1	9	8	47	0	0	3	0	2	5	2	2	0	52	132	7	38	124	0	12	11	246	8	0	1	5	1	3	4	4	1	0	5	18
K00484	4-hydroxyphenylacetate-3-hydroxylase small chain [EC:1.14.13.3]	12	167	14	0	3	0	0	19	0	2	0	10	19	1	0	0	5	11	0	0	1	0	0	0	5	8	4	1	251	0	0	3	1	0	0	0	42	0	0	0	0	3	0	2	1	0	1	0
K00485	dimethylaniline monooxygenase (N-oxide forming) [EC:1.14.13.8]	16	16	478	0	0	0	0	3	0	0	0	3	0	0	0	0	3	65	0	0	1	0	0	0	0	2	0	1	11	0	0	1	0	0	0	0	0	0	0	2	0	0	0	0	1	0	0	1
K00486	kynurenine 3-monooxygenase [EC:1.14.13.9]	5	1	29	0	0	0	0	0	0	0	0	3	0	0	0	1	4	42	0	1	3	3	2	0	0	1	0	0	6	0	1	1	0	0	0	0	0	0	0	0	0	0	0	0	0	0	0	2
K00491	nitric-oxide synthase, bacterial [EC:1.14.13.39]	3	8	1	0	0	0	0	0	0	0	0	1	0	0	0	0	6	70	0	1	2	0	4	0	0	0	0	1	5	3	0	3	0	0	0	0	0	0	0	0	0	3	0	0	0	0	0	2
K00492	None	96	70	537	0	1	0	0	1	0	0	0	7	1	0	0	0	20	338	0	1	6	0	4	0	0	19	57	2	31	0	2	6	0	0	1	1	0	0	0	2	0	1	0	0	2	0	1	3
K00493	unspecific monooxygenase [EC:1.14.14.1]	10	20	510	0	3	0	0	0	0	0	0	4	0	0	0	0	4	24	1	1	2	0	0	0	0	1	0	1	4	0	1	2	0	0	0	0	0	0	0	0	0	0	0	0	1	0	0	3
K00494	alkanal monooxygenase (FMN-linked) [EC:1.14.14.3]	159	79	597	0	8	0	0	1	0	0	0	9	0	2	0	0	32	537	2	4	7	1	10	0	0	31	101	3	29	0	3	11	0	0	1	0	2	0	0	2	2	2	0	1	2	0	3	14
K00495	None	5	8	0	0	0	0	0	0	0	0	0	3	0	0	0	0	3	6	0	0	1	0	0	0	0	0	0	1	3	0	1	1	0	0	0	0	0	0	0	0	0	0	0	0	1	0	0	1
K00496	alkane 1-monooxygenase [EC:1.14.15.3]	9	13	518	0	0	0	0	0	0	0	0	3	1	0	0	0	2	17	0	0	3	0	1	0	0	7	5	0	16	0	1	4	0	0	0	0	0	0	0	0	0	0	0	0	1	0	1	0
K00499	choline monooxygenase [EC:1.14.15.7]	22	12	1	0	3	0	0	0	0	0	0	1	0	0	0	0	0	202	0	0	0	0	0	0	0	1	52	0	2	0	0	1	0	0	0	0	0	0	0	2	0	0	0	0	1	0	0	1
K00500	phenylalanine-4-hydroxylase [EC:1.14.16.1]	68	18	90	0	3	0	0	1	0	0	0	8	0	0	0	0	16	248	0	1	0	0	3	0	0	3	53	1	16	0	1	6	0	0	0	0	1	0	0	2	2	2	0	0	2	0	0	7
K00504	peptidylglycine monooxygenase [EC:1.14.17.3]	0	0	31	0	0	0	0	0	0	0	0	0	0	0	0	0	0	0	0	0	0	0	0	0	0	0	0	0	0	0	0	0	0	0	0	0	0	0	0	0	0	0	0	0	0	0	0	0
K00505	tyrosinase [EC:1.14.18.1]	0	0	2	0	0	0	0	0	0	0	0	1	0	0	0	0	3	0	1	0	1	0	0	0	0	0	0	0	1	0	0	0	0	0	0	0	0	0	0	0	0	0	0	0	0	0	0	0
K00507	stearoyl-CoA desaturase (delta-9 desaturase) [EC:1.14.19.1]	39	32	50	0	3	0	0	1	1	0	0	11	1	2	0	2	15	331	2	2	9	3	3	2	1	22	75	0	20	0	3	2	0	0	0	0	0	0	0	2	1	1	0	33	9	3	3	7
K00508	linoleoyl-CoA desaturase [EC:1.14.19.3]	13	16	535	0	1	0	0	0	0	0	0	10	1	0	0	0	2	154	2	0	5	0	0	0	0	11	97	1	21	0	0	2	0	0	0	0	0	0	0	0	0	0	0	0	0	0	1	2
K00510	heme oxygenase [EC:1.14.99.3]	22	0	477	0	0	0	0	0	14	4	0	5	0	1	0	17	6	34	1	0	8	4	9	0	46	6	24	0	9	1	2	2	0	0	15	0	16	0	0	0	109	1	1	17	203	2	0	3
K00511	squalene monooxygenase [EC:1.14.99.7]	0	0	0	0	0	0	0	0	0	0	0	0	0	0	0	0	0	0	0	0	0	0	0	0	0	0	0	0	0	0	0	0	0	0	0	0	0	0	0	0	0	0	0	0	0	0	0	0
K00514	zeta-carotene desaturase [EC:1.3.5.6];zeta-carotene desaturase [EC:1.14.99.30]	0	0	0	0	0	0	0	0	0	0	0	0	0	0	0	1	3	8	0	0	3	3	2	0	0	1	0	0	3	0	1	0	0	0	0	0	0	0	0	0	0	0	0	0	0	0	0	1
K00517	None	99	53	592	0	1	0	0	0	15	4	0	9	0	3	0	18	15	350	1	2	9	3	4	2	47	29	51	1	21	1	5	6	0	0	18	0	17	0	0	0	110	2	1	49	213	5	0	5
K00518	superoxide dismutase [EC:1.15.1.1]	7	10	32	12	0	0	0	0	0	0	0	3	0	0	0	0	1	9	1	0	1	0	1	0	0	0	3	1	3	0	0	2	0	0	0	0	0	0	0	0	0	0	0	0	0	0	0	1
K00520	mercuric reductase [EC:1.16.1.1]	92	54	92	213	66	8	0	352	107	20	88	98	169	16	68	5	23	387	1	2	13	3	17	5	4	14	95	29	37	34	9	5	23	6	7	2	2	1	2	107	253	3	0	43	25	3	8	6
K00523	CDP-4-dehydro-6-deoxyglucose reductase [EC:1.17.1.1]	49	26	519	0	4	0	0	0	0	0	0	7	0	0	0	0	5	216	0	0	1	0	0	0	0	11	54	0	15	0	2	3	0	0	0	0	0	0	0	2	0	0	0	0	1	0	0	3
K00525	ribonucleoside-diphosphate reductase alpha chain [EC:1.17.4.1]	647	973	811	4525	20812	4808	224	1969	6861	361	2028	13785	1860	1901	719	367	125	1574	9378	15202	19630	3286	386	1669	667	2240	7721	2965	2051	12879	17335	6929	6766	2863	8376	7572	8402	1202	1959	1081	4115	574	293	996	801	178	1454	1398
K00526	ribonucleoside-diphosphate reductase beta chain [EC:1.17.4.1]	550	3818	686	3275	5501	1213	43	627	3158	96	1195	404	1018	276	640	184	81	1040	4934	6100	1015	161	347	518	103	1126	416	528	1351	1797	2742	395	1861	183	4092	6228	1068	114	88	290	665	282	156	240	433	137	717	924
K00527	ribonucleoside-triphosphate reductase [EC:1.17.4.2]	1163	5928	198	4810	27126	7011	646	5148	7264	402	2424	13814	2104	2156	771	485	98	1093	14128	17185	20538	3667	413	1872	685	1896	7845	2928	2030	17095	19245	7324	7419	3048	8629	12296	10059	1444	2177	1222	4432	600	301	1227	803	190	1467	1507
K00528	ferredoxin--NADP+ reductase [EC:1.18.1.2]	228	371	726	951	18211	4270	603	4734	4456	358	1909	467	1251	2009	218	398	92	869	5818	5461	3191	1563	148	1836	647	1661	7330	451	970	15757	16222	6654	6972	2803	8114	6805	8539	1379	2120	1036	4219	361	149	1159	770	187	684	1479
K00529	ferredoxin--NAD+ reductase [EC:1.18.1.3]	98	82	567	0	5	0	0	4	0	0	0	8	1	1	0	0	15	336	1	1	3	0	4	0	0	24	53	2	27	0	3	9	0	0	0	0	3	0	0	0	2	0	0	0	2	0	0	5
K00530	None	0	0	0	0	0	0	0	0	0	0	0	0	0	0	0	0	3	17	0	0	1	0	0	0	0	0	1	0	0	0	0	0	0	0	0	0	0	0	0	0	0	0	0	0	0	0	0	0
K00531	nitrogenase [EC:1.18.6.1]	0	0	0	0	0	0	0	0	0	0	0	0	0	0	0	0	0	0	0	89	0	0	0	0	0	0	2	0	0	0	0	0	0	0	0	0	0	0	0	0	0	0	0	0	0	0	0	0
K00532	ferredoxin hydrogenase [EC:1.12.7.2]	23	5	6	4	479	128	5	14	18	6	5	52	1	23	5	24	0	0	84	223	84	91	7	3	59	6	2	1	8	56	37	6	10	16	82	115	89	20	2	1	136	14	3	19	214	2	43	6
K00533	ferredoxin hydrogenase large subunit [EC:1.12.7.2]	3	12	18	98	1199	248	152	2151	431	153	244	150	473	264	27	126	12	7	5195	642	602	952	23	646	23	77	370	106	160	2957	2197	629	965	209	705	759	734	224	84	90	325	82	14	179	200	135	109	1126
K00534	ferredoxin hydrogenase small subunit [EC:1.12.7.2]	6	1	3	14	0	0	0	3	12	0	0	1	0	0	0	0	2	123	89	0	4	0	0	0	0	1	16	0	11	0	1	3	0	2	0	0	0	0	0	0	0	0	0	10	0	0	0	0
K00535	None	0	0	0	0	0	0	0	0	0	0	0	0	0	0	0	1	3	8	0	0	3	3	2	0	0	1	0	0	3	0	1	0	0	0	0	0	0	0	0	0	0	0	0	0	0	0	0	1
K00536	nitrogenase (flavodoxin) [EC:1.19.6.1]	0	0	0	0	0	0	0	0	0	0	0	0	0	0	0	0	0	0	0	0	0	0	0	0	0	0	0	0	0	0	0	0	0	0	0	0	0	0	0	0	0	0	0	0	0	0	0	0
K00537	arsenate reductase [EC:1.20.4.1]	1204	5951	807	896	12209	3878	575	4525	3733	284	1149	378	1118	1854	188	308	92	1203	4540	8024	2430	2378	372	1584	526	579	6550	2511	1067	12551	15608	5907	4497	2520	3669	6300	4747	1055	2019	826	1692	306	294	1066	561	160	636	1389
K00538	formate acetyltransferase activating enzyme [EC:1.97.1.4]	0	0	6	0	0	0	0	0	0	0	0	0	0	0	0	0	0	0	0	0	0	0	0	0	0	0	0	0	0	0	0	0	0	0	0	0	0	0	0	0	1	0	0	0	0	0	42	0
K00539	None	3	0	2	0	0	0	0	0	0	0	0	1	0	0	0	0	2	0	0	0	0	0	0	0	0	0	0	0	0	0	1	0	0	0	0	0	0	0	0	0	0	0	0	0	0	0	0	0
K00540	None	1275	5976	837	4823	21569	5450	361	4103	7130	377	2313	13808	2089	1989	732	459	112	1559	9635	14780	19805	3460	130	1836	662	909	7684	2981	2049	16535	19056	7285	6285	3016	4977	8455	9929	1417	2164	1119	4347	592	295	1208	820	73	1473	902
K00542	guanidinoacetate N-methyltransferase [EC:2.1.1.2]	0	0	0	0	0	0	0	0	0	0	0	0	0	0	0	0	0	0	0	0	0	0	0	0	0	0	0	0	0	0	0	0	0	0	0	0	0	0	0	0	0	0	0	0	0	0	0	0
K00544	betaine-homocysteine S-methyltransferase [EC:2.1.1.5]	0	4	0	0	0	0	0	0	0	0	0	0	0	0	0	0	0	16	0	0	0	0	0	0	0	0	0	0	0	0	0	0	0	0	0	0	0	0	0	0	0	0	0	0	0	0	0	0
K00545	catechol O-methyltransferase [EC:2.1.1.6]	0	0	0	0	0	0	0	0	0	0	0	0	0	0	0	0	0	2	0	0	0	0	0	0	0	0	0	0	0	0	0	0	0	0	0	0	0	0	0	0	0	0	0	0	0	0	0	0
K00547	homocysteine S-methyltransferase [EC:2.1.1.10]	140	3072	56	119	932	7	4	146	27	5	574	39	59	5	13	119	25	543	184	526	114	5	6	13	6	21	21	82	29	318	58	114	2	22	72	8	16	32	6	1	52	62	0	28	20	3	68	16
K00548	5-methyltetrahydrofolate--homocysteine methyltransferase [EC:2.1.1.13]	209	356	746	1652	23299	5632	500	5104	4930	371	1996	13775	1448	2076	759	394	97	1060	10772	11920	19707	3593	123	1862	672	1907	7968	2758	1367	16648	17479	7275	7379	2967	8414	10980	9350	1417	2173	1178	4311	568	152	1211	781	193	991	1503
K00549	5-methyltetrahydropteroyltriglutamate--homocysteine methyltransferase [EC:2.1.1.14]	81	279	710	262	1571	259	4	186	292	24	641	68	167	317	14	135	60	654	3902	6579	1630	946	31	247	29	1150	434	2301	650	834	1399	286	1786	107	3913	377	201	167	53	21	267	34	148	115	64	130	52	689
K00551	phosphatidylethanolamine N-methyltransferase [EC:2.1.1.17]	14	30	61	0	0	0	0	0	0	0	0	3	1	1	0	0	7	75	0	0	2	0	1	0	0	13	0	0	6	3	0	5	0	0	0	0	2	0	0	0	2	0	0	0	0	0	0	4
K00554	tRNA (guanine-N1-)-methyltransferase [EC:2.1.1.31]	1272	6014	827	4832	22930	6859	637	4788	7024	385	2360	13809	2107	2102	754	455	131	1639	13571	17057	20451	3404	409	1761	680	2314	7763	2902	1998	16899	19299	7322	6881	3026	8489	12143	10092	1451	2177	1119	4374	604	299	1303	810	199	1472	1496
K00555	tRNA (guanine-N2-)-methyltransferase [EC:2.1.1.32]	0	0	0	1	0	0	0	0	0	0	0	0	0	0	0	0	0	0	14	5	41	0	1	0	2	1	29	0	0	0	0	0	0	0	0	0	0	0	0	0	0	0	1	0	0	0	0	0
K00556	tRNA (guanosine-2'-O-)-methyltransferase [EC:2.1.1.34]	8	160	23	35	207	6	0	27	794	3	0	25	20	3	2	2	20	329	190	876	288	4	1	144	8	486	5446	11	268	1170	1204	152	832	377	87	169	355	14	87	160	107	5	0	34	2	1	2	24
K00557	tRNA (uracil-5-)-methyltransferase [EC:2.1.1.35]	21	158	16	2	5	0	0	22	0	2	0	17	34	1	0	1	9	181	3293	4662	757	0	1	0	5	7	1	53	587	0	1270	4	1	0	61	0	43	0	0	0	0	4	146	7	4	0	3	3
K00558	DNA (cytosine-5-)-methyltransferase [EC:2.1.1.37]	1074	5871	760	4505	17637	2674	255	3698	6909	390	1780	13723	1954	2074	740	353	100	920	9436	16064	19637	2624	119	1845	661	1837	7874	642	1898	16686	18983	7278	7357	2964	8379	7176	10018	1366	2174	933	4344	581	298	1279	803	191	1449	1505
K00559	sterol 24-C-methyltransferase [EC:2.1.1.41]	0	0	0	0	0	0	0	0	0	0	0	0	0	0	0	0	0	0	0	0	0	0	0	0	0	0	0	0	1	0	0	0	0	0	0	0	0	0	0	0	0	0	0	0	0	0	0	0
K00560	thymidylate synthase [EC:2.1.1.45]	1273	5966	837	4406	17949	6449	614	4484	6766	285	2022	13497	1700	1995	664	375	102	1284	12963	13279	19203	1610	367	1290	626	1264	7532	596	1860	14427	17579	6849	5783	2764	4444	11284	9306	1163	1891	982	3946	489	293	870	615	173	1451	1151
K00561	23S rRNA (adenine2085-N6)-dimethyltransferase [EC:2.1.1.184];rRNA (adenine-N6-)-methyltransferase [EC:2.1.1.48]	0	2	0	239	5242	957	9	6	1	0	0	13183	0	0	0	0	3	3	0	0	1	0	0	1	0	1	0	11	1	1	0	1	1	29	0	11	0	0	0	0	0	1	0	0	0	0	0	0
K00563	23S rRNA (guanine745-N1)-methyltransferase [EC:2.1.1.187];rRNA (guanine-N1-)-methyltransferase [EC:2.1.1.51]	127	299	580	660	7556	496	26	1123	640	166	700	159	423	326	114	28	41	495	117	754	1940	652	61	397	136	193	696	232	517	1737	1687	1044	1627	339	1622	521	3326	253	88	220	2888	122	6	133	261	34	412	201
K00564	ribosomal RNA small subunit methyltransferase C [EC:2.1.1.172];ribosomal RNA small subunit methyltransferase C [EC:2.1.1.52]	1049	5769	647	247	149	38	1	92	1627	54	119	20	145	1327	5	90	31	410	3416	5664	956	16	51	516	358	281	484	84	609	4862	9717	4432	1592	1582	1930	16	1579	653	1233	448	585	126	270	379	30	4	74	63
K00566	tRNA (5-methylaminomethyl-2-thiouridylate)-methyltransferase [EC:2.1.1.61];tRNA-specific 2-thiouridylase [EC:2.8.1.-]	1228	6016	847	4841	27131	7011	646	5154	7286	402	2420	13836	2116	2156	770	461	136	1638	14083	16154	20372	3638	398	1875	681	1757	7959	2996	2161	17092	19298	7361	6437	3049	5246	12003	10092	1452	2176	1222	4417	604	300	1305	836	197	1524	1524
K00567	methylated-DNA-[protein]-cysteine S-methyltransferase [EC:2.1.1.63]	599	3946	818	4772	25535	6335	528	3073	7092	380	2416	13719	2051	2019	757	466	123	1570	9104	14682	19786	3021	403	1745	681	2277	7961	2922	2057	16490	18571	7043	7142	2962	8445	11460	9575	1432	2163	1193	4296	566	298	1234	804	185	1431	1446
K00568	3-demethylubiquinone-9 3-methyltransferase [EC:2.1.1.- 2.1.1.64]	134	216	611	14	10	0	0	26	1	2	0	18	41	5	0	4	34	368	3280	4693	822	3	11	2	6	502	72	120	606	1	1267	25	3	0	27	0	53	0	0	2	3	8	146	47	40	8	4	14
K00569	thiopurine S-methyltransferase [EC:2.1.1.67]	35	16	38	0	0	0	0	0	0	0	0	4	1	0	0	0	14	34	0	41	54	0	0	0	0	473	18	0	17	0	0	2	0	0	27	0	7	0	0	0	0	0	0	1	1	0	3	5
K00570	phosphatidyl-N-methylethanolamine N-methyltransferase [EC:2.1.1.71]	11	12	33	0	1	0	0	0	0	0	0	1	0	0	0	0	3	11	0	1	2	0	0	0	0	0	1	1	3	0	1	1	0	0	0	0	0	0	0	0	0	0	0	0	1	0	0	2
K00571	site-specific DNA-methyltransferase (adenine-specific) [EC:2.1.1.72]	1111	5731	167	552	8910	585	192	3041	2915	230	1076	361	1087	1651	165	304	50	663	982	1697	2160	516	81	1572	561	568	1451	282	705	13291	14266	6372	4781	2275	4144	1299	6874	1129	1964	487	3876	312	141	957	518	59	563	709
K00573	protein-L-isoaspartate(D-aspartate) O-methyltransferase [EC:2.1.1.77]	137	226	168	35	8	1	0	26	30	2	1	27	21	4	0	4	27	680	106	12	9	0	3	4	9	31	264	24	317	3	4	28	1	2	0	0	44	0	0	102	3	4	0	45	10	3	2	11
K00574	cyclopropane-fatty-acyl-phospholipid synthase [EC:2.1.1.79]	542	3775	674	109	3141	1570	298	1135	391	10	177	177	71	55	35	78	53	992	401	633	236	3	28	482	32	60	401	145	431	1454	1001	329	710	111	234	3354	366	42	78	144	174	73	8	130	183	17	136	354
K00575	chemotaxis protein methyltransferase CheR [EC:2.1.1.80]	164	272	183	298	4621	308	65	778	2286	207	375	191	628	1490	44	273	51	543	5316	3197	2982	1346	59	1313	492	1498	1738	2305	534	8690	12104	5776	4343	2029	7166	1100	5157	830	1525	432	1209	299	141	954	670	153	206	1182
K00577	tetrahydromethanopterin S-methyltransferase subunit A [EC:2.1.1.86]	0	0	0	1	0	0	0	0	0	0	0	0	0	0	0	0	0	0	14	5	41	0	1	0	0	0	28	0	0	0	0	0	0	0	0	0	0	0	0	0	0	0	1	0	0	0	0	0
K00578	tetrahydromethanopterin S-methyltransferase subunit B [EC:2.1.1.86]	0	0	0	1	0	0	0	0	0	0	0	0	0	0	0	0	0	0	14	5	41	0	1	0	0	0	28	0	0	0	0	0	0	0	0	0	0	0	0	0	0	0	1	0	0	0	0	0
K00579	tetrahydromethanopterin S-methyltransferase subunit C [EC:2.1.1.86]	0	0	0	1	0	0	0	0	0	0	0	0	0	0	0	0	0	0	14	5	41	0	1	0	0	0	28	0	0	0	0	0	0	0	0	0	0	0	0	0	0	0	1	0	0	0	0	0
K00580	tetrahydromethanopterin S-methyltransferase subunit D [EC:2.1.1.86]	0	0	0	1	0	0	0	0	0	0	0	0	0	0	0	0	0	0	14	5	41	0	1	0	0	0	28	0	0	0	0	0	0	0	0	0	0	0	0	0	0	0	1	0	0	0	0	0
K00581	tetrahydromethanopterin S-methyltransferase subunit E [EC:2.1.1.86]	0	0	0	1	0	0	0	0	0	0	0	0	0	0	0	0	0	0	14	5	41	0	1	0	0	0	28	0	0	0	0	0	0	0	0	0	0	0	0	0	0	0	1	0	0	0	0	0
K00582	tetrahydromethanopterin S-methyltransferase subunit F [EC:2.1.1.86]	0	0	0	1	0	0	0	0	0	0	0	0	0	0	0	0	0	0	14	5	41	0	1	0	0	0	28	0	0	0	0	0	0	0	0	0	0	0	0	0	0	0	1	0	0	0	0	0
K00583	tetrahydromethanopterin S-methyltransferase subunit G [EC:2.1.1.86]	0	0	0	1	0	0	0	0	0	0	0	0	0	0	0	0	0	0	14	5	41	0	1	0	0	0	28	0	0	0	0	0	0	0	0	0	0	0	0	0	0	0	1	0	0	0	0	0
K00584	tetrahydromethanopterin S-methyltransferase subunit H [EC:2.1.1.86]	0	0	0	1	2	0	0	46	0	3	0	0	0	0	0	20	0	0	14	95	42	0	1	0	7	4	73	0	0	76	1	0	8	0	5	0	31	15	0	0	0	0	1	0	0	0	0	0
K00586	diphthine synthase [EC:2.1.1.98]	0	0	0	1	0	0	0	0	0	0	0	0	0	0	0	0	0	0	14	5	41	0	1	0	2	1	29	0	0	0	0	0	0	0	0	0	0	0	0	0	0	0	1	0	0	0	0	0
K00587	protein-S-isoprenylcysteine O-methyltransferase [EC:2.1.1.100]	0	0	7	0	0	0	0	0	0	0	0	0	0	0	0	0	0	4	1	0	1	0	0	0	0	3	0	0	3	0	0	0	0	0	0	0	0	0	0	0	0	0	0	0	0	0	0	0
K00588	caffeoyl-CoA O-methyltransferase [EC:2.1.1.104]	1	9	33	239	104	32	0	56	2	0	1	9	58	0	1	1	5	56	53	232	88	94	8	6	9	26	1	22	11	55	25	2	4	0	4	13	67	0	1	109	2	11	2	0	3	0	3	5
K00590	site-specific DNA-methyltransferase (cytosine-N4-specific) [EC:2.1.1.113]	6	2	0	2	0	0	0	2	0	0	0	0	1	0	0	0	0	4	0	0	0	0	0	8	0	2	0	0	4	2	1	0	4	0	2	0	0	14	0	0	0	0	0	0	0	0	2	0
K00594	xylitol oxidase [EC:1.1.3.41]	0	3	0	0	1	0	0	0	0	0	0	0	0	0	0	0	0	11	0	0	2	1	0	0	0	0	0	0	2	0	0	0	0	0	0	0	0	0	0	0	0	0	0	0	0	0	0	1
K00595	precorrin-6Y C5,15-methyltransferase / precorrin-8W decarboxylase [EC:2.1.1.132 1.-.-.-]	133	182	606	801	14394	5533	605	4726	3177	268	1239	487	1027	1825	201	320	55	721	1251	3148	2230	410	350	1567	535	625	1788	340	836	12589	14456	6492	4710	2311	4166	5571	7723	1030	1646	762	3891	330	146	969	515	187	748	1319
K00596	2,2-dialkylglycine decarboxylase (pyruvate) [EC:4.1.1.64]	9	1	31	0	0	0	0	0	0	0	0	1	0	0	0	0	1	0	0	0	0	0	0	0	0	0	0	0	0	0	1	0	0	0	0	0	0	0	0	0	0	0	0	0	1	0	0	1
K00598	trans-aconitate 2-methyltransferase [EC:2.1.1.144]	33	63	558	225	78	107	0	405	117	20	88	101	198	13	68	4	9	220	8	154	21	3	14	92	8	73	43	7	49	143	78	175	234	73	232	4	133	1	26	7	326	10	0	10	22	3	7	18
K00599	None	1262	5871	806	4830	27126	7011	646	5136	7286	400	2424	13828	2078	2158	771	490	122	1602	10849	11479	19559	3672	420	1877	676	1285	7943	2877	1564	17104	18036	7349	6434	3050	5220	12296	10043	1453	2177	1222	4442	598	154	1290	807	194	1532	1522
K00600	glycine hydroxymethyltransferase [EC:2.1.2.1]	1262	6004	847	4843	26428	6889	642	5076	7279	402	2420	13836	2111	2160	770	491	136	1625	14097	16687	20476	3638	394	1876	684	2291	8015	2996	2103	17100	19276	7310	7422	3050	8637	11992	10092	1393	2177	1214	4442	604	301	1301	836	199	1535	1525
K00602	phosphoribosylaminoimidazolecarboxamide formyltransferase / IMP cyclohydrolase [EC:2.1.2.3 3.5.4.10]	371	3466	822	4730	26761	6927	644	5047	7254	337	2352	13834	2072	2157	757	489	133	1631	14093	17186	20461	3020	420	1846	685	1915	7944	2984	2080	16771	19114	7277	7384	3032	8426	12288	10007	1293	2172	1217	4431	554	298	1220	822	198	1465	1441
K00603	glutamate formiminotransferase [EC:2.1.2.5]	2	28	43	312	2755	1953	17	447	409	85	523	290	221	148	24	59	9	188	253	351	1599	98	16	284	153	233	715	49	177	1307	2080	940	1485	415	1117	83	4162	155	59	133	2509	68	6	79	332	32	224	100
K00604	methionyl-tRNA formyltransferase [EC:2.1.2.9]	1265	6022	847	4841	27134	7011	646	5155	7286	402	2424	13836	2116	2160	771	492	136	1644	14129	16171	20372	3672	420	1877	681	1765	7959	2996	2103	17105	19298	7368	6437	3049	5247	12296	10094	1453	2177	1220	4442	604	300	1305	838	199	1535	1526
K00605	aminomethyltransferase [EC:2.1.2.10]	147	260	679	4035	7482	2944	87	639	3886	60	743	13528	891	84	569	142	93	968	5254	6067	16158	944	56	634	79	239	6442	396	1256	3368	4001	1066	2179	841	653	5911	2951	128	211	466	402	287	9	184	210	15	725	346
K00606	3-methyl-2-oxobutanoate hydroxymethyltransferase [EC:2.1.2.11]	215	291	673	4047	13169	3357	89	1047	5733	206	867	13425	1091	1602	591	248	72	1085	5505	8890	18129	1290	45	1076	517	1165	7415	384	1306	8274	13150	6240	4511	2554	3660	6410	7564	816	1434	880	3517	408	131	667	317	173	929	860
K00607	None	5	0	0	0	0	0	0	0	0	0	0	1	0	0	0	0	3	18	1	1	0	0	0	0	0	0	0	1	2	0	1	1	0	0	0	0	0	0	0	0	0	0	0	0	1	0	0	1
K00608	aspartate carbamoyltransferase [EC:2.1.3.2]	0	0	0	2	0	0	0	0	0	0	0	0	0	0	0	0	0	0	0	0	0	0	0	0	0	0	0	0	0	0	0	0	0	0	0	0	0	0	0	0	0	0	0	0	0	0	0	0
K00609	aspartate carbamoyltransferase catalytic subunit [EC:2.1.3.2]	649	3965	838	4728	26850	7006	646	5002	7277	396	2370	13834	2109	2160	759	470	133	1634	14143	17157	20384	3671	420	1874	677	1917	8015	2985	2091	16783	19191	7308	7387	2988	8576	12288	10027	1415	2171	1222	4425	553	301	1250	819	198	1462	1523
K00610	aspartate carbamoyltransferase regulatory subunit	47	265	75	4168	20608	6485	608	3765	5067	307	1145	13609	1494	674	660	279	57	174	9914	9544	18410	1932	47	1103	240	984	6932	484	1463	9396	8099	2226	5127	1212	5841	11083	7773	553	498	850	3279	371	23	623	651	178	1061	1356
K00611	ornithine carbamoyltransferase [EC:2.1.3.3]	816	5441	672	860	18825	3837	603	4593	3606	353	1631	468	1250	2022	205	433	92	885	9034	8416	3865	2691	155	1689	652	1076	1917	2668	1220	12046	15385	6451	4848	2309	4810	6636	6465	1221	2004	792	4116	375	298	1166	784	191	689	1457
K00612	carbamoyltransferase [EC:2.1.3.-]	21	23	36	246	70	318	0	374	106	26	238	100	175	25	76	3	5	44	6	34	163	2	11	8	10	5	9	6	22	271	410	61	168	82	26	2	1051	4	7	86	253	0	0	1	16	0	13	5
K00613	glycine amidinotransferase [EC:2.1.4.1]	4	4	0	1	0	0	9	2	9	0	0	0	0	0	0	0	2	53	2	0	24	1	2	0	0	2	0	0	3	6	6	0	1	1	3	1	0	0	0	0	0	0	0	2	1	0	0	0
K00614	None	2	39	33	0	0	0	1	1	4	2	0	12	3	0	0	1	9	16	13	13	6	0	0	1	1	2	0	6	8	1	4	0	1	0	0	0	0	0	0	0	0	0	0	0	2	0	0	0
K00615	transketolase [EC:2.2.1.1]	890	2510	825	4842	27098	7008	646	5155	7286	402	2424	13836	2116	2159	771	492	134	1213	14129	17212	20502	3672	419	1877	686	2314	7987	2996	2102	17105	19299	7368	7427	3050	8633	12295	10093	1453	2177	1222	4442	604	300	1305	838	199	1535	1526
K00616	transaldolase [EC:2.2.1.2]	225	378	744	625	8863	5599	588	4372	1327	247	1074	518	1084	627	170	234	86	821	8484	6303	1945	1658	97	826	184	793	664	268	1078	8732	6665	1346	1699	658	1512	5779	3703	678	755	317	921	164	168	718	526	162	404	1277
K00619	amino-acid N-acetyltransferase [EC:2.3.1.1]	15	21	488	19	3361	0	0	4	151	0	0	9	2	41	0	0	9	357	201	14	385	939	3	9	9	1	115	2185	46	1	4	11	29	11	86	734	10	0	0	0	1	2	0	10	3	0	0	9
K00620	glutamate N-acetyltransferase / amino-acid N-acetyltransferase [EC:2.3.1.35 2.3.1.1]	179	262	700	878	18794	3968	603	4583	3621	351	1758	458	1219	2042	210	434	88	644	5919	4830	3607	2658	134	1697	648	1655	1860	2614	665	14418	14703	6452	5995	2306	8151	6695	7191	1354	2030	796	4135	372	152	1171	778	191	686	1458
K00622	arylamine N-acetyltransferase [EC:2.3.1.5]	1	0	0	0	0	0	0	0	0	0	0	0	0	0	0	0	0	5	0	0	0	0	0	0	0	0	0	0	1	0	0	0	0	0	0	0	0	0	0	0	0	0	0	0	0	0	0	0
K00624	carnitine O-acetyltransferase [EC:2.3.1.7]	0	0	2	0	0	0	0	0	0	0	0	1	0	0	0	0	1	0	0	0	1	0	0	0	0	0	0	0	0	0	0	1	0	0	0	0	0	0	0	0	0	0	0	0	0	0	0	1
K00625	phosphate acetyltransferase [EC:2.3.1.8]	1105	5790	212	4224	23113	6884	642	4561	6925	315	1694	13673	1796	1968	687	402	79	1014	10410	11397	19110	1804	383	1782	652	1428	7586	610	1413	16193	17649	7103	7302	2991	8180	11248	9691	1200	2159	1208	4116	518	150	1165	750	189	1501	1418
K00626	acetyl-CoA C-acetyltransferase [EC:2.3.1.9]	1214	5893	725	379	9078	702	187	2954	1249	207	1036	302	834	581	99	227	65	1122	5421	2524	2701	974	377	960	267	792	1349	407	810	8844	5868	1690	3042	695	2260	1199	5444	329	688	331	3158	229	25	713	731	187	506	1287
K00627	pyruvate dehydrogenase E2 component (dihydrolipoamide acetyltransferase) [EC:2.3.1.12]	144	311	742	19	2134	133	14	118	232	84	208	45	172	125	13	20	52	871	3331	4823	885	658	13	170	98	468	387	175	688	592	1772	170	730	120	389	74	621	199	17	109	2402	33	152	149	83	36	98	170
K00630	glycerol-3-phosphate O-acyltransferase [EC:2.3.1.15]	0	0	0	0	0	0	0	0	0	0	0	0	0	0	0	0	0	0	0	0	0	0	0	0	0	368	0	0	0	0	0	0	0	0	0	0	0	0	0	0	0	0	0	0	0	0	0	0
K00631	glycerol-3-phosphate O-acyltransferase [EC:2.3.1.15]	25	158	526	0	5	0	0	22	0	2	0	13	32	1	0	1	9	49	3280	4653	760	0	0	0	5	10	4	53	570	0	1262	4	1	0	0	0	42	0	0	0	0	4	146	7	4	0	4	4
K00632	acetyl-CoA acyltransferase [EC:2.3.1.16]	141	227	656	33	375	229	4	732	22	18	179	26	35	33	6	24	26	506	3581	4713	1013	272	7	4	9	502	121	163	625	61	1312	83	26	7	50	10	86	2	10	3	60	9	146	39	17	3	312	25
K00633	galactoside O-acetyltransferase [EC:2.3.1.18]	29	53	46	4003	1396	1588	41	681	2746	97	483	274	943	365	100	127	19	205	3573	4729	16048	545	28	224	104	229	817	114	581	1826	1608	714	1277	294	718	680	2564	207	151	245	585	29	7	147	388	128	849	714
K00634	phosphate butyryltransferase [EC:2.3.1.19]	78	69	19	3889	10749	4115	201	1088	3933	52	882	13433	854	131	571	98	35	348	9451	7294	16357	1072	23	303	94	234	6386	410	1014	2733	2986	1064	1860	724	732	6919	2033	131	157	430	475	278	9	121	277	4	1161	112
K00635	diacylglycerol O-acyltransferase [EC:2.3.1.20]	6	15	514	0	0	0	0	0	0	0	0	2	0	0	0	0	3	12	0	0	3	0	1	0	0	7	5	0	6	0	0	0	0	0	0	0	0	0	0	0	0	0	0	0	0	0	1	0
K00638	chloramphenicol O-acetyltransferase [EC:2.3.1.28]	51	221	112	1373	18101	6139	599	4445	1912	207	1214	13641	1045	502	179	246	40	349	7953	6761	18294	1828	62	1001	281	1413	1568	2475	1100	6997	6268	2068	3989	772	5645	5706	5692	345	751	337	3386	221	22	621	707	57	724	665
K00639	glycine C-acetyltransferase [EC:2.3.1.29]	147	221	150	3684	7199	2924	41	471	5172	98	844	13386	962	1284	572	119	48	590	1953	3145	590	694	26	679	403	900	6213	281	923	8959	11870	5015	3241	2331	2363	5936	4992	726	1367	765	829	335	131	452	60	6	721	118
K00640	serine O-acetyltransferase [EC:2.3.1.30]	254	422	309	1869	26374	6867	631	5058	5212	379	2399	13811	1450	2155	770	487	121	1053	14010	15568	20359	3444	419	1866	667	1293	7965	2992	1673	17098	19128	7277	6424	3036	5081	12244	9383	1405	2177	1214	4419	603	301	1268	836	198	908	1513
K00641	homoserine O-acetyltransferase [EC:2.3.1.31]	119	91	642	3	211	6	0	4	766	1	0	26	1	6	2	2	56	581	115	884	339	8	14	144	4	514	5592	13	71	1167	1148	140	827	372	30	169	315	0	87	162	110	2	1	55	12	4	5	38
K00643	5-aminolevulinate synthase [EC:2.3.1.37]	75	45	76	12	1	0	0	4	0	0	0	3	9	1	0	1	14	85	1	1	7	0	2	0	0	14	1	67	9	1	2	19	2	0	0	0	4	0	0	0	2	3	0	8	26	5	0	4
K00645	[acyl-carrier-protein] S-malonyltransferase [EC:2.3.1.39]	322	497	822	4630	27010	7002	646	4789	7176	382	2333	13743	1947	2145	703	487	117	1603	14109	17001	20491	3671	376	1872	682	2286	7954	2989	2086	17067	19244	7359	7386	3041	8623	11999	10061	1443	2175	1217	4163	604	300	1268	819	198	1465	1518
K00646	malonyl-ACP decarboxylase	0	0	0	0	0	0	0	0	0	0	0	0	0	0	0	0	0	0	0	0	0	0	0	0	0	0	0	0	0	0	0	0	0	0	0	0	0	0	0	0	0	0	0	0	1	0	0	0
K00647	3-oxoacyl-[acyl-carrier-protein] synthase I [EC:2.3.1.41]	134	204	113	646	2192	1180	2	65	130	10	403	60	57	71	12	93	26	416	7444	10742	16613	846	2	19	8	645	659	162	614	961	1838	186	65	57	219	14	250	17	15	39	143	37	147	83	23	0	143	41
K00648	3-oxoacyl-[acyl-carrier-protein] synthase III [EC:2.3.1.180]	322	476	813	4605	23326	5465	384	3789	7160	380	2229	13726	1919	2084	677	484	114	1600	9836	16686	20085	2730	373	1859	672	2275	7908	809	2054	17028	19228	7342	7375	3035	8559	8851	10058	1413	2174	1120	4161	602	299	1263	816	198	1403	1516
K00650	lecithin-cholesterol acyltransferase [EC:2.3.1.43]	7	5	1	0	0	0	0	0	0	0	0	0	0	0	0	0	0	0	0	0	0	0	0	0	0	0	0	0	0	0	0	0	0	0	0	0	0	0	0	0	0	0	0	0	0	0	0	0
K00651	homoserine O-succinyltransferase [EC:2.3.1.46]	203	3371	205	1885	26880	7004	635	5129	4451	376	2399	13789	1455	2154	768	481	67	795	10464	10663	19240	3423	113	1676	664	1366	2240	2861	1307	15770	16573	7194	6545	2602	8341	12085	8941	1423	2083	1051	4276	583	148	1187	786	189	1015	1473
K00652	8-amino-7-oxononanoate synthase [EC:2.3.1.47]	84	214	652	3979	9134	3240	44	510	3673	51	667	13397	885	164	562	58	66	813	8359	11743	17212	1920	11	177	46	651	6095	2507	1463	2583	4464	910	1398	695	462	5660	2842	76	146	528	298	230	147	132	41	5	777	78
K00654	serine palmitoyltransferase [EC:2.3.1.50]	0	0	0	0	0	0	0	0	0	0	0	0	0	0	0	0	3	0	0	0	0	0	0	0	0	0	0	0	0	0	0	0	0	0	0	0	0	0	0	0	0	0	0	0	0	0	0	0
K00655	1-acyl-sn-glycerol-3-phosphate acyltransferase [EC:2.3.1.51]	1276	6023	835	4840	27113	7011	646	5140	7286	402	2424	13830	2115	2160	771	492	136	1615	14064	17012	20502	3638	369	1876	684	2292	7979	2996	2097	17101	19239	7368	7411	3047	8578	12296	10094	1439	2177	1214	4422	604	300	1305	836	199	1535	1525
K00656	formate C-acetyltransferase [EC:2.3.1.54]	120	355	163	4807	26546	6946	636	5100	6624	394	1985	13788	1975	2132	233	486	97	701	12459	15427	20389	3133	150	1857	683	1882	7810	2738	1936	17000	18962	7312	7413	3029	8562	6960	9994	1414	2175	1084	4382	410	299	1225	800	190	1395	1505
K00657	diamine N-acetyltransferase [EC:2.3.1.57]	345	691	89	4279	9125	3140	65	1329	4178	102	1001	13607	1070	317	654	157	41	258	12776	12234	17480	984	27	662	112	269	6336	468	1573	4295	5436	1260	2193	858	763	5906	3144	132	236	470	941	275	155	275	428	137	1158	1028
K00658	2-oxoglutarate dehydrogenase E2 component (dihydrolipoamide succinyltransferase) [EC:2.3.1.61]	186	242	677	227	19	412	2	118	49	9	173	133	106	25	9	8	39	615	3285	4696	826	3	13	16	22	995	211	124	642	330	1792	186	155	89	52	1	1112	34	8	84	4	12	146	48	41	8	142	17
K00660	chalcone synthase [EC:2.3.1.74]	11	17	55	0	3	0	0	0	0	0	0	6	0	1	0	0	5	53	1	2	6	1	5	0	0	9	17	1	9	3	0	3	0	0	0	0	2	0	0	0	2	0	0	1	0	0	2	5
K00661	maltose O-acetyltransferase [EC:2.3.1.79]	1150	5776	167	1648	20213	6694	610	4454	2802	238	1144	13625	922	830	143	286	86	904	5089	7799	18154	1595	65	1160	277	952	6944	354	857	11538	8362	2417	4160	1259	2594	6409	6902	516	870	531	3431	258	23	790	735	181	864	1352
K00662	aminoglycoside N3'-acetyltransferase [EC:2.3.1.81]	908	5522	38	218	103	9	0	362	317	28	88	101	171	16	70	20	15	33	329	238	68	3	52	132	4	6	231	7	24	349	29	22	593	79	232	4	19	25	8	21	346	6	1	12	64	0	65	31
K00663	aminoglycoside N6'-acetyltransferase [EC:2.3.1.82]	25	1	8	0	1	0	0	0	14	4	0	4	0	0	0	16	3	6	1	0	0	0	3	0	46	8	1	1	6	4	9	3	0	0	76	0	16	0	0	0	109	3	1	17	204	2	0	1
K00666	fatty-acyl-CoA synthase [EC:6.2.1.-]	180	122	652	412	592	1683	46	517	1914	121	322	138	241	1240	32	154	55	588	645	2318	317	752	41	779	378	490	1043	43	565	5842	9568	5288	2511	1782	2528	274	2825	823	1276	452	731	178	132	479	86	12	226	215
K00672	formylmethanofuran--tetrahydromethanopterin N-formyltransferase [EC:2.3.1.101]	9	5	3	1	0	0	0	0	0	0	0	1	0	0	0	0	0	56	14	5	42	0	1	0	0	3	28	0	1	0	1	1	0	0	0	0	0	0	0	0	0	0	1	0	0	0	0	0
K00673	arginine N-succinyltransferase [EC:2.3.1.109]	33	25	57	0	0	0	0	4	0	0	0	3	5	1	0	0	13	17	2	0	2	0	2	0	0	13	0	1	26	0	0	4	0	0	0	0	3	0	0	0	2	0	0	1	1	0	2	6
K00674	2,3,4,5-tetrahydropyridine-2-carboxylate N-succinyltransferase [EC:2.3.1.117]	276	355	730	48	1442	258	10	120	846	11	498	122	50	145	7	108	70	1044	3479	5665	1141	96	24	156	71	58	5525	202	649	1451	2502	219	853	446	111	904	458	22	88	164	272	37	149	64	262	8	28	44
K00675	N-hydroxyarylamine O-acetyltransferase [EC:2.3.1.118]	17	32	64	212	69	7	9	402	115	23	88	97	174	13	69	23	9	41	3	91	25	0	16	4	9	10	2	6	23	117	14	9	37	55	15	2	26	29	3	5	260	1	0	3	22	0	14	7
K00676	ribosomal-protein-alanine N-acetyltransferase [EC:2.3.1.128]	42	57	160	603	2323	470	38	590	706	110	486	232	400	255	44	126	37	361	4761	1187	843	1117	57	657	91	200	577	114	371	5023	3252	744	1405	386	1159	564	992	426	640	198	298	123	15	532	252	13	135	510
K00677	UDP-N-acetylglucosamine acyltransferase [EC:2.3.1.129]	154	228	146	3993	12243	3040	43	559	3818	51	1187	13426	945	161	561	138	55	801	8605	12332	17376	2026	6	187	48	1111	6235	2648	1491	2691	4467	937	1430	705	548	6325	2848	121	146	529	317	242	147	150	69	10	790	69
K00680	None	285	253	682	1788	16246	3534	142	1830	3047	303	2067	13723	1258	779	711	348	105	1191	9984	9959	19180	3209	353	1235	308	1082	7270	2791	931	9453	8151	2706	4459	1414	3012	6902	6623	596	870	653	3705	468	26	861	787	186	886	1437
K00681	gamma-glutamyltranspeptidase [EC:2.3.2.2]	159	257	657	98	3116	145	19	563	275	22	977	219	170	163	19	131	39	861	226	586	369	9	14	198	118	544	372	243	424	667	642	321	729	135	451	92	767	110	43	128	2492	39	4	107	167	32	390	112
K00683	glutaminyl-peptide cyclotransferase [EC:2.3.2.5]	0	1	2	0	1	0	0	0	0	0	0	0	0	1	0	0	7	18	0	0	1	0	7	0	0	0	0	0	3	0	0	0	0	0	0	0	0	0	0	0	0	0	0	0	0	0	0	5
K00684	leucyl/phenylalanyl-tRNA--protein transferase [EC:2.3.2.6]	141	228	185	73	119	1502	2	278	41	7	4	47	57	10	1	6	38	619	4269	1445	163	6	4	7	16	632	164	6	415	53	89	95	1005	55	3398	0	52	21	3	3	9	11	0	49	10	4	176	12
K00685	arginine-tRNA-protein transferase [EC:2.3.2.8]	133	66	124	0	4	0	0	1	0	0	0	17	3	1	0	0	29	332	13	12	3	0	2	0	0	31	58	1	30	0	3	9	0	0	0	0	2	0	0	2	2	0	0	1	2	0	3	10
K00686	protein-glutamine gamma-glutamyltransferase [EC:2.3.2.13]	0	5	0	0	0	0	0	0	0	0	0	0	0	0	0	0	0	28	0	0	0	0	1	0	0	0	0	0	0	0	0	0	0	0	0	0	0	0	0	0	0	0	0	0	0	0	0	1
K00687	penicillin-binding protein 2B [EC:2.3.2.-]	0	36	63	1	0	0	1	1	5	2	0	0	0	0	0	1	7	21	0	3	5	0	0	2	1	0	1	6	6	1	4	1	1	0	0	1	0	0	0	0	0	0	0	0	2	0	0	0
K00688	starch phosphorylase [EC:2.4.1.1]	159	3336	738	4818	26517	7008	636	5100	7254	402	1904	13791	2055	2157	771	410	109	1073	13848	17105	20430	3564	154	1865	682	2254	7944	2861	2027	16936	19157	7327	7413	3031	8536	12291	10032	1413	2177	1219	4414	591	298	1248	808	193	1458	1513
K00689	dextransucrase [EC:2.4.1.5]	108	62	7	0	1	2	0	0	0	0	0	0	0	0	0	0	0	290	0	0	4	0	0	0	0	0	0	0	0	0	0	0	0	0	1	1	0	0	0	0	0	0	0	0	0	0	0	0
K00690	sucrose phosphorylase [EC:2.4.1.7]	1017	5667	54	232	2910	1495	111	796	612	42	107	118	198	42	76	40	17	335	5029	692	650	329	50	277	18	75	304	21	69	665	322	251	941	165	575	1383	270	23	34	34	428	16	3	61	74	7	50	95
K00691	maltose phosphorylase [EC:2.4.1.8]	1017	5594	30	116	113	622	2	261	25	3	8	118	46	10	1	4	5	442	0	1	15	0	3	6	7	123	1	3	75	30	80	83	13	31	6	4	9	25	3	2	27	6	0	4	2	1	135	2
K00692	levansucrase [EC:2.4.1.10]	278	507	29	2	10	100	0	52	11	0	1	3	25	2	0	0	7	18	5	64	16	0	0	89	6	76	35	0	18	112	71	173	211	67	225	2	131	0	24	2	73	10	0	10	5	3	2	14
K00693	glycogen(starch) synthase [EC:2.4.1.11]	0	0	0	0	0	0	0	0	0	0	0	0	0	0	0	0	0	0	0	0	0	0	0	0	0	0	0	0	0	0	0	0	0	0	0	0	0	0	0	0	0	0	0	0	0	0	0	0
K00694	cellulose synthase (UDP-forming) [EC:2.4.1.12]	71	211	84	12	143	179	2	83	37	64	396	35	83	4	3	81	16	120	4206	370	73	657	4	123	15	83	122	67	312	266	161	235	256	83	420	3	215	168	25	8	116	21	2	52	11	3	16	104
K00695	sucrose synthase [EC:2.4.1.13]	0	0	0	0	0	0	0	0	0	0	0	0	0	0	0	1	3	8	0	0	3	3	2	0	0	1	0	0	3	0	1	0	0	0	0	0	0	0	0	0	0	0	0	0	0	0	0	1
K00696	sucrose-phosphate synthase [EC:2.4.1.14]	0	4	0	0	0	0	0	0	0	0	0	0	0	0	0	0	0	48	0	0	0	0	0	0	0	2	0	0	1	0	0	1	0	0	0	0	0	0	0	0	0	0	0	0	0	0	0	0
K00697	alpha,alpha-trehalose-phosphate synthase (UDP-forming) [EC:2.4.1.15]	100	87	647	97	118	1545	2	292	91	5	18	29	19	5	1	3	27	467	5	1	8	1	10	5	2	16	183	8	141	112	143	25	10	50	10	2	32	9	1	3	7	6	0	4	2	1	6	12
K00700	1,4-alpha-glucan branching enzyme [EC:2.4.1.18]	166	3340	737	4804	26517	7008	636	5096	7253	400	1904	13793	2055	2157	771	409	108	1113	13761	16064	20282	3564	154	1864	679	1713	7871	2862	2031	16935	19154	7325	6422	3031	5146	12291	10022	1413	2177	1219	4414	589	298	1248	809	193	1458	1514
K00701	cyclomaltodextrin glucanotransferase [EC:2.4.1.19]	0	1	29	0	0	0	0	0	0	0	0	0	0	0	0	0	1	27	0	1	0	0	0	0	0	1	0	0	3	0	0	0	0	0	0	0	0	0	0	0	0	0	0	0	0	0	0	1
K00702	cellobiose phosphorylase [EC:2.4.1.20]	8	7	8	8	280	143	6	352	1579	81	7	5	60	1352	16	114	7	57	566	2763	563	388	15	589	354	824	534	3	18	4938	8615	4587	2571	1562	5277	59	1573	692	1241	339	634	114	126	453	25	131	66	680
K00703	starch synthase [EC:2.4.1.21]	116	3308	181	4806	25810	6886	632	5022	7241	400	1900	13789	2051	2156	770	410	88	745	13760	17101	20422	3563	147	1864	681	2254	7843	2861	2005	16935	19155	7322	7412	3029	8536	11673	10031	1413	2177	1219	4414	591	298	1247	806	193	1456	1504
K00705	4-alpha-glucanotransferase [EC:2.4.1.25]	133	206	168	4792	26477	6997	636	5080	5677	357	1900	13774	1985	950	766	315	103	588	13656	15721	20299	3465	135	1357	326	2001	7286	2860	1761	12283	10656	2892	5840	1443	6623	12290	8482	778	946	880	3812	474	174	870	791	189	1391	1454
K00712	poly(glycerol-phosphate) alpha-glucosyltransferase [EC:2.4.1.52]	112	83	25	1	254	3	4	10	3	0	1	4	2	2	1	2	3	358	0	0	9	1	0	1	0	1	1	3	9	1	0	14	0	1	1	58	0	0	0	0	0	1	0	0	0	0	0	1
K00720	ceramide glucosyltransferase [EC:2.4.1.80]	9	16	2	0	0	0	0	0	0	0	0	3	0	0	0	1	8	69	0	0	3	3	2	0	0	3	0	0	6	0	2	4	0	0	0	0	0	0	0	0	0	0	0	0	1	0	0	2
K00721	dolichol-phosphate mannosyltransferase [EC:2.4.1.83]	98	122	659	4051	12783	4611	372	1692	5490	157	999	13539	1365	1468	607	269	63	531	9712	9407	17303	2142	40	1084	433	1017	6719	2564	1039	9715	13326	5689	3196	2341	2596	9308	4813	821	1458	999	984	429	136	590	232	21	979	578
K00729	dolichyl-phosphate beta-glucosyltransferase [EC:2.4.1.117]	0	4	0	0	2	0	0	0	0	0	0	0	0	0	0	0	0	5	1	0	1	0	0	0	0	1	0	0	1	0	0	0	0	0	0	0	0	0	0	0	0	0	0	0	0	0	0	0
K00737	beta-1,4-mannosyl-glycoprotein beta-1,4-N-acetylglucosaminyltransferase [EC:2.4.1.144]	51	25	2	2	3	0	0	0	192	0	1	0	0	2	2	15	5	1	4458	439	27	3	10	114	2	3	266	0	17	207	4	16	550	21	148	0	2	1	0	15	67	0	1	0	29	0	9	29
K00743	N-acetyllactosaminide 3-alpha-galactosyltransferase [EC:2.4.1.87]	3	2	5	238	5241	966	9	18	0	1	0	13184	10	0	0	0	0	101	0	0	0	0	0	0	1	2	8	11	8	0	2	0	1	35	5	11	0	0	0	0	0	0	0	0	0	0	0	0
K00745	raffinose-raffinose alpha-galactotransferase [EC:2.4.1.166]	0	0	1	0	0	0	0	0	0	0	0	0	0	0	0	0	0	0	0	0	0	0	0	0	0	0	0	0	0	0	0	0	0	0	0	0	0	0	0	0	0	0	0	0	0	0	0	0
K00748	lipid-A-disaccharide synthase [EC:2.4.1.182]	154	228	146	3991	12243	3040	43	557	3818	51	1187	13426	944	161	561	138	55	798	8605	12332	17376	2026	6	187	48	1110	6235	2648	1488	2691	4466	937	1426	705	548	6325	2848	107	146	529	317	242	147	150	69	10	790	69
K00752	hyaluronan synthase [EC:2.4.1.212]	0	4	9	216	893	7	0	349	106	20	87	95	170	54	68	3	1	104	112	13	377	939	11	12	11	0	4	2180	9	32	7	7	23	7	64	69	2	2	2	5	254	2	0	0	17	0	47	2
K00754	None	1110	5710	672	1184	15361	6430	548	3909	2509	276	933	13676	1082	622	172	220	87	1056	5155	4263	2294	1524	95	817	186	1496	6568	174	527	9282	6729	1993	4477	1109	5660	6160	6242	664	800	607	1133	132	17	686	701	157	415	1107
K00756	pyrimidine-nucleoside phosphorylase [EC:2.4.2.2]	140	177	123	734	8983	429	77	838	2511	294	511	329	828	1718	130	298	35	534	647	2244	2259	1846	348	887	483	469	1300	2401	342	8027	11571	5557	2608	1960	3654	1608	5026	1086	1533	625	1320	266	141	894	654	148	352	983
K00757	uridine phosphorylase [EC:2.4.2.3]	48	265	78	4539	18629	6184	607	4595	6567	295	1775	13741	1973	1751	734	306	64	482	10380	11082	18943	1966	124	1710	608	1334	7567	522	1491	16226	17479	7177	7229	2913	7954	10801	9591	1116	2093	1001	4089	558	147	1023	554	56	1311	716
K00758	thymidine phosphorylase [EC:2.4.2.4]	153	201	580	0	5	0	0	22	0	2	0	14	19	1	0	0	26	342	3	485	83	1	3	0	7	9	81	3	268	0	2	9	1	0	1	0	42	0	0	2	0	3	0	2	1	0	0	6
K00759	adenine phosphoribosyltransferase [EC:2.4.2.7]	1121	5947	776	4591	26082	6166	617	4126	6403	371	1396	13778	2045	2087	734	332	113	987	13534	15771	19904	3374	410	1646	657	1873	2427	2724	1981	12748	16792	6919	6167	2481	8344	12011	7822	1214	2032	972	4135	533	298	1212	783	190	1188	1459
K00760	hypoxanthine phosphoribosyltransferase [EC:2.4.2.8]	1189	5974	768	4801	24235	5474	393	4152	7270	398	1944	13787	2075	2139	745	406	117	1400	13997	16055	20287	3646	416	1820	677	1369	7905	2860	2049	17053	19234	7271	6427	3022	5185	9213	10054	1375	2172	1122	4414	592	297	1281	811	194	1492	1511
K00761	uracil phosphoribosyltransferase [EC:2.4.2.9]	1266	6018	815	4831	27132	7011	646	5151	7286	402	2424	13834	2095	2155	770	458	127	1623	10865	12525	19744	3672	419	1875	684	1454	8000	2878	1849	17091	18037	7351	7423	3050	8610	12296	10081	1452	2176	1222	4415	600	155	1291	808	192	1519	1515
K00762	orotate phosphoribosyltransferase [EC:2.4.2.10]	643	3962	819	4836	27132	7006	646	5151	5718	357	2420	13835	2059	954	766	402	132	1486	13909	16328	20352	3633	406	1328	336	2038	7540	2994	2078	12507	10776	2949	5866	1453	6762	12292	8524	813	946	883	3866	491	175	896	822	194	1399	1467
K00763	nicotinate phosphoribosyltransferase [EC:2.4.2.11]	1244	6015	790	1696	26868	5608	633	5058	4372	370	2236	13804	1452	2143	759	488	110	1424	13937	15295	20065	3623	418	1723	665	900	2496	2912	1633	15627	17571	7144	5453	2568	5097	12088	8034	1419	2080	981	4334	600	300	1263	809	193	1085	1492
K00764	amidophosphoribosyltransferase [EC:2.4.2.14]	324	3464	831	4830	26882	7009	642	5142	7279	402	2423	13832	2105	2157	770	487	134	1616	14143	16156	20400	3671	420	1875	682	1371	7984	2926	2094	17051	19243	7334	6407	2999	5230	12237	10059	1444	2176	1222	4429	600	301	1260	808	193	1463	1523
K00765	ATP phosphoribosyltransferase [EC:2.4.2.17]	190	396	773	1611	19109	6800	614	5036	4086	290	1836	13751	1265	1977	199	443	113	999	12837	15348	18839	3509	123	1634	510	1240	7340	2621	1520	16084	16982	6530	4757	2677	3879	6108	5829	1334	2111	931	1764	360	295	1152	383	163	922	1443
K00766	anthranilate phosphoribosyltransferase [EC:2.4.2.18]	174	192	726	1218	16237	6474	601	3987	3645	240	1211	13573	901	1781	95	402	96	882	12123	12414	18244	2531	81	1509	441	990	7229	2489	1084	13418	15723	5952	4198	2483	3102	6215	5152	1118	1690	912	1295	261	291	952	301	160	424	1363
K00767	nicotinate-nucleotide pyrophosphorylase (carboxylating) [EC:2.4.2.19]	168	329	714	4321	17892	6824	598	3938	5578	269	725	13486	1475	1828	105	300	72	941	8378	14453	17726	2044	67	1037	432	1140	7028	212	1588	12111	15132	5987	4018	2553	3333	6166	6503	1174	1659	899	1264	217	283	952	157	156	967	1033
K00768	nicotinate-nucleotide--dimethylbenzimidazole phosphoribosyltransferase [EC:2.4.2.21]	281	251	653	1348	21369	6683	604	4776	3424	291	1266	13722	1121	1965	217	325	70	1056	4387	7985	18180	1469	355	1569	642	760	2258	377	659	14937	15499	6458	4925	2395	4460	5672	8262	1122	2019	878	4011	373	152	1140	754	187	913	1379
K00769	xanthine phosphoribosyltransferase [EC:2.4.2.22]	78	192	43	14	4	0	0	25	0	2	0	17	21	1	0	0	13	195	15	12	26	0	0	0	5	3	146	2	271	0	2	8	1	0	0	0	42	0	0	0	0	3	0	12	1	0	0	4
K00772	5'-methylthioadenosine phosphorylase [EC:2.4.2.28]	84	52	604	48	957	2	15	195	23	7	575	37	58	6	0	111	28	134	372	657	521	1047	6	11	14	21	100	88	136	187	43	142	38	29	73	306	40	46	1	5	25	12	5	45	11	3	18	31
K00773	queuine tRNA-ribosyltransferase [EC:2.4.2.29]	367	503	790	4840	27097	7009	646	5151	7282	402	2424	13832	2116	2159	771	490	130	1614	14128	17193	20506	3670	418	1876	686	2290	7986	2992	2089	17102	19249	7364	7419	3047	8631	12294	10063	1444	2177	1222	4435	604	300	1268	838	198	1470	1516
K00777	None	10	4	0	0	0	0	0	0	0	0	0	1	0	0	0	0	0	7	0	0	0	0	0	0	0	0	0	0	0	0	1	0	0	0	0	0	0	0	0	0	0	0	0	0	0	0	0	1
K00782	hypothetical protein	197	136	556	681	10554	2373	29	275	839	18	620	13234	168	147	548	55	34	861	4994	6674	16308	1868	13	33	31	124	637	2392	445	1216	1199	529	224	163	264	6106	1328	64	18	220	86	221	2	33	4	0	202	33
K00783	hypothetical protein	1228	5989	332	4828	26428	6889	642	5070	7286	402	2424	13832	2103	2159	770	489	117	1400	14082	16158	20355	3634	385	1877	682	1395	7795	2929	2076	17104	19297	7355	6433	3050	5246	11971	10091	1453	2177	1222	4442	601	300	1297	813	194	1535	1512
K00784	ribonuclease Z [EC:3.1.26.11]	1074	5880	222	4381	21278	6409	609	3909	4941	187	1265	13611	1499	678	649	289	64	845	13162	14527	18023	1289	59	891	139	1740	6514	515	1752	9127	8163	1577	3862	1044	4767	11401	4996	391	479	727	897	342	164	576	488	151	1048	1211
K00785	beta-galactosamide-alpha-2,3-sialyltransferase [EC:2.4.99.-]	1	5	1	0	0	0	0	0	0	0	0	0	0	0	0	0	0	0	0	0	1	0	0	0	0	0	0	0	0	0	0	1	0	0	0	0	0	0	0	0	0	0	0	0	0	0	0	0
K00786	None	46	51	23	3273	1296	629	136	2508	2820	82	263	138	876	147	96	78	14	258	687	1416	422	343	35	382	79	721	399	21	444	4184	2658	565	2692	316	4310	738	2679	165	154	76	689	62	6	81	292	12	528	196
K00788	thiamine-phosphate pyrophosphorylase [EC:2.5.1.3]	342	479	763	1419	24519	6660	616	4328	4904	278	2100	13722	1250	2114	684	451	125	1352	13908	15133	19868	2777	356	1826	622	1295	7833	2773	1606	15900	18271	6988	5899	2890	4631	11613	8569	1248	2110	1174	3872	588	297	1144	550	191	601	1393
K00789	S-adenosylmethionine synthetase [EC:2.5.1.6]	1276	6024	847	4843	27134	7011	646	5155	7286	402	2424	13836	2116	2160	771	492	136	1644	14143	17217	20557	3672	421	1877	686	1948	8015	2996	2161	17105	19299	7368	7427	3050	8637	12296	10094	1453	2177	1222	4442	604	301	1305	838	199	1535	1526
K00790	UDP-N-acetylglucosamine 1-carboxyvinyltransferase [EC:2.5.1.7]	1276	6024	840	4842	27134	7011	646	5151	7282	402	2424	13836	2116	2160	771	490	136	1644	14129	17163	20516	3671	420	1876	684	2289	7986	2996	2101	17102	19249	7364	7421	3048	8631	12296	10063	1444	2177	1222	4435	604	300	1268	838	198	1470	1524
K00791	tRNA dimethylallyltransferase [EC:2.5.1.75]	1275	6021	840	4842	27134	7011	646	5151	7282	402	2424	13836	2116	2160	771	490	136	1630	14129	17193	20516	3671	420	1876	684	2267	7962	2996	2100	17102	19249	7364	7421	3048	8631	12296	10063	1444	2177	1214	4435	604	300	1268	838	198	1470	1522
K00793	riboflavin synthase [EC:2.5.1.9];riboflavin synthase alpha chain [EC:2.5.1.9]	926	2484	704	4181	25015	6293	608	4076	6528	289	1816	13705	1705	1939	672	400	106	1461	9203	14059	19581	2871	68	1563	609	1643	7584	2863	1968	14539	17604	6954	5449	2850	4327	11475	9481	1022	1904	1158	3800	534	290	917	522	186	990	1300
K00794	6,7-dimethyl-8-ribityllumazine synthase [EC:2.5.1.78];riboflavin synthase beta chain [EC:2.5.1.-]	1204	5933	754	4215	25050	6312	608	4090	6544	291	1818	13709	1732	1942	672	404	108	1472	9322	14135	19658	2894	69	1615	615	1694	7586	2863	1979	14543	17639	7037	5449	2869	4357	11517	9515	1043	1908	1158	3805	536	292	917	522	186	1122	1302
K00795	geranyltranstransferase [EC:2.5.1.10];farnesyl diphosphate synthase [EC:2.5.1.1 2.5.1.10]	131	219	134	22	49	0	0	26	0	2	376	44	44	2	0	81	28	357	3293	4664	764	0	2	4	7	35	58	185	598	15	1265	41	4	8	29	0	46	1	0	3	23	15	146	24	33	5	14	9
K00796	dihydropteroate synthase [EC:2.5.1.15]	352	413	779	4084	18300	6503	559	3424	6166	204	1418	13528	1146	1711	634	346	110	1329	9242	14405	17695	2874	64	1069	481	1150	7200	2611	1614	11154	14577	5872	4221	2441	3209	11336	6005	1140	1490	1036	1410	407	279	678	340	146	1026	929
K00797	spermidine synthase [EC:2.5.1.16]	108	159	622	459	18110	3932	555	4059	3135	250	1157	183	697	1801	109	244	35	608	5547	3576	3345	2691	97	1174	612	539	1586	2432	512	9359	12361	6027	3994	2152	4067	5992	6087	1297	1942	731	3631	244	142	979	552	60	595	423
K00798	cob(I)alamin adenosyltransferase [EC:2.5.1.17]	192	352	661	876	18713	3973	601	4600	3601	339	1379	443	1240	2041	210	335	64	796	5698	3562	3250	2634	355	1647	641	1107	1928	2547	889	14360	14779	6388	4971	2288	4775	6384	7187	1265	2021	797	4065	361	151	1158	770	191	670	1451
K00799	glutathione S-transferase [EC:2.5.1.18]	134	230	134	14	9	0	0	26	1	2	0	14	41	4	0	5	37	352	3280	4654	769	3	4	2	6	37	59	120	606	1	1267	25	3	0	0	0	46	0	0	2	3	9	146	47	39	8	4	11
K00800	3-phosphoshikimate 1-carboxyvinyltransferase [EC:2.5.1.19]	259	429	812	4840	27095	7007	646	5151	7092	402	2423	13836	2116	2157	769	475	127	1100	13848	17061	20495	3671	410	1762	682	2277	7769	2994	2084	16896	19249	7349	6877	3026	8480	12293	10060	1443	2177	1207	4368	604	300	1268	810	198	1461	1495
K00801	farnesyl-diphosphate farnesyltransferase [EC:2.5.1.21]	3	3	2	0	0	0	0	0	0	0	0	2	0	0	0	1	11	9	0	41	56	3	3	0	0	467	14	0	6	3	1	0	0	0	27	0	7	0	0	0	0	0	0	1	2	0	2	2
K00802	spermine synthase [EC:2.5.1.22]	0	0	2	0	0	0	0	0	0	0	0	0	0	0	0	0	0	0	0	0	0	0	0	0	0	0	0	0	0	0	0	0	0	0	0	0	0	0	0	0	0	0	0	0	0	0	0	0
K00803	alkyldihydroxyacetonephosphate synthase [EC:2.5.1.26]	9	29	513	236	401	34	46	459	220	24	151	103	178	25	74	12	11	234	2	90	94	0	12	22	11	2	81	50	129	157	99	135	167	23	180	333	109	14	7	114	275	3	4	41	17	4	11	72
K00804	geranylgeranyl diphosphate synthase, type III [EC:2.5.1.1 2.5.1.10 2.5.1.29];geranylgeranyl pyrophosphate synthetase [EC:2.5.1.29]	0	0	0	0	0	0	0	0	0	0	0	0	0	0	0	0	0	0	0	0	0	0	0	0	0	0	0	0	1	0	0	0	0	0	0	0	0	0	0	0	0	0	0	0	0	0	0	0
K00805	trans-hexaprenyltranstransferase [EC:2.5.1.30];heptaprenyl diphosphate synthase [EC:2.5.1.30]	1128	2801	592	614	17985	3818	589	4442	3592	347	1378	415	1153	2040	209	351	69	880	5716	4288	3372	2631	386	1649	641	635	1857	2545	612	14496	14740	6426	5024	2336	4743	6379	7180	1352	2027	801	4111	363	151	1117	766	188	631	1445
K00806	undecaprenyl pyrophosphate synthetase [EC:2.5.1.31];undecaprenyl diphosphate synthase [EC:2.5.1.31]	1275	6022	840	4842	27134	7011	646	5151	7282	402	2424	13836	2116	2160	771	490	136	1642	14143	16157	20413	3671	421	1876	683	1747	7988	2996	2101	17102	19248	7364	6431	3047	5241	12296	10063	1444	2177	1222	4435	604	301	1268	838	198	1470	1524
K00808	homospermidine synthase [EC:2.5.1.44]	62	33	32	0	1	0	0	0	0	0	0	3	0	0	0	0	3	63	0	1	1	0	0	0	0	2	1	1	2	0	2	2	0	0	0	0	0	0	0	0	0	0	0	0	1	0	0	1
K00809	deoxyhypusine synthase [EC:2.5.1.46]	16	4	45	1	0	0	0	1	0	0	0	4	0	1	0	2	3	38	15	6	45	3	5	0	2	15	47	0	10	0	1	4	0	0	0	0	2	0	0	0	2	0	1	0	0	0	0	3
K00810	None	5	0	0	0	0	0	0	0	0	0	0	1	0	1	0	0	2	1	0	1	0	0	0	0	0	0	0	0	0	0	1	1	0	0	0	0	0	0	0	0	0	0	0	0	0	0	0	0
K00811	aspartate aminotransferase [EC:2.6.1.1]	9	10	41	3954	8836	3040	43	531	3680	49	811	13373	899	116	562	66	24	397	5110	7353	16188	1075	7	172	41	252	6078	278	883	2735	3220	891	1403	691	410	5591	2864	124	148	527	320	235	3	87	31	2	775	64
K00812	aspartate aminotransferase [EC:2.6.1.1]	127	116	133	1142	13324	4564	185	988	1408	103	1022	13442	327	304	584	109	41	855	5029	6643	17672	1029	26	274	201	789	1535	448	635	2394	3494	1513	1903	568	1400	6548	4950	189	104	288	2865	295	9	205	490	40	740	156
K00813	aspartate aminotransferase [EC:2.6.1.1]	15	153	11	0	6	1	0	22	0	2	1	6	31	1	0	1	5	32	3280	4652	756	0	0	0	6	393	0	75	553	0	1262	3	1	0	0	0	42	0	0	108	0	4	146	7	4	0	3	2
K00817	histidinol-phosphate aminotransferase [EC:2.6.1.9]	215	444	781	4828	26504	7005	643	5094	6675	393	1985	13813	1977	2137	233	469	125	1312	13525	16649	20519	3589	158	1861	674	1879	7999	2742	2058	16881	18968	7320	7378	3032	8521	6939	9987	1386	2175	1073	4384	411	299	1260	812	193	1399	1522
K00818	acetylornithine aminotransferase [EC:2.6.1.11]	97	99	601	809	7637	3117	44	563	914	15	193	13336	85	97	14	44	52	701	3730	6885	16077	856	15	167	24	231	6038	35	474	2312	2302	725	1035	549	241	829	1591	56	107	248	148	35	1	93	16	5	270	55
K00819	ornithine--oxo-acid transaminase [EC:2.6.1.13]	24	35	97	78	42	1267	2	50	37	8	155	21	18	14	9	2	11	281	5	1	5	3	4	9	8	7	209	7	26	287	523	81	145	105	80	0	1049	12	6	81	1	4	0	1	1	0	6	8
K00820	glucosamine--fructose-6-phosphate aminotransferase (isomerizing) [EC:2.6.1.16]	998	5523	808	4524	21865	5794	637	5045	7232	386	2273	649	2082	2145	763	466	135	1634	14121	15968	20377	3669	395	1855	662	1689	7962	2983	2080	16771	18833	7225	6261	2935	5141	12285	8974	1373	2166	1140	4414	600	301	1268	835	198	1342	1521
K00821	acetylornithine/N-succinyldiaminopimelate aminotransferase [EC:2.6.1.11 2.6.1.17]	166	322	181	867	18060	3846	590	4581	3596	351	1382	442	1259	2042	209	355	61	305	9122	8963	4256	2653	120	1692	646	1100	1855	2665	1188	14395	15954	6447	5010	2343	4727	6376	7235	1353	2030	793	4120	370	298	1164	805	196	684	1451
K00822	beta-alanine--pyruvate transaminase [EC:2.6.1.18]	119	57	82	0	4	0	0	0	0	0	0	7	0	0	0	1	11	316	0	2	4	3	2	0	0	15	53	1	25	0	4	7	0	0	0	0	0	0	0	2	0	0	0	0	2	0	0	6
K00823	4-aminobutyrate aminotransferase [EC:2.6.1.19]	132	108	507	3	13	102	0	57	11	0	2	6	30	0	1	0	13	497	8	65	23	0	3	90	6	80	36	3	41	116	72	179	211	72	225	3	132	16	25	2	97	11	0	11	8	3	44	18
K00824	D-alanine transaminase [EC:2.6.1.21]	95	60	63	68	2916	13	15	109	406	6	70	144	15	25	5	64	21	360	470	184	400	1040	14	463	22	35	335	84	133	1323	947	297	698	109	249	989	223	23	74	45	126	67	7	57	144	5	104	287
K00826	branched-chain amino acid aminotransferase [EC:2.6.1.42]	216	3395	786	4831	27102	6802	644	5135	7282	402	2424	13828	2115	2156	770	490	134	1310	14040	17060	20529	3569	132	1869	683	1911	7998	2994	2090	16998	19158	7354	7381	2983	8557	12290	10032	1427	2176	1222	4386	603	299	1267	829	198	1463	1523
K00827	alanine--glyoxylate transaminase / (R)-3-amino-2-methylpropionate-pyruvate transaminase [EC:2.6.1.44 2.6.1.40];alanine-glyoxylate transaminase / (R)-3-amino-2-methylpropionate-pyruvate transaminase [EC:2.6.1.44 2.6.1.40]	0	0	0	0	0	0	0	0	0	0	0	0	0	0	0	0	0	0	0	1	0	0	0	0	0	0	17	0	0	0	0	0	0	0	0	0	0	0	0	0	0	0	0	0	0	0	0	0
K00828	serine--glyoxylate transaminase [EC:2.6.1.45]	0	0	0	0	0	0	0	0	0	0	0	0	0	0	0	0	0	0	0	0	0	0	0	0	0	0	0	0	1	0	0	0	0	0	0	0	0	0	0	0	0	0	0	0	0	0	0	0
K00830	alanine-glyoxylate transaminase / serine-glyoxylate transaminase / serine-pyruvate transaminase [EC:2.6.1.44 2.6.1.45 2.6.1.51]	99	62	553	14	3	0	0	10	13	0	0	6	9	2	0	4	14	420	89	40	64	3	2	2	1	486	83	67	25	1	4	18	2	2	28	0	9	0	0	0	1	4	0	50	35	8	1	7
K00831	phosphoserine aminotransferase [EC:2.6.1.52]	192	416	785	4810	26319	6876	635	5079	7246	393	2419	13780	2104	2134	766	436	116	989	13946	15982	20232	3576	409	1870	613	1333	7731	2923	2036	16906	19210	7325	6377	2981	5174	12098	9943	1421	2174	1208	4293	583	297	1196	586	188	1460	1509
K00832	aromatic-amino-acid transaminase [EC:2.6.1.57]	76	182	87	26	4089	1	3	178	199	12	598	50	72	54	1	100	29	380	379	846	521	1044	31	35	27	44	93	2274	330	231	136	47	57	26	286	735	242	95	5	104	67	19	0	33	10	0	14	15
K00833	adenosylmethionine-8-amino-7-oxononanoate aminotransferase [EC:2.6.1.62]	98	239	657	497	12401	3591	314	1500	1004	17	437	13380	180	93	40	54	68	819	3976	6215	1790	1073	15	216	39	1036	5721	2289	1019	1635	3227	599	1018	553	235	4045	1463	89	101	453	130	15	150	79	22	5	222	53
K00835	valine--pyruvate aminotransferase [EC:2.6.1.66]	5	157	15	0	3	0	0	22	0	2	0	6	19	1	0	1	12	10	2	1041	148	3	2	0	8	559	31	1	257	0	2	2	991	0	3390	0	42	0	0	0	0	3	0	3	0	0	3	4
K00836	diaminobutyrate-2-oxoglutarate transaminase [EC:2.6.1.76]	12	9	494	2	0	0	0	4	0	0	0	3	5	0	0	0	8	39	2	1042	148	0	0	0	3	550	31	2	27	0	1	4	990	0	3390	0	0	0	0	0	0	0	0	0	2	0	1	5
K00837	None	101	88	585	810	7603	3058	68	600	930	17	421	13398	131	60	18	44	39	340	3562	5959	16227	611	10	175	28	720	6052	31	494	2432	2851	842	1391	684	413	634	2281	102	144	254	176	19	1	102	29	5	263	61
K00839	aminotransferase [EC:2.6.1.-]	33	11	25	2	0	0	0	5	21	6	0	4	6	4	2	47	13	59	187	217	200	115	10	51	56	28	46	1	15	72	61	12	4	18	46	3	117	5	6	1	164	14	6	19	207	4	19	8
K00840	succinylornithine aminotransferase [EC:2.6.1.81]	1	20	11	0	0	0	0	4	0	0	0	0	5	0	0	0	0	6	2	0	1	0	0	0	0	1	0	1	14	0	0	1	0	0	0	0	1	0	0	0	0	0	0	0	0	0	0	0
K00841	aminotransferase [EC:2.6.1.-]	1017	5643	91	1	739	127	5	78	5	2	1	0	4	1	1	1	16	539	0	3	21	0	2	2	4	3	1	31	14	51	7	2	18	0	12	15	3	0	1	100	0	1	0	0	2	0	0	1
K00842	aminotransferase [EC:2.6.1.-]	16	0	16	1	0	5	0	10	17	0	0	0	3	0	0	0	11	8	0	484	77	0	3	1	0	0	6	0	11	3	0	0	0	0	0	0	0	9	0	0	0	0	0	0	0	0	1	1
K00843	None	0	0	32	0	0	0	0	0	0	0	0	0	0	0	0	0	0	0	0	0	0	0	0	0	0	0	0	1	0	0	0	0	0	0	0	0	0	0	0	0	0	0	0	0	1	0	0	0
K00844	hexokinase [EC:2.7.1.1]	13	7	10	53	3449	95	2	37	163	63	32	3	54	44	2	1	2	3	146	1540	643	1589	2	38	14	556	83	2187	37	199	151	46	1056	20	3646	735	51	151	0	5	1	2	2	30	4	0	4	83
K00845	glucokinase [EC:2.7.1.2]	605	3796	821	4814	23158	7010	636	5083	7116	400	1904	13786	2026	2117	771	409	109	1486	10462	11957	19228	2627	155	1857	670	1898	7942	625	1482	16935	17894	7313	7385	3022	8454	11559	9991	1413	2177	1221	4413	586	152	1241	801	193	1455	1512
K00846	ketohexokinase [EC:2.7.1.3]	0	0	2	0	0	0	0	0	0	0	0	0	0	0	0	0	0	0	0	0	0	0	0	0	0	0	0	0	0	0	0	0	0	0	0	0	0	0	0	0	0	0	0	0	0	0	0	0
K00847	fructokinase [EC:2.7.1.4]	1239	5983	823	4573	23060	6980	636	4998	7095	399	1904	13782	2003	2117	770	386	108	1319	13589	16179	19689	2534	150	1856	657	1401	7665	746	2017	16798	19108	7279	7371	3020	8420	11547	9929	1337	2175	1210	4411	582	296	1239	828	198	1457	1508
K00848	rhamnulokinase [EC:2.7.1.5]	4	103	46	1036	12554	5802	471	2001	964	162	464	13581	669	350	119	121	19	91	7931	5561	16504	1172	26	617	43	269	885	135	570	3582	2608	1006	941	263	916	4787	624	331	142	190	498	102	15	214	210	131	398	1137
K00849	galactokinase [EC:2.7.1.6]	1121	5939	712	4565	26380	6959	625	4916	7228	399	1762	13779	1964	2156	768	379	82	910	13565	15421	20158	3352	92	1836	662	1394	7586	2833	1959	16430	18957	7240	7351	3004	8433	12282	9859	1394	2159	1118	4285	574	295	1183	783	187	1454	1484
K00850	6-phosphofructokinase [EC:2.7.1.11]	1077	5894	741	4804	27087	7009	646	5143	7274	402	2044	13800	2103	2159	771	412	112	1146	14026	17197	20501	3672	418	1873	682	1910	7965	2865	2108	17090	19297	7330	7424	3040	8607	12002	10090	1452	2177	1221	4419	593	300	1278	808	194	1524	1520
K00851	gluconokinase [EC:2.7.1.12]	509	3759	642	1	2576	3	0	23	140	2	4	20	32	4	0	2	39	780	3282	5143	851	4	16	1	5	19	53	66	594	3	1266	19	28	8	33	962	44	0	0	2	2	7	146	8	6	0	5	19
K00852	ribokinase [EC:2.7.1.15]	1221	5922	686	700	10295	2749	242	1852	1838	283	1509	406	1025	549	162	332	92	1124	8231	7750	3438	1257	123	972	289	909	1406	419	1374	6883	7028	1974	3994	720	5826	2911	5432	649	773	324	3385	236	170	781	752	182	536	1371
K00853	L-ribulokinase [EC:2.7.1.16]	124	104	53	171	323	6	1	104	131	5	67	147	16	5	16	39	14	366	3	8	94	0	0	54	15	4	27	30	24	320	255	199	57	15	112	15	129	31	25	22	41	51	0	45	126	6	50	64
K00854	xylulokinase [EC:2.7.1.17]	193	243	666	1159	14838	5971	609	4949	3571	350	1253	521	1213	1934	208	373	54	595	12305	15367	19653	2495	112	1689	644	1830	2230	415	1264	15140	17025	7010	6140	2425	8128	6248	8415	1325	2044	691	4132	388	298	1188	794	197	925	1471
K00855	phosphoribulokinase [EC:2.7.1.19]	81	182	16	0	3	0	0	22	0	2	0	9	19	1	0	1	9	86	2	0	3	3	2	0	7	8	1	1	260	0	3	6	1	0	0	0	42	0	0	0	0	3	0	2	0	0	0	4
K00856	adenosine kinase [EC:2.7.1.20]	39	23	547	22	43	0	0	3	12	0	376	30	1	0	0	79	7	371	90	1	6	0	1	4	2	11	69	65	19	14	1	18	1	10	29	0	0	1	0	3	21	8	0	19	3	0	10	4
K00857	thymidine kinase [EC:2.7.1.21]	1178	5864	266	1569	14613	3332	74	1536	1448	133	1176	13568	574	451	655	121	70	873	9234	6874	17956	947	324	302	202	306	1329	503	1146	1969	3131	1460	1804	566	1451	5937	3831	198	98	395	3113	300	13	184	497	33	707	140
K00858	NAD+ kinase [EC:2.7.1.23]	1269	6019	834	4843	27134	7011	646	5151	7282	402	2424	13836	2116	2160	771	490	133	1644	14143	17198	20557	3671	421	1876	686	1922	8014	2996	2101	17102	19249	7364	7421	3048	8631	12296	10063	1444	2177	1222	4434	604	301	1267	838	198	1426	1523
K00859	dephospho-CoA kinase [EC:2.7.1.24]	1276	6023	840	4827	26886	6991	635	5082	7261	402	2283	13834	2083	2160	769	487	135	1515	13862	16604	20116	2650	418	1865	681	2282	7940	2989	2061	16953	19159	7337	7398	3035	8625	12229	10028	1444	2171	1222	4354	601	299	1240	829	197	1469	1506
K00860	adenylylsulfate kinase [EC:2.7.1.25]	34	171	74	3544	5698	2915	41	596	2181	62	269	13354	740	173	33	49	22	239	20	89	43	50	5	34	32	140	140	53	1101	808	1510	632	524	308	299	82	2327	48	52	186	74	64	0	134	45	128	581	628
K00861	riboflavin kinase [EC:2.7.1.26]	0	0	1	0	0	0	0	0	0	0	0	0	0	0	0	0	5	12	0	0	0	0	0	0	0	0	0	0	0	0	0	0	0	0	0	0	0	0	0	0	0	0	0	0	0	0	0	1
K00862	erythritol kinase [EC:2.7.1.27]	3	1	1	0	1	0	0	0	0	0	0	0	0	0	0	0	0	2	0	0	0	0	0	0	0	0	1	1	0	0	0	1	0	0	0	0	0	0	0	0	0	0	0	0	1	0	0	0
K00863	dihydroxyacetone kinase [EC:2.7.1.29]	52	66	107	39	178	7	4	6	13	4	144	143	5	13	4	69	27	226	1	7	11	1	1	40	19	17	1	27	20	55	109	139	126	4	164	83	31	30	19	27	40	1	0	15	115	4	55	20
K00864	glycerol kinase [EC:2.7.1.30]	988	5473	757	717	18866	5615	604	4833	3565	362	1651	472	1177	2005	219	434	88	1339	8938	9685	4297	2503	413	1686	663	1214	1945	2738	1267	14395	16580	6452	6140	2473	8271	6400	8270	1157	2002	885	4108	398	299	1184	804	195	695	1459
K00865	glycerate kinase [EC:2.7.1.31]	1136	5891	684	4688	18702	6341	600	4328	3850	267	1522	13719	1670	711	185	324	88	858	12371	12135	19311	2283	132	934	202	411	1546	2540	1483	7585	7923	1958	2873	928	2650	6199	6540	450	803	475	1240	253	167	727	721	150	867	1219
K00867	type I pantothenate kinase [EC:2.7.1.33]	1142	5826	615	1	46	4	1	23	5	4	0	13	31	3	0	2	33	628	3282	4656	782	1	9	2	6	8	31	63	575	1	1268	7	2	0	5	4	43	0	0	0	0	4	146	7	7	0	3	10
K00868	pyridoxine kinase [EC:2.7.1.35]	420	3862	270	1842	26828	6687	616	4630	2799	308	2380	13697	1393	943	763	332	87	525	13484	15156	19971	3312	112	1164	319	1616	1740	2890	1257	11105	8792	2357	4641	948	6457	12058	6965	762	814	616	3726	482	173	830	774	185	946	1430
K00869	mevalonate kinase [EC:2.7.1.36]	1023	5627	579	21	36	4	1	1	22	2	0	1	0	1	0	3	15	621	14	8	62	0	2	4	4	7	127	9	15	54	7	20	18	0	15	4	2	0	1	0	0	1	1	0	2	0	0	0
K00870	protein kinase [EC:2.7.1.37]	0	0	0	0	0	0	0	0	0	0	0	0	0	0	0	1	3	8	0	0	3	3	2	0	0	1	0	0	3	0	1	0	0	0	0	0	0	0	0	0	0	0	0	0	0	0	0	1
K00872	homoserine kinase [EC:2.7.1.39]	401	3747	675	662	10149	493	21	984	943	174	1038	245	552	297	117	149	61	615	3934	6243	3280	2286	98	358	169	240	804	2392	888	3193	3504	1138	1357	392	1867	1580	3348	377	445	139	697	140	154	316	497	12	65	229
K00873	pyruvate kinase [EC:2.7.1.40]	1268	6016	837	4820	27094	7011	637	5150	7277	402	2048	13809	2105	2159	771	412	130	1635	14078	16103	20327	3570	419	1873	681	1292	7970	2865	2133	17084	19291	7339	6433	3040	5188	12296	10085	1452	2177	1221	4421	593	301	1286	809	194	1524	1525
K00874	2-dehydro-3-deoxygluconokinase [EC:2.7.1.45]	217	394	246	1397	24206	6928	624	4975	2843	313	1309	13734	1170	763	216	251	86	666	12159	14820	19661	2307	96	1315	298	1116	7095	459	1574	11480	9649	2673	5454	1342	6299	6830	7152	709	893	698	3642	265	172	797	753	182	877	1443
K00875	D-ribulokinase [EC:2.7.1.47]	5	1	1	0	0	0	0	0	0	0	0	1	0	0	0	0	8	4	0	1	0	0	0	0	0	0	0	0	4	0	1	4	0	0	0	0	0	0	0	0	0	0	0	0	0	0	0	1
K00876	uridine kinase [EC:2.7.1.48]	1158	5933	246	4566	26277	6858	633	5012	7264	402	2044	13785	2029	2156	770	408	91	1122	10703	12306	19664	3634	383	1871	680	1448	7867	2812	1725	17083	18026	7323	7421	3039	8577	11664	10082	1452	2177	1211	4418	590	154	1238	793	191	1518	1502
K00878	hydroxyethylthiazole kinase [EC:2.7.1.50]	265	291	135	641	17489	3564	589	3852	3406	258	1474	348	1003	1950	134	410	73	733	8921	8799	3445	1066	343	1555	577	539	1747	360	834	14101	15822	6194	4689	2266	4215	6307	6981	1057	1963	679	3603	353	297	1083	543	183	369	1343
K00879	L-fuculokinase [EC:2.7.1.51]	0	35	20	54	258	303	6	28	36	63	37	15	54	12	5	2	0	5	36	1465	197	651	2	33	11	549	77	2	31	223	181	102	1142	20	3719	79	60	224	1	10	2	1	2	48	2	0	46	83
K00880	L-xylulokinase [EC:2.7.1.53]	14	41	17	176	712	103	20	275	48	71	272	146	69	31	18	50	13	6	36	99	53	651	1	82	22	8	45	87	159	461	442	408	169	32	379	343	151	241	26	37	21	78	6	71	128	2	58	111
K00881	allose kinase [EC:2.7.1.55]	0	3	6	64	189	13	15	109	8	6	74	135	18	21	3	46	5	3	0	4	2	0	0	40	15	1	0	72	108	26	132	248	17	12	16	547	29	29	19	27	16	2	4	5	112	2	49	26
K00882	1-phosphofructokinase [EC:2.7.1.56]	981	5862	656	805	16355	3743	578	4161	1606	227	989	404	1052	682	183	217	75	597	5126	2784	2647	1828	120	912	189	813	950	2422	774	8929	5743	1824	2197	715	2358	6328	5062	519	778	438	1068	223	18	688	688	157	288	1203
K00883	2-dehydro-3-deoxygalactonokinase [EC:2.7.1.58]	95	81	83	111	418	11	2	106	10	3	58	17	12	7	13	2	9	272	1	8	2	0	2	4	6	3	52	11	54	290	204	77	110	16	197	81	75	1	7	5	6	76	0	32	16	0	4	6
K00884	N-acetylglucosamine kinase [EC:2.7.1.59]	81	178	13	0	4	0	0	22	0	2	0	8	19	1	0	0	9	10	2	2	1	0	0	0	5	4	1	1	256	0	1	3	1	0	0	0	42	0	0	0	0	3	0	2	0	0	0	3
K00885	N-acylmannosamine kinase [EC:2.7.1.60]	2	19	4	0	0	0	0	1	0	0	0	0	4	0	0	0	0	9	1	1	1	0	0	0	0	0	0	1	7	0	0	2	0	0	0	0	1	0	0	0	0	0	0	0	0	0	0	0
K00886	polyphosphate glucokinase [EC:2.7.1.63]	53	22	513	0	7	0	0	1	0	0	4	10	0	1	0	0	16	75	1	5	6	1	8	0	0	0	28	1	10	0	1	7	0	0	1	293	0	0	0	0	0	0	0	0	2	0	0	7
K00887	undecaprenol kinase [EC:2.7.1.66]	0	0	0	0	0	0	0	0	0	0	0	0	0	0	0	0	0	0	0	0	0	0	0	0	0	0	0	0	1	0	0	0	0	0	0	0	0	0	0	0	0	0	0	0	0	0	0	0
K00891	shikimate kinase [EC:2.7.1.71]	248	404	810	4606	23043	6998	641	4774	7087	374	1898	13693	1930	2109	690	405	114	1027	14123	15925	20288	3671	383	1860	674	1262	7823	2795	1970	17001	19232	7329	6372	3032	5093	11910	10037	1418	2169	1128	4142	590	301	1250	791	193	1440	1519
K00892	inosine kinase [EC:2.7.1.73]	15	150	11	0	3	0	0	22	0	2	0	6	19	1	0	0	3	2	2	0	0	0	0	0	5	3	0	1	253	0	0	2	1	0	0	0	42	0	0	0	0	3	0	2	0	0	0	2
K00895	pyrophosphate--fructose-6-phosphate 1-phosphotransferase [EC:2.7.1.90]	56	16	63	3966	8061	3033	42	490	2907	48	666	13352	850	114	559	54	19	228	4855	7314	16037	975	1	30	30	1596	661	246	869	1416	1994	756	1560	314	3764	5421	2498	76	59	258	187	223	1	71	25	1	773	46
K00897	aminoglycoside 3'-phosphotransferase [EC:2.7.1.95]	290	505	27	14	334	24	7	17	27	14	20	9	105	26	5	43	2	20	4164	491	189	9	9	32	5	11	73	1	45	662	602	42	178	77	99	42	322	29	163	14	67	4	2	254	18	8	6	35
K00899	5-methylthioribose kinase [EC:2.7.1.100]	3	25	40	137	491	27	25	268	125	7	251	5	52	5	18	15	11	47	64	283	198	94	9	30	16	5	62	61	155	509	250	204	63	35	63	244	215	2	17	105	94	68	7	66	28	5	8	89
K00901	diacylglycerol kinase [EC:2.7.1.107]	219	375	202	931	7381	3667	61	1133	1897	156	990	13540	455	1431	99	268	55	1220	3719	6056	1330	798	97	679	462	540	973	174	1101	8093	11457	5118	2334	1906	2745	733	3872	1013	1296	557	1104	173	276	534	281	13	292	175
K00903	protein-tyrosine kinase [EC:2.7.10.-]	29	40	49	2940	45	6	11	9	2058	25	25	18	644	0	0	1	11	238	2	113	91	48	2	6	7	477	124	3	443	115	577	150	357	120	183	38	1197	19	37	0	3	3	0	0	10	0	437	4
K00904	deoxyguanosine kinase [EC:2.7.1.113]	1092	5628	82	1	36	4	1	5	23	6	0	3	0	1	0	19	15	459	0	22	20	1	3	3	48	34	0	8	9	58	59	7	24	2	36	4	49	9	1	0	116	3	1	55	206	3	65	4
K00906	isocitrate dehydrogenase kinase/phosphatase [EC:2.7.11.5 3.1.3.-]	54	164	47	2	6	0	0	22	0	2	0	13	19	1	0	0	6	241	1	1	0	0	0	0	5	14	53	1	289	0	1	4	1	0	0	0	42	0	0	2	0	3	0	2	1	0	0	3
K00908	Ca2+/calmodulin-dependent protein kinase [EC:2.7.11.17]	3	0	1	0	0	0	0	0	0	0	0	1	0	0	0	1	3	9	0	0	3	3	2	0	0	2	0	0	4	0	1	0	0	0	0	0	0	0	0	0	0	0	0	0	0	0	0	1
K00912	tetraacyldisaccharide 4'-kinase [EC:2.7.1.130]	154	224	143	3988	8315	3040	42	514	3661	51	1043	13415	895	120	561	136	51	694	8313	12289	16982	1081	4	178	39	1110	6230	463	1472	2598	4463	928	1403	696	463	5590	2848	91	146	529	316	240	147	149	67	10	789	67
K00917	tagatose 6-phosphate kinase [EC:2.7.1.144]	33	229	77	256	1048	475	51	311	262	97	290	24	156	158	21	73	24	85	351	354	133	652	45	181	58	46	277	21	308	631	239	98	631	51	421	368	156	193	13	21	363	13	5	144	261	129	70	753
K00918	ADP-specific phosphofructokinase [EC:2.7.1.146];ADP-dependent phosphofructokinase/glucokinase [EC:2.7.1.146 2.7.1.147]	0	11	0	25	300	20	17	163	9	4	187	7	13	26	3	9	4	2	0	422	6	0	3	10	7	1	1	56	110	25	46	130	108	16	169	329	13	13	2	10	2	3	4	18	1	0	6	17
K00919	4-diphosphocytidyl-2-C-methyl-D-erythritol kinase [EC:2.7.1.148]	365	503	777	4827	23310	7007	643	5139	7215	401	2377	13816	2106	2138	762	487	134	1499	14129	17190	20500	3671	419	1876	682	2285	7956	2874	1991	17101	19249	7349	7419	3046	8631	12209	10061	1443	2177	1135	4435	601	300	1260	813	193	1458	1524
K00924	None	97	115	563	7	3932	2	6	16	74	3	59	34	8	39	13	5	24	348	1	5	14	3	3	4	4	384	72	70	123	1	9	7	1	1	4	89	0	1	0	89	2	1	0	33	11	3	56	5
K00925	acetate kinase [EC:2.7.2.1]	1238	6000	773	4817	23736	7011	646	5151	7147	402	2048	13801	2104	2117	771	411	113	1430	13953	17164	20137	2632	417	1864	673	1931	7983	680	2074	17086	19294	7324	7397	3032	8523	11562	10090	1452	2177	1221	4418	591	300	1288	809	194	1525	1520
K00926	carbamate kinase [EC:2.7.2.2]	788	5363	147	376	7799	3578	588	3858	1176	180	1097	242	617	426	96	275	55	575	5235	2085	2494	434	87	804	138	173	985	324	552	6947	4836	1390	2143	559	1866	5385	4614	292	365	241	815	211	19	546	646	150	533	1196
K00927	phosphoglycerate kinase [EC:2.7.2.3]	1275	6023	847	4842	26564	7011	645	5110	7268	402	2280	13828	2068	2160	771	492	136	1644	13961	17187	20540	3668	421	1877	686	2309	8013	2996	2156	17013	19299	7368	7427	3049	8637	12295	10094	1423	2177	1222	4442	604	301	1304	838	199	1534	1526
K00928	aspartate kinase [EC:2.7.2.4]	602	3954	809	4843	27134	7010	646	5151	7278	400	2424	13836	2114	2160	771	490	129	1599	14024	16079	20334	3648	420	1828	681	1703	7987	2994	2095	17101	19213	7361	6431	3034	5209	12292	10031	1443	2173	1214	4430	603	299	1268	838	198	1464	1521
K00929	butyrate kinase [EC:2.7.2.7]	28	67	29	4010	10862	4274	317	3084	4450	137	903	13571	891	238	589	176	43	359	9730	7481	17841	1347	44	826	138	328	6873	440	1035	4563	5343	1978	2848	975	1777	7374	5133	225	298	511	781	389	12	219	573	14	1278	393
K00930	acetylglutamate kinase [EC:2.7.2.8];acetylglutamate/acetylaminoadipate kinase [EC:2.7.2.8 2.7.2.-]	216	425	781	1904	26512	7007	634	5145	4618	373	1960	13799	1351	2137	233	490	116	1013	12852	15915	20349	3512	137	1861	671	1338	7947	2805	1658	16968	18911	7325	6406	2984	5070	6924	9338	1410	2175	1078	4379	413	299	1268	832	198	957	1519
K00931	glutamate 5-kinase [EC:2.7.2.11]	317	504	794	1462	25067	6956	632	4793	4383	346	1860	13697	1167	2124	154	473	122	1404	12685	15084	20314	3207	396	1859	663	1823	7795	2694	1653	16117	18153	7043	6954	2841	8212	6888	8577	1406	2124	1031	3960	389	297	1203	767	193	836	1480
K00932	propionate kinase [EC:2.7.2.15]	0	25	3	0	0	0	0	3	0	0	0	0	2	0	0	0	0	0	0	0	0	0	0	0	0	0	0	1	21	0	0	1	0	0	0	0	2	0	0	0	0	1	0	0	0	0	0	0
K00934	arginine kinase [EC:2.7.3.3]	0	0	1	0	0	0	0	0	0	0	0	0	0	0	0	0	3	0	0	0	0	0	1	0	0	0	0	0	1	0	0	2	0	0	0	0	0	0	0	0	0	2	0	1	0	0	2	1
K00935	None	1	0	0	0	0	0	0	0	0	0	0	0	0	0	0	0	0	0	0	0	1	0	0	0	0	0	0	0	0	0	0	0	0	0	0	0	0	0	0	0	0	0	0	0	0	0	0	0
K00936	None	1220	5838	760	1265	24099	5043	613	4673	3640	352	1776	13649	1239	2043	211	437	102	1317	5971	4418	3518	2691	419	1710	648	1578	1994	2632	653	14607	14910	6469	5030	2350	4840	6111	7233	1357	2035	804	4135	373	153	1171	779	191	692	1459
K00937	polyphosphate kinase [EC:2.7.4.1]	290	3392	750	1349	22989	6728	613	4987	2878	305	1797	13738	1241	796	212	332	113	1188	9126	8814	4254	2647	83	1317	249	526	6748	509	1575	11133	9390	2559	4388	1287	2825	6738	7009	720	888	702	3477	262	171	782	547	186	773	1405
K00938	phosphomevalonate kinase [EC:2.7.4.2]	1017	5627	79	1	36	4	1	1	5	2	0	0	0	1	0	1	15	498	0	3	20	0	1	2	2	3	25	9	10	51	7	2	18	0	15	4	2	0	1	0	0	1	0	0	2	0	0	0
K00939	adenylate kinase [EC:2.7.4.3]	1276	6023	835	4843	27134	7011	646	5155	7286	402	2424	13836	2116	2160	771	492	134	1514	14143	17217	20557	3672	421	1877	686	2314	8015	2996	2161	17105	19299	7368	7427	3050	8637	12296	10093	1453	2177	1222	4442	604	301	1305	838	199	1535	1526
K00940	nucleoside-diphosphate kinase [EC:2.7.4.6]	964	2443	736	3396	9635	2258	53	381	4613	81	445	13284	796	1258	11	253	90	1320	3793	6544	1670	1107	31	750	445	1293	6173	2429	1392	6099	11346	5058	2640	2059	2397	1309	2728	669	1342	607	880	145	272	492	270	18	562	118
K00941	phosphomethylpyrimidine kinase [EC:2.7.4.7];hydroxymethylpyrimidine/phosphomethylpyrimidine kinase [EC:2.7.1.49 2.7.4.7]	1276	6008	818	1889	26501	7011	635	5133	5206	377	2399	13816	1470	2160	771	489	135	1608	13981	15175	20301	3428	373	1870	675	1313	7910	2928	1693	16424	18512	7087	6020	2921	4828	11943	8673	1425	2130	1222	4384	594	300	1238	801	193	920	1494
K00942	guanylate kinase [EC:2.7.4.8]	1275	6022	847	4839	27134	7011	646	5151	7286	402	2424	13836	2116	2160	771	492	136	1644	14129	16171	20372	3672	420	1877	681	1765	7959	2996	2161	17105	19298	7368	6437	3049	5247	12296	10094	1453	2177	1222	4442	604	300	1305	838	199	1535	1526
K00943	dTMP kinase [EC:2.7.4.9]	1265	5960	791	739	12735	645	47	1441	3525	256	1409	284	746	1805	152	292	118	1411	4394	9728	4158	2395	383	1193	623	2027	7011	2625	1120	9869	13793	6011	5476	2439	7458	1836	5795	1129	1796	743	3896	285	285	909	613	183	577	1025
K00945	cytidylate kinase [EC:2.7.4.14]	1251	6006	826	4830	27128	7011	646	5154	7286	402	2424	13821	2114	2159	771	491	127	1424	14084	17195	20552	3635	396	1877	686	2314	7936	2996	2086	17105	19238	7363	7425	3046	8579	12296	10094	1453	2177	1220	4441	604	301	1305	836	199	1493	1517
K00946	thiamine-monophosphate kinase [EC:2.7.4.16]	199	242	685	3975	8319	3039	42	557	3673	54	1042	13416	886	122	561	157	69	820	8328	12294	17013	1085	16	178	47	735	6199	375	1463	2673	4464	914	1411	698	469	5590	2879	106	146	421	318	237	148	141	41	5	789	82
K00947	None	54	28	0	0	0	0	0	0	0	0	0	4	0	0	0	1	8	15	0	1	3	3	2	0	0	1	18	0	10	0	2	2	0	0	0	0	0	0	0	0	0	0	0	0	0	0	0	2
K00948	ribose-phosphate pyrophosphokinase [EC:2.7.6.1]	1276	6024	847	4843	27134	7011	646	5155	7286	402	2424	13836	2116	2160	771	492	136	1644	14143	17217	20552	3672	421	1877	686	2316	8015	2996	2160	17105	19299	7368	7427	3050	8637	12296	10094	1453	2177	1222	4442	604	301	1305	838	199	1535	1526
K00949	thiamine pyrophosphokinase [EC:2.7.6.2]	1085	5777	183	1847	26105	6841	612	4926	4427	374	2011	13662	1414	2146	767	370	75	1013	10582	9925	19198	3516	406	1726	662	859	2356	2799	779	15803	16095	6765	5241	2545	5027	11739	8515	1417	2053	1055	4295	585	154	1179	788	189	1012	1478
K00950	2-amino-4-hydroxy-6-hydroxymethyldihydropteridine pyrophosphokinase [EC:2.7.6.3];2-amino-4-hydroxy-6-hydroxymethyldihydropteridine diphosphokinase [EC:2.7.6.3]	277	356	732	3984	9095	3145	44	652	5269	99	1191	13428	1013	1328	567	246	83	1278	8778	13328	17594	2133	37	769	410	1049	6802	382	1526	7529	13000	5503	3200	2310	2568	5661	4582	755	1398	763	974	372	273	525	64	12	850	155
K00951	GTP pyrophosphokinase [EC:2.7.6.5]	1216	5989	840	4841	26179	6888	638	5072	7283	402	2423	13823	2108	2158	769	490	128	1627	14116	17200	20509	3672	420	1876	683	1946	7967	2993	2085	17105	19297	7353	7425	3049	8637	12228	10093	1453	2177	1222	4441	604	300	1304	837	199	1491	1517
K00952	nicotinamide-nucleotide adenylyltransferase [EC:2.7.7.1]	0	11	0	1	88	5	0	2	4	0	5	7	0	7	2	0	1	0	14	5	41	0	1	2	7	1	29	0	5	11	6	8	98	2	131	52	0	13	1	0	0	1	1	14	0	0	0	2
K00954	pantetheine-phosphate adenylyltransferase [EC:2.7.7.3]	1276	6021	843	4842	27134	7011	646	5154	7286	402	2424	13836	2116	2160	771	492	136	1641	14129	17212	20511	3672	420	1877	684	1947	7986	2996	2102	17105	19299	7368	7427	3050	8637	12295	10094	1453	2177	1222	4442	604	300	1305	838	199	1535	1526
K00955	bifunctional enzyme CysN/CysC [EC:2.7.7.4 2.7.1.25]	104	45	584	20	859	139	0	351	106	17	3	7	10	45	3	27	24	84	373	35	507	1206	4	24	13	13	26	2265	28	210	65	48	45	4	65	67	98	0	4	102	26	5	0	46	46	9	5	62
K00956	sulfate adenylyltransferase subunit 1 [EC:2.7.7.4]	76	210	593	3482	8643	4620	434	3490	2232	83	329	13371	794	257	58	102	26	456	390	693	287	340	23	154	30	648	292	33	1143	991	1940	839	737	330	401	3678	2716	76	57	213	205	27	4	87	27	131	679	658
K00957	sulfate adenylyltransferase subunit 2 [EC:2.7.7.4]	149	252	698	3485	8647	4621	434	3492	2337	84	330	13375	794	261	61	103	40	527	390	694	379	340	25	168	32	659	297	56	1162	1199	2002	848	778	333	409	3678	2812	76	61	313	229	27	4	124	43	135	681	714
K00958	sulfate adenylyltransferase [EC:2.7.7.4]	7	31	63	2	0	0	0	3	13	0	0	8	2	2	0	2	12	211	13	11	10	3	4	2	1	1	14	2	16	3	2	3	0	2	0	0	0	0	0	0	1	2	0	42	8	3	0	1
K00960	DNA-directed RNA polymerase [EC:2.7.7.6]	0	0	0	0	0	0	0	0	0	0	0	0	0	0	0	0	0	0	0	0	0	0	0	0	0	0	0	0	0	0	0	0	0	0	0	0	0	0	0	0	0	0	0	0	0	0	0	0
K00961	DNA polymerase [EC:2.7.7.7]	0	0	0	0	0	0	0	0	0	0	0	0	0	0	0	0	0	0	0	0	0	0	0	0	0	0	0	0	0	0	0	0	0	0	0	0	0	0	0	0	0	0	0	0	0	0	0	0
K00962	polyribonucleotide nucleotidyltransferase [EC:2.7.7.8]	258	429	823	4839	27089	6907	646	5103	7275	402	2423	13835	2091	2159	771	492	131	1208	14124	17148	20486	3672	419	1788	678	2245	7927	2994	2087	16993	19228	7197	7216	2982	8408	12291	9963	1452	2151	1220	4369	594	300	1295	833	196	1533	1513
K00963	UTP--glucose-1-phosphate uridylyltransferase [EC:2.7.7.9]	1217	5944	784	723	12450	619	34	1304	2617	225	1268	272	703	1652	134	228	92	1249	4188	6822	3372	2299	92	970	604	548	1553	2542	993	7964	12243	5733	3535	2033	3865	1667	5223	1066	1684	582	3579	274	282	723	559	41	494	299
K00964	galactose-1-phosphate uridylyltransferase [EC:2.7.7.10]	0	0	0	0	0	0	0	0	0	0	0	0	0	0	0	0	0	6	0	0	0	0	0	0	0	0	0	0	5	0	0	0	0	0	0	0	0	0	0	0	0	0	0	0	0	0	0	0
K00965	UDPglucose--hexose-1-phosphate uridylyltransferase [EC:2.7.7.12]	824	5421	644	627	17729	3911	582	4293	3341	329	996	407	953	1999	196	326	51	687	8754	9012	4036	2085	98	1594	595	1107	1565	2574	1011	12487	15020	6131	5627	2236	7782	6692	6947	1140	1633	688	3981	347	293	979	728	186	680	1390
K00966	mannose-1-phosphate guanylyltransferase [EC:2.7.7.13]	34	47	598	3443	5576	1946	54	622	3750	87	284	13478	800	1254	18	198	35	170	137	984	237	65	23	952	410	943	767	88	927	6340	10800	5408	2410	1940	2411	331	4150	713	1370	457	707	195	130	475	149	16	688	338
K00968	choline-phosphate cytidylyltransferase [EC:2.7.7.15]	2	22	19	38	620	775	0	252	218	9	152	10	12	83	10	16	5	22	344	663	182	36	32	120	11	6	238	2	69	574	510	109	697	118	173	2	1058	13	5	97	73	24	1	3	28	1	14	32
K00969	nicotinate-nucleotide adenylyltransferase [EC:2.7.7.18]	1264	6010	842	4824	26390	6670	640	5068	7285	402	2424	13826	2109	2139	765	490	133	1624	14129	16169	20365	3672	420	1867	679	1384	7957	2995	2153	14699	18658	7364	6263	3000	5231	12221	9324	1439	2177	1219	4442	603	300	1303	837	199	1531	1524
K00970	poly(A) polymerase [EC:2.7.7.19]	205	228	672	3471	5669	2916	41	511	2957	44	594	13380	755	31	14	149	65	574	3525	6741	1273	146	17	165	94	1119	5581	216	1449	1732	3844	753	2341	674	3687	538	2707	48	135	258	258	38	149	109	262	12	595	52
K00971	mannose-1-phosphate guanylyltransferase [EC:2.7.7.22]	179	120	138	4027	9083	3195	54	524	4048	122	695	13438	955	173	572	150	64	676	5365	8349	17639	1062	31	433	115	813	6787	260	949	4046	4860	1576	2773	980	1578	6040	5694	167	336	464	693	262	5	441	472	18	848	143
K00972	UDP-N-acetylglucosamine pyrophosphorylase [EC:2.7.7.23]	1	1	1	1	277	139	6	352	14	38	3	7	4	146	11	25	12	14	4614	1237	192	376	2	88	0	868	107	3	21	340	158	128	32	29	74	59	73	2	14	0	76	3	2	76	15	127	8	627
K00973	glucose-1-phosphate thymidylyltransferase [EC:2.7.7.24]	512	3858	780	4779	25836	6632	616	4564	6999	386	1626	13755	1908	2066	748	398	101	1069	13914	15801	20054	3106	153	1769	626	1285	7878	2743	1909	15117	18181	6951	6004	2905	4856	11853	9764	1172	1747	1199	4218	570	295	1104	759	191	1145	1446
K00974	tRNA nucleotidyltransferase (CCA-adding enzyme) [EC:2.7.7.25 2.7.7.21 3.1.3.- 3.1.4.-];tRNA nucleotidyltransferase (CCA-adding enzyme) [EC:2.7.7.72 3.1.3.- 3.1.4.-]	1139	5931	237	873	14370	3848	588	4572	3550	352	1707	447	1251	2021	200	435	81	1326	9261	8585	4193	2691	403	1705	650	1132	2005	2619	1128	14515	16094	6458	5033	2361	4837	6002	7292	1362	2031	709	4146	377	299	1213	785	192	750	1451
K00975	glucose-1-phosphate adenylyltransferase [EC:2.7.7.27]	150	3323	697	852	18822	3969	595	4657	3599	351	1382	434	1252	2042	210	355	86	601	9078	9027	4231	2590	155	1692	649	1486	1856	2606	1164	14444	15958	6441	5023	2342	4740	6702	7236	1353	2031	801	4120	368	297	1157	783	191	686	1455
K00978	glucose-1-phosphate cytidylyltransferase [EC:2.7.7.33]	103	49	534	568	3933	1217	17	649	425	37	237	259	217	78	86	71	22	353	4500	1948	925	945	16	373	85	649	232	2299	225	1574	1224	390	1167	136	3592	998	277	120	85	137	426	119	7	120	363	7	116	261
K00979	3-deoxy-manno-octulosonate cytidylyltransferase (CMP-KDO synthetase) [EC:2.7.7.38]	154	230	177	3994	12337	3119	45	566	3860	113	1205	13427	984	165	563	138	52	908	8641	12334	17422	2674	5	216	49	1125	6290	2649	1511	2834	4573	1028	1472	711	714	6325	2893	333	146	534	317	242	149	184	71	10	794	151
K00980	glycerol-3-phosphate cytidylyltransferase [EC:2.7.7.39]	910	5569	137	309	12754	2845	510	2811	785	45	293	66	130	481	66	55	16	231	185	882	516	1027	22	151	15	547	61	2295	159	1025	746	360	283	49	260	5340	455	153	71	339	235	34	2	85	29	132	133	657
K00981	phosphatidate cytidylyltransferase [EC:2.7.7.41]	1276	6024	846	4842	27134	7011	646	5155	7286	402	2424	13836	2116	2160	771	492	136	1642	14129	17212	20516	3672	420	1877	684	2315	7986	2996	2161	17105	19299	7368	7427	3050	8637	12296	10094	1453	2177	1222	4442	604	300	1305	838	199	1535	1526
K00982	glutamate-ammonia-ligase adenylyltransferase [EC:2.7.7.42]	185	233	646	10	56	0	0	24	0	2	380	42	33	3	0	80	41	418	3281	4658	766	1	10	4	7	34	86	120	608	14	1265	35	2	8	30	293	44	1	0	3	23	12	146	16	10	0	14	17
K00983	N-acylneuraminate cytidylyltransferase [EC:2.7.7.43]	28	30	49	386	376	1609	34	820	448	34	182	274	204	43	79	109	30	207	4868	1775	806	118	29	250	35	651	333	81	516	1225	1222	552	1650	125	3713	284	246	30	32	68	379	20	10	56	184	7	128	177
K00984	streptomycin 3"-adenylyltransferase [EC:2.7.7.47]	28	13	30	216	68	7	0	350	310	25	88	95	169	15	70	35	5	24	296	139	22	0	23	121	50	5	225	5	10	344	19	19	572	29	173	2	21	2	3	20	428	4	2	29	260	2	15	29
K00986	RNA-directed DNA polymerase [EC:2.7.7.49]	45	51	20	109	5516	2816	402	1207	1824	55	564	193	138	1262	37	238	11	264	153	810	138	15	278	865	382	270	642	146	156	5886	9458	4707	1687	1634	2014	4302	1732	716	1301	474	640	163	133	442	141	9	164	312
K00988	ATP adenylyltransferase [EC:2.7.7.53]	0	0	0	0	0	0	0	0	0	0	0	0	0	0	0	0	0	0	0	0	0	0	0	0	0	0	0	0	1	0	0	0	0	0	0	0	0	0	0	0	0	0	0	0	0	0	0	0
K00989	ribonuclease PH [EC:2.7.7.56]	218	292	660	125	6967	403	24	603	2078	125	755	123	200	1425	28	234	62	700	3697	5964	3062	1084	71	754	553	867	1395	2526	741	5577	11138	5198	2926	1850	3108	1550	4713	731	1271	471	3259	198	277	523	488	43	420	174
K00990	[protein-PII] uridylyltransferase [EC:2.7.7.59]	139	232	643	12	53	0	0	27	0	2	380	47	35	2	0	80	40	371	3294	4669	767	0	9	4	7	35	75	119	604	14	1265	34	2	8	29	293	44	1	0	3	23	12	146	27	10	0	16	16
K00991	2-C-methyl-D-erythritol 4-phosphate cytidylyltransferase [EC:2.7.7.60]	162	337	661	4588	23065	6998	640	4781	7091	378	1902	13678	1928	2107	690	402	106	788	14040	16700	20427	3670	405	1863	677	2264	7828	2787	1947	16949	19166	7324	7389	3026	8530	12202	10056	1441	2174	1129	4160	593	301	1230	779	193	1442	1517
K00992	None	6	2	5	0	0	0	0	0	0	0	0	1	0	2	0	0	2	14	1	0	1	0	1	1	0	1	0	0	2	0	3	0	0	0	2	0	0	0	0	0	0	0	0	0	0	0	0	1
K00995	CDP-diacylglycerol--glycerol-3-phosphate 3-phosphatidyltransferase [EC:2.7.8.5]	1254	6015	814	1108	15028	4893	622	5072	3554	363	1799	578	1280	2024	220	478	113	1503	8924	9590	4022	1651	419	1709	664	2212	2036	558	1643	14762	16813	6900	6161	2465	8176	5998	8377	1365	2039	890	4159	384	300	1225	812	198	899	1470
K00996	undecaprenyl-phosphate galactose phosphotransferase [EC:2.7.8.6]	2	13	19	244	4011	32	1	105	198	0	259	17	112	161	0	0	3	13	359	101	417	1044	5	14	10	0	5	2207	25	302	4	20	29	10	86	748	15	30	0	100	2	8	0	1	7	0	6	1
K00997	holo-[acyl-carrier protein] synthase [EC:2.7.8.7]	575	3855	714	593	10047	501	47	1008	2357	187	682	356	654	1670	120	238	74	1303	4277	8236	2466	2309	113	1112	515	1448	1060	2479	1047	8411	11918	5213	3401	1872	6287	1539	2508	999	1723	597	1248	239	284	815	491	151	274	1090
K00998	phosphatidylserine synthase [EC:2.7.8.8]	197	293	682	4323	16413	5126	476	3582	5914	208	1676	13489	1777	1867	644	373	74	1038	8901	14870	17942	2588	52	1317	520	1247	7014	2699	1673	14520	16457	6183	4359	2689	3375	10151	6498	1060	2048	1032	1467	480	283	1075	410	162	1021	1156
K00999	CDP-diacylglycerol--inositol 3-phosphatidyltransferase [EC:2.7.8.11]	2	10	32	0	0	0	0	0	0	0	0	0	0	0	0	0	0	0	0	0	0	0	0	0	0	0	0	0	0	0	0	0	0	0	0	0	0	0	0	0	0	0	0	0	0	0	0	0
K01000	phospho-N-acetylmuramoyl-pentapeptide-transferase [EC:2.7.8.13]	998	5527	821	4843	27134	7011	646	5151	7282	402	2424	13836	2116	2160	771	490	136	1636	14143	17198	20557	3671	421	1876	684	2289	8014	2996	2101	17102	19249	7364	7421	3048	8631	12296	10063	1444	2177	1222	4435	604	301	1268	838	198	1470	1524
K01001	UDP-N-acetylglucosamine--dolichyl-phosphate N-acetylglucosaminephosphotransferase [EC:2.7.8.15]	0	0	0	1	0	0	0	0	0	0	0	0	0	0	0	0	0	0	14	5	41	0	1	0	2	1	29	0	0	0	0	0	0	0	0	0	0	0	0	0	0	0	1	0	0	0	0	0
K01002	phosphoglycerol transferase [EC:2.7.8.20]	46	34	56	239	251	166	3	122	82	7	245	13	66	128	2	0	1	37	3	124	47	0	6	20	5	5	3	5	21	246	11	22	124	8	180	98	35	156	32	7	23	11	0	15	5	0	13	3
K01003	carboxyvinyl-carboxyphosphonate phosphorylmutase [EC:2.7.8.23]	32	26	562	25	155	13	14	103	4	4	56	7	9	20	1	9	8	58	1	0	6	0	1	7	2	10	1	52	117	5	38	127	0	12	11	246	8	0	1	7	1	2	4	4	1	0	5	20
K01004	phosphatidylcholine synthase [EC:2.7.8.24]	110	31	1	0	1	0	0	0	0	0	0	5	0	0	0	0	9	33	0	1	1	0	0	0	0	0	28	1	14	0	2	6	0	0	0	0	0	0	0	0	0	0	0	0	1	0	0	2
K01005	None	4	25	65	3915	8052	2443	47	422	2807	43	616	13343	903	220	542	38	11	291	3898	5317	15954	643	7	76	19	219	568	210	790	1243	1466	688	408	217	414	5443	1497	88	62	141	93	227	3	23	15	0	780	28
K01006	pyruvate,orthophosphate dikinase [EC:2.7.9.1]	183	210	227	4823	23106	6907	644	5028	7098	398	1899	13773	2006	2115	771	407	91	504	10384	11858	19172	2623	404	1773	662	1363	7816	685	1429	16829	17902	7144	7156	2913	8252	11263	9881	1413	2152	1217	4334	576	154	1231	814	195	1446	1491
K01007	pyruvate, water dikinase [EC:2.7.9.2]	714	2258	610	75	873	108	17	323	1629	53	659	53	159	1223	7	208	31	567	4637	2143	324	127	24	620	379	365	740	114	502	5043	8688	4732	1813	1640	2234	243	1882	715	1254	448	681	138	129	472	46	10	89	100
K01008	selenide, water dikinase [EC:2.7.9.3]	85	267	46	381	11000	2220	463	3872	815	174	878	252	553	514	106	172	42	592	647	1482	2040	421	71	785	217	204	935	342	656	6204	4403	1413	2050	511	1791	4233	4907	176	138	383	2960	204	19	357	619	173	520	1187
K01010	thiosulfate sulfurtransferase [EC:2.8.1.1]	0	0	0	0	0	0	0	0	0	0	0	0	0	0	0	0	0	0	0	0	0	0	0	0	0	0	0	0	1	0	0	0	0	0	0	0	0	0	0	0	0	0	0	0	0	0	0	0
K01011	thiosulfate/3-mercaptopyruvate sulfurtransferase [EC:2.8.1.1 2.8.1.2];3-mercaptopyruvate sulfurtransferase [EC:2.8.1.2]	142	244	659	74	793	149	22	257	119	8	514	102	49	75	11	104	52	652	7539	5592	920	99	27	341	32	548	461	200	753	3670	2908	220	324	195	247	430	1258	38	60	113	101	98	154	130	36	6	34	271
K01012	biotin synthetase [EC:2.8.1.6]	153	328	710	1119	17362	6508	618	4303	4094	327	1572	13559	1074	1867	126	461	112	1087	5113	10457	4512	2659	356	1724	579	2171	7308	2502	1474	15675	17665	6835	6279	2790	8015	6117	8159	1296	2104	954	1626	362	297	1188	738	167	485	1424
K01013	None	3	0	0	0	0	0	0	0	0	0	0	1	0	0	0	0	0	0	0	0	0	0	0	0	0	0	0	0	0	0	1	0	0	0	0	0	0	0	0	0	0	0	0	0	0	0	0	0
K01014	aryl sulfotransferase [EC:2.8.2.1]	0	0	0	0	0	0	0	0	0	0	0	0	0	0	0	0	0	0	0	0	0	0	0	0	0	0	0	0	1	0	0	0	0	0	0	0	0	0	0	0	0	0	0	0	0	0	0	0
K01023	arylsulfate sulfotransferase [EC:2.8.2.22]	25	12	0	142	357	1030	2	111	22	9	434	34	16	2	13	95	4	4	1	5	1	0	0	7	49	5	0	77	12	248	110	69	1	46	89	6	29	1	6	1	134	60	1	45	219	2	16	1
K01026	propionate CoA-transferase [EC:2.8.3.1]	28	29	12	168	2642	641	58	916	507	156	571	169	453	373	38	130	14	32	381	884	1765	303	61	618	140	169	619	255	210	4809	3076	1108	1664	381	1362	443	4090	239	144	158	2719	122	11	212	372	161	424	1033
K01027	3-oxoacid CoA-transferase [EC:2.8.3.5]	0	0	1	0	0	0	0	0	0	0	0	0	0	0	0	0	1	0	0	0	0	0	0	0	0	0	0	0	0	0	0	0	0	0	0	0	0	0	0	0	0	0	0	0	0	0	0	1
K01028	3-oxoacid CoA-transferase subunit A [EC:2.8.3.5]	121	78	644	115	547	105	4	156	19	3	56	23	34	6	13	2	26	474	5	70	25	1	6	93	7	100	115	12	56	308	126	243	211	81	266	65	145	0	29	4	79	60	0	28	20	3	4	24
K01029	3-oxoacid CoA-transferase subunit B [EC:2.8.3.5]	118	72	658	33	369	230	4	710	23	16	180	24	4	31	7	21	26	582	370	257	309	360	273	8	12	33	124	132	89	165	215	89	36	65	142	10	123	2	11	104	67	14	4	0	12	0	323	24
K01031	3-oxoadipate CoA-transferase, alpha subunit [EC:2.8.3.6]	39	27	83	0	5	0	0	1	0	0	0	3	5	0	0	0	6	229	0	1	5	1	1	0	0	16	56	0	15	0	1	4	0	0	0	0	0	0	0	2	0	0	0	0	1	0	1	5
K01032	3-oxoadipate CoA-transferase, beta subunit [EC:2.8.3.6]	42	29	97	0	5	0	0	1	0	0	0	3	5	0	0	0	6	229	0	1	5	1	1	0	0	17	56	0	15	0	1	4	0	0	0	0	0	0	0	2	0	0	0	0	1	0	1	5
K01034	acetate CoA-transferase alpha subunit [EC:2.8.3.8]	3	10	2	34	418	250	15	775	32	16	321	11	36	29	9	24	2	117	370	278	323	360	272	19	15	1	44	138	81	311	303	106	59	80	148	10	156	5	17	102	152	17	5	19	21	1	323	33
K01035	acetate CoA-transferase beta subunit [EC:2.8.3.8]	0	2	0	0	0	0	0	0	0	0	0	0	0	0	0	0	0	0	0	1	0	0	2	0	0	0	0	0	0	0	0	1	0	4	0	0	0	3	0	0	22	0	0	1	1	0	0	1
K01036	butyrate-acetoacetate CoA-transferase [EC:2.8.3.9]	13	0	0	0	1	1	0	0	0	20	1	0	0	150	11	37	2	15	0	485	78	0	2	15	1	45	2	22	2	130	50	9	9	3	12	0	2	2	1	108	79	0	0	76	12	126	11	618
K01039	glutaconate CoA-transferase, subunit A [EC:2.8.3.12]	58	31	85	1	623	20	12	111	29	0	285	12	81	1	3	3	3	27	234	185	123	96	7	13	11	32	2	8	48	296	115	30	27	11	8	1	103	30	7	9	67	14	3	19	13	1	2	22
K01040	glutaconate CoA-transferase, subunit B [EC:2.8.3.12]	58	32	85	40	660	31	13	115	33	2	299	147	86	20	5	40	4	28	234	185	124	96	7	47	24	32	2	57	49	317	210	157	44	11	13	17	125	46	24	32	82	14	3	22	124	3	46	31
K01041	None	16	20	552	738	5602	2672	30	445	71	6	38	13312	68	13	3	39	17	86	3083	3644	15741	329	4	9	9	145	519	19	431	216	504	355	19	92	17	38	35	30	5	5	11	7	0	4	3	1	144	5
K01042	L-seryl-tRNA(Ser) seleniumtransferase [EC:2.9.1.1]	89	221	51	233	2144	373	30	689	125	13	436	216	62	99	32	56	31	579	3562	5817	1143	126	45	361	48	48	355	268	750	3844	2977	404	444	209	310	848	1160	44	91	138	151	137	155	108	151	5	372	281
K01043	None	28	34	50	21	3	76	0	6	17	0	1	9	5	1	0	2	6	96	2	2	0	0	0	2	1	15	91	24	17	3	3	21	4	0	0	0	2	14	0	100	0	0	0	0	1	0	6	3
K01044	carboxylesterase [EC:3.1.1.1]	15	20	48	0	1	0	0	0	0	0	0	3	1	0	0	0	2	30	0	0	3	0	0	0	0	10	3	0	21	0	0	1	0	0	0	0	0	0	0	0	0	0	0	0	0	0	1	2
K01045	arylesterase / paraoxonase [EC:3.1.1.2 3.1.8.1];arylesterase [EC:3.1.1.2]	0	0	0	0	0	0	0	0	0	0	0	0	0	0	0	0	0	0	0	0	0	0	0	0	0	0	0	0	0	0	0	0	0	0	0	0	0	0	0	0	0	0	0	0	0	0	0	0
K01046	triacylglycerol lipase [EC:3.1.1.3]	66	46	541	64	194	13	15	105	22	10	73	144	15	22	2	70	31	301	0	94	9	0	9	46	63	19	82	73	134	26	133	254	17	13	31	547	49	16	18	29	128	6	5	23	318	4	95	37
K01048	lysophospholipase [EC:3.1.1.5]	115	227	76	533	3518	1733	302	1886	143	52	269	268	302	42	97	95	29	140	7845	5156	889	294	279	106	71	21	58	110	705	144	1529	304	51	47	132	3713	154	34	25	128	386	10	156	30	340	4	134	37
K01051	pectinesterase [EC:3.1.1.11]	3	41	19	769	10152	2338	39	319	151	7	97	13323	85	48	17	51	6	115	7725	5166	15975	708	1	63	13	152	518	80	488	316	534	374	26	89	44	140	64	47	10	91	12	3	2	13	18	0	164	4
K01053	gluconolactonase [EC:3.1.1.17]	43	28	117	0	5	0	0	4	0	0	0	9	0	1	0	0	19	345	2	3	2	1	0	0	0	18	71	1	22	0	1	7	0	0	1	0	2	0	0	0	2	0	0	1	2	0	2	9
K01054	acylglycerol lipase [EC:3.1.1.23]	0	1	2	0	0	0	0	0	0	0	0	0	0	0	0	1	3	8	0	0	4	3	2	0	0	1	0	0	4	0	1	0	0	0	0	0	0	0	0	0	0	0	0	0	0	0	0	1
K01055	3-oxoadipate enol-lactonase [EC:3.1.1.24]	102	54	585	0	5	0	0	1	0	0	0	7	5	1	0	0	12	63	0	1	7	1	1	0	0	26	28	1	32	0	3	10	0	0	1	0	1	0	0	2	0	0	0	0	2	0	1	7
K01056	peptidyl-tRNA hydrolase, PTH1 family [EC:3.1.1.29]	1276	6024	847	4842	27134	7011	646	5155	7286	402	2424	13836	2116	2160	771	492	135	1644	14129	17212	20516	3672	420	1877	684	2315	7962	2996	2160	17105	19299	7368	7427	3050	8637	12296	10094	1453	2177	1222	4442	604	300	1305	838	199	1535	1525
K01057	6-phosphogluconolactonase [EC:3.1.1.31]	50	51	622	273	127	1952	4	370	117	12	182	140	75	27	10	9	41	454	95	8	16	6	12	19	19	510	91	31	182	381	669	175	160	144	94	295	1086	35	10	183	9	9	0	46	14	4	141	20
K01058	phospholipase A1 [EC:3.1.1.32]	48	174	68	38	11	241	0	54	17	8	151	23	31	13	8	0	9	267	18	11	2	2	0	6	13	15	72	2	293	240	465	64	146	79	77	0	1091	12	5	83	1	3	0	2	0	0	2	7
K01060	cephalosporin-C deacetylase [EC:3.1.1.41]	33	59	65	221	778	233	5	479	1696	69	92	100	253	1219	74	117	16	104	122	862	146	16	25	594	408	318	513	11	43	4740	8518	4580	1785	1607	2087	16	1655	631	1253	346	994	122	125	400	238	9	110	71
K01061	carboxymethylenebutenolidase [EC:3.1.1.45]	122	82	604	0	4	0	0	8	1	0	0	16	7	3	0	2	23	376	3	43	63	3	5	2	1	493	84	3	59	0	5	9	0	0	28	0	11	0	0	2	3	2	0	33	11	3	2	9
K01062	1-alkyl-2-acetylglycerophosphocholine esterase [EC:3.1.1.47]	0	31	39	0	0	0	1	0	4	2	0	0	0	0	0	1	7	10	0	0	5	0	0	1	1	0	0	6	2	1	4	0	1	0	0	0	0	0	0	0	0	0	0	0	2	0	0	1
K01066	esterase / lipase [EC:3.1.1.-]	98	191	561	75	291	700	42	474	26	15	218	28	35	18	9	43	27	293	4	486	109	3	5	19	16	37	71	26	731	269	641	459	169	112	68	287	1112	24	6	94	16	10	4	10	4	1	13	30
K01067	acetyl-CoA hydrolase [EC:3.1.2.1]	36	19	63	38	4274	92	5	409	177	0	322	17	54	71	6	4	8	356	394	90	598	1044	4	10	13	487	220	2315	78	151	50	73	50	21	135	745	32	35	10	103	80	5	0	2	7	0	310	18
K01068	palmitoyl-CoA hydrolase [EC:3.1.2.2]	0	0	0	0	0	0	0	0	0	0	0	0	0	0	0	0	0	0	1	0	1	0	0	0	0	0	0	0	0	0	0	0	0	0	0	0	0	0	0	0	0	0	0	0	0	0	0	0
K01069	hydroxyacylglutathione hydrolase [EC:3.1.2.6]	152	310	660	458	6452	394	25	1093	637	104	524	275	340	190	102	90	59	552	3535	6226	2921	1024	289	404	156	235	767	289	769	1638	3059	1153	1634	351	1477	911	3338	109	101	160	2900	120	152	156	392	39	398	138
K01070	S-formylglutathione hydrolase [EC:3.1.2.12]	124	213	129	0	7	0	0	23	0	2	0	13	20	2	0	1	28	325	2	3	6	3	4	0	5	34	58	2	286	0	3	11	1	0	0	0	44	0	0	2	2	3	0	2	2	0	1	9
K01071	oleoyl-[acyl-carrier-protein] hydrolase [EC:3.1.2.14]	1021	5630	123	3	36	4	1	4	17	2	0	2	0	1	0	1	11	577	1	3	26	0	2	2	1	7	14	8	18	1	4	1	1	2	4	4	1	0	0	0	0	0	0	10	3	0	0	0
K01073	acyl-CoA hydrolase [EC:3.1.2.20]	107	79	6	0	1	2	0	0	2	0	0	1	0	0	1	0	2	420	52	134	87	91	5	0	8	3	0	0	1	54	24	3	4	0	5	1	68	0	1	1	2	11	2	0	3	0	0	2
K01075	4-hydroxybenzoyl-CoA thioesterase [EC:3.1.2.23]	77	39	35	8	43	0	0	0	0	0	376	28	1	0	0	79	5	264	0	0	0	0	0	4	2	3	52	65	13	14	1	19	1	8	29	0	0	1	0	3	21	8	0	9	2	0	10	3
K01076	None	98	52	38	16	841	104	0	55	1571	43	5	16	82	1247	5	88	32	87	250	920	688	953	281	604	365	689	530	2175	52	4757	8595	4593	1763	1608	2181	69	1664	630	1251	343	632	123	126	393	19	7	63	77
K01077	alkaline phosphatase [EC:3.1.3.1]	106	236	101	3758	12593	3019	62	1313	3631	133	1252	13521	1055	231	116	171	52	635	686	3018	2260	147	41	524	171	790	6477	295	1270	2997	3994	1465	4235	938	4929	711	5710	185	181	375	3002	85	7	124	290	31	1002	164
K01078	acid phosphatase [EC:3.1.3.2]	10	7	63	0	1	0	0	0	0	0	0	3	0	0	0	0	13	39	0	2	0	0	0	0	0	1	17	0	11	0	0	1	0	0	0	0	0	0	0	0	0	0	0	1	0	0	2	6
K01079	phosphoserine phosphatase [EC:3.1.3.3]	159	281	704	1059	8723	3247	40	947	869	32	1199	13387	244	146	566	165	63	628	4218	5383	16326	1708	11	34	82	218	654	448	802	924	1391	587	208	208	127	5764	1190	74	23	370	346	230	2	78	245	3	541	45
K01081	5'-nucleotidase [EC:3.1.3.5]	567	648	644	1002	8214	2342	31	240	1778	17	867	13368	212	106	556	148	56	950	5300	7435	16177	1029	25	284	27	240	6299	320	468	2662	2692	881	1816	670	480	5553	1138	78	143	355	407	242	4	99	67	1	407	102
K01082	3'(2'), 5'-bisphosphate nucleotidase [EC:3.1.3.7]	0	0	0	0	0	0	0	0	0	0	0	0	0	0	0	0	0	0	0	0	0	0	0	0	0	369	0	0	0	0	0	0	0	0	0	0	0	0	0	0	0	0	0	0	0	0	0	0
K01083	3-phytase [EC:3.1.3.8]	18	9	53	19	0	0	0	1	17	0	0	2	0	0	0	2	1	69	1	1	0	0	2	2	0	6	3	0	15	3	0	18	0	0	0	0	0	0	0	0	0	0	0	0	0	0	0	1
K01085	glucose-1-phosphatase [EC:3.1.3.10]	0	150	10	5	832	0	0	22	0	2	0	7	20	42	0	0	5	4	111	13	375	938	0	9	14	3	3	2176	254	1	2	9	1	1	57	67	42	0	0	0	1	5	0	2	2	0	0	1
K01087	trehalose-phosphatase [EC:3.1.3.12]	97	68	617	0	6	0	0	5	0	0	0	8	5	2	0	0	27	427	3	1	8	1	10	0	0	13	174	2	25	0	2	6	0	0	1	1	2	0	0	2	2	0	0	0	2	0	0	12
K01089	imidazoleglycerol-phosphate dehydratase / histidinol-phosphatase [EC:4.2.1.19 3.1.3.15]	31	161	81	1024	7745	3039	30	506	997	22	578	13368	120	95	23	134	31	313	6933	11612	16804	854	2	168	28	225	5994	187	1001	2563	4209	877	1402	686	338	221	2145	57	145	283	265	45	147	98	31	2	280	68
K01090	protein phosphatase [EC:3.1.3.16]	1181	5810	764	1185	18366	4101	600	4608	3631	357	1533	427	1237	2054	217	357	92	1035	8965	8085	19256	3024	416	1707	654	1519	2261	2558	637	14822	15379	6495	5175	2380	4830	6381	8298	1375	2038	876	4120	365	153	1189	776	192	743	1458
K01091	phosphoglycolate phosphatase [EC:3.1.3.18]	252	431	773	4830	27097	7007	646	5147	7280	402	2424	13828	2103	2158	770	489	119	1232	14076	17059	20412	3580	407	1876	678	1893	7893	2927	2078	17047	19225	7348	7413	3048	8628	12293	9994	1444	2176	1213	4433	590	298	1260	810	193	1470	1510
K01092	myo-inositol-1(or 4)-monophosphatase [EC:3.1.3.25]	304	413	745	921	11628	6018	424	2362	1400	45	1003	13515	328	111	131	154	89	1158	3990	5902	1404	124	45	346	51	653	5805	374	1136	2347	3689	765	1612	625	419	4573	1646	98	122	475	534	115	152	114	112	10	540	98
K01093	4-phytase / acid phosphatase [EC:3.1.3.26 3.1.3.2]	14	40	42	22	42	0	0	10	12	0	376	27	19	1	0	80	7	142	3368	4651	759	0	0	4	2	10	16	118	333	14	1262	21	1	10	29	0	4	1	0	1	23	10	146	24	6	0	13	4
K01095	phosphatidylglycerophosphatase A [EC:3.1.3.27]	60	180	62	239	138	922	19	521	81	15	562	163	109	25	10	140	28	546	3385	4704	842	2	2	17	33	638	263	209	1036	421	1981	454	179	170	92	27	1153	48	8	197	40	23	146	69	47	9	159	17
K01096	phosphatidylglycerophosphatase B [EC:3.1.3.27]	9	163	21	6	3929	2	5	34	68	3	59	30	27	38	13	2	7	142	2	1	4	0	2	0	7	12	3	63	359	3	0	4	1	1	0	88	43	1	0	87	0	3	0	2	0	0	13	2
K01101	4-nitrophenyl phosphatase [EC:3.1.3.41]	1073	5660	98	60	171	221	6	19	201	24	391	167	6	174	16	169	23	545	4477	721	59	3	41	176	21	53	278	123	37	434	169	218	612	87	274	23	30	20	19	47	209	14	1	88	162	129	125	668
K01103	6-phosphofructo-2-kinase / fructose-2,6-bisphosphatase [EC:2.7.1.105 3.1.3.46];fructose-2,6-bisphosphatase [EC:3.1.3.46]	6	0	3	14	0	0	0	3	12	0	0	1	0	0	0	0	0	116	89	0	4	0	0	0	0	1	16	0	8	0	1	0	0	2	0	0	0	0	0	0	0	0	0	10	0	0	0	0
K01104	protein-tyrosine phosphatase [EC:3.1.3.48]	1240	6011	836	4815	27134	7011	646	5139	7256	398	2424	13832	2106	2160	771	473	134	1411	14054	16157	20377	3671	421	1876	635	1342	7949	2930	2068	17100	19246	7348	6423	3046	5226	12296	10044	1430	2177	1214	4324	600	300	1233	610	191	1470	1517
K01112	None	18	149	515	0	8	0	0	22	0	2	0	12	27	1	0	1	9	32	3280	4652	757	0	1	0	5	3	2	53	561	0	1263	4	1	0	0	0	42	0	0	0	2	4	146	7	5	0	3	5
K01113	phosphodiesterase/alkaline phosphatase D [EC:3.1.4.1];alkaline phosphatase D [EC:3.1.3.1]	112	70	637	36	10	276	2	30	1	6	151	108	22	19	8	1	31	431	4	43	60	5	5	5	8	499	119	4	43	240	408	66	145	76	46	0	1058	3	5	84	3	0	0	1	2	0	5	18
K01114	phospholipase C [EC:3.1.4.3]	35	22	543	0	0	0	0	1	0	0	0	9	0	0	0	8	8	344	2	0	3	0	1	0	2	17	76	0	17	0	0	2	0	0	0	0	0	0	0	0	2	0	0	0	3	0	1	5
K01115	phospholipase D [EC:3.1.4.4]	3	5	4	0	0	0	0	0	0	0	0	0	0	0	0	0	3	7	0	0	2	0	0	0	0	5	4	0	0	0	0	1	0	0	0	0	0	0	0	0	0	0	0	0	0	0	1	0
K01117	sphingomyelin phosphodiesterase [EC:3.1.4.12]	0	0	0	0	0	0	0	0	0	0	0	0	0	0	0	0	0	0	0	0	0	0	0	0	0	0	0	0	0	0	0	0	0	0	0	0	0	0	0	0	0	0	0	0	0	0	0	0
K01118	FMN-dependent NADH-azoreductase [EC:1.7.-.-]	138	254	134	99	2862	376	29	533	403	99	372	90	142	321	32	54	32	440	4255	614	1840	5	18	344	181	227	687	136	434	1121	1588	921	1584	374	1375	202	3260	107	68	24	2809	69	5	219	449	159	414	739
K01119	2',3'-cyclic-nucleotide 2'-phosphodiesterase [EC:3.1.4.16]	107	256	83	4292	10779	2901	57	1334	3328	165	1022	13480	1136	414	659	107	31	152	9234	6880	17929	1001	26	332	194	329	1168	390	1195	2497	3208	1478	1811	560	1601	5514	4563	151	106	204	3153	333	8	258	503	156	1131	758
K01120	3',5'-cyclic-nucleotide phosphodiesterase [EC:3.1.4.17]	11	13	13	0	0	0	0	0	0	0	0	2	0	0	0	0	3	103	0	0	2	0	0	0	0	4	0	1	5	0	0	1	0	0	0	0	0	0	0	0	0	0	0	1	1	0	2	1
K01121	2',3'-cyclic-nucleotide 3'-phosphodiesterase [EC:3.1.4.37]	0	0	0	0	0	0	0	0	0	0	0	0	0	0	0	0	0	3	0	0	0	0	0	0	0	0	0	0	0	0	0	1	0	0	0	0	0	0	0	0	0	1	0	0	0	0	0	0
K01126	glycerophosphoryl diester phosphodiesterase [EC:3.1.4.46]	625	3912	791	996	16578	6456	573	3873	3634	308	687	13630	842	1818	107	333	110	1332	8661	8410	3417	1019	369	1588	505	1184	7176	297	1418	13167	16619	6444	4892	2696	4253	5440	7717	1070	1669	1027	1409	276	290	1032	677	158	548	1309
K01127	glycosylphosphatidylinositol phospholipase D [EC:3.1.4.50]	0	0	2	0	0	0	0	0	0	0	0	0	0	0	0	0	0	0	0	0	0	0	0	0	0	0	0	0	0	0	0	0	0	0	0	0	0	0	0	0	0	0	0	0	0	0	0	0
K01128	None	8	9	1	0	0	0	0	0	0	0	0	0	0	0	0	0	5	13	0	0	1	0	0	2	0	0	0	0	3	1	0	3	0	0	0	0	0	0	0	0	0	0	0	0	0	0	0	2
K01129	dGTPase [EC:3.1.5.1]	237	368	719	4818	23730	6926	644	5088	6242	399	1904	13783	2062	2154	765	407	93	894	13675	15507	19959	3569	379	1717	667	1871	2608	2902	2039	15610	18001	7145	6512	2664	8578	11455	9594	1336	2085	1052	4241	582	298	1196	824	193	1450	1435
K01130	arylsulfatase [EC:3.1.6.1]	80	48	535	444	6450	2968	31	468	872	18	629	13338	184	117	551	52	23	72	1526	736	32	84	10	135	16	107	338	205	468	734	1048	415	705	190	187	5371	1077	49	11	237	132	216	1	37	40	4	105	42
K01132	N-acetylgalactosamine-6-sulfatase [EC:3.1.6.4]	0	0	0	0	0	0	0	0	0	0	0	0	0	0	0	0	0	0	0	0	0	0	0	0	0	0	1	0	0	0	0	0	0	0	0	0	0	0	0	0	0	0	0	0	0	0	0	0
K01133	choline-sulfatase [EC:3.1.6.6]	22	15	33	189	270	557	15	341	210	10	93	148	26	24	6	62	20	28	295	138	24	0	10	165	20	4	233	73	185	320	276	269	574	61	174	255	49	31	20	43	89	7	5	9	143	3	66	59
K01134	arylsulfatase A [EC:3.1.6.8]	2	4	16	22	80	605	2	256	236	3	1	118	24	8	2	18	8	16	295	137	22	0	10	117	3	75	233	0	74	217	22	33	554	42	153	0	8	10	0	17	72	5	1	3	28	1	19	30
K01135	arylsulfatase B [EC:3.1.6.12]	0	0	1	2	0	11	0	18	0	1	2	0	12	0	0	0	0	5	0	0	0	0	0	1	1	1	8	0	9	0	5	0	4	6	5	0	0	14	0	0	0	0	0	0	0	0	0	0
K01136	iduronate 2-sulfatase [EC:3.1.6.13]	0	0	3	54	5	236	0	22	17	6	151	3	6	12	8	2	3	32	3	0	0	2	0	7	8	5	13	1	0	243	405	76	145	76	19	0	1049	3	5	81	1	0	0	1	0	0	2	4
K01137	N-acetylglucosamine-6-sulfatase [EC:3.1.6.14]	0	0	0	0	0	0	0	1	0	0	1	0	0	0	1	0	3	0	0	1	0	0	0	1	0	0	18	0	1	1	0	0	0	0	0	0	0	13	1	0	0	0	0	1	0	0	2	2
K01138	uncharacterized sulfatase [EC:3.1.6.-]	28	180	33	337	6735	1760	139	638	598	22	213	201	58	62	30	120	19	271	4594	521	415	4	13	496	81	106	440	140	853	2353	1905	630	708	164	336	1320	268	77	83	151	254	102	9	110	384	8	140	351
K01139	guanosine-3',5'-bis(diphosphate) 3'-pyrophosphohydrolase [EC:3.1.7.2]	87	193	67	218	91	14	1	436	212	22	214	114	208	40	77	37	10	82	3294	4755	847	0	13	20	9	66	9	64	597	2552	1956	14	230	50	25	71	907	15	7	14	299	5	146	33	22	6	22	58
K01141	exodeoxyribonuclease I [EC:3.1.11.1]	57	168	47	10	49	1	0	23	0	2	377	34	32	1	0	80	13	258	3280	4653	756	0	0	4	8	14	53	140	567	14	1263	22	2	8	29	0	42	1	0	103	21	12	146	16	6	0	13	6
K01142	exodeoxyribonuclease III [EC:3.1.11.2]	1274	6011	834	4810	26898	6744	644	5108	6468	401	2424	13819	2114	2156	768	488	116	1509	14044	16362	20324	3667	420	1731	682	1908	2668	2983	2057	15923	18079	7175	6585	2668	8626	12123	9736	1369	2089	1062	4328	601	301	1242	836	197	1468	1501
K01143	exodeoxyribonuclease (lambda-induced) [EC:3.1.11.3]	0	2	0	0	3	0	0	0	0	0	0	0	0	0	0	0	0	10	0	0	0	0	0	0	0	0	0	0	0	0	0	1	0	0	0	0	0	0	0	0	0	0	0	0	0	0	0	1
K01144	exodeoxyribonuclease V [EC:3.1.11.5]	79	76	82	1120	10765	3516	81	1088	3534	143	1016	13387	394	1476	587	184	38	304	5037	8116	17823	952	24	1002	504	630	7103	391	586	8202	13048	6193	4495	2531	3509	5689	6828	806	1440	784	3461	395	129	537	256	38	739	224
K01145	exodeoxyribonuclease VII [EC:3.1.11.6]	1	1	5	0	0	0	0	0	0	0	0	1	1	0	0	0	0	5	0	0	0	0	0	0	0	1	0	0	1	0	0	0	0	0	0	0	0	0	0	0	0	0	0	0	0	0	0	0
K01146	protein Xni	15	150	11	0	3	0	0	22	0	2	0	6	19	1	0	0	3	2	2	0	0	0	0	0	5	3	0	1	253	0	0	2	1	0	0	0	42	0	0	0	0	3	0	2	0	0	0	2
K01147	exoribonuclease II [EC:3.1.13.1]	52	164	18	24	48	0	0	25	12	2	376	32	32	1	0	81	11	355	3369	5693	907	3	2	4	10	565	97	118	587	14	1265	21	992	10	3419	0	42	1	0	3	21	12	146	26	7	0	13	5
K01150	deoxyribonuclease I [EC:3.1.21.1]	23	152	12	20	43	0	0	22	0	2	376	34	20	1	0	79	8	8	91	40	54	0	0	4	7	469	17	66	262	14	0	20	2	8	56	0	49	1	0	1	21	11	0	11	3	0	10	4
K01151	deoxyribonuclease IV [EC:3.1.21.2]	71	331	651	1128	19103	5925	607	4982	4471	361	1555	564	1316	2066	221	342	75	591	1516	4555	3421	2484	117	1831	658	2131	7192	2564	1035	15654	16463	6669	6978	2850	8223	6581	8533	1396	2117	1035	4217	365	150	1226	773	192	847	1471
K01152	type I restriction enzyme [EC:3.1.21.3]	3	0	0	2	0	0	0	2	0	0	0	1	1	0	0	0	0	3	0	0	0	0	0	0	0	1	0	0	3	0	2	0	4	0	0	0	0	14	0	0	0	0	0	0	0	0	0	0
K01153	type I restriction enzyme, R subunit [EC:3.1.21.3]	911	5423	220	4753	26883	6993	629	4927	7084	371	1851	13666	2085	1990	756	324	98	1364	13429	15921	20475	3285	379	1696	659	1918	7754	2782	2023	16660	19051	7059	6845	3003	8365	11719	10034	1405	2158	1179	4280	589	295	1206	653	68	1424	847
K01154	type I restriction enzyme, S subunit [EC:3.1.21.3]	947	5464	249	1812	26837	6993	619	4927	5017	345	1822	13649	1449	1988	756	322	107	1230	13738	16987	20480	3627	145	1686	653	1916	7678	2786	1618	16312	18241	6906	6483	2871	8148	11388	8764	1400	2118	1179	4277	563	294	1195	632	68	986	846
K01155	type II restriction enzyme [EC:3.1.21.4]	27	49	59	1001	11001	3249	50	1261	993	124	605	13448	513	122	619	111	15	111	5286	6448	16496	2840	307	111	28	193	671	2398	517	1352	1537	560	296	218	439	6218	481	241	182	165	395	203	6	291	39	10	232	115
K01156	type III restriction enzyme [EC:3.1.21.5]	697	5036	44	245	5914	1082	38	280	39	0	299	13199	108	2	3	41	12	39	262	221	117	108	2	100	10	543	105	43	347	359	328	470	235	109	260	42	172	38	31	107	144	14	1	32	16	4	7	32
K01157	None	3	1	1	0	2	1	0	0	0	0	1	0	0	0	0	0	2	21	0	0	0	0	0	0	1	22	1	22	2	0	0	0	0	0	0	0	0	0	0	108	0	0	0	0	0	0	0	0
K01159	crossover junction endodeoxyribonuclease RuvC [EC:3.1.22.4]	229	319	712	4445	19950	3521	82	1773	6230	270	1961	13633	1534	1646	696	281	106	1108	9127	15719	19786	3364	345	1169	596	2177	7614	2862	1892	10671	15660	6691	5946	2696	7728	7229	8111	1171	1844	1000	3837	493	284	802	391	49	1212	376
K01160	crossover junction endodeoxyribonuclease RusA [EC:3.1.22.4]	1	138	6	12	5	0	0	21	0	2	0	6	27	1	0	1	1	12	3279	4651	755	0	0	0	5	3	4	52	544	0	1262	1	1	0	0	0	41	0	0	0	0	4	146	7	4	0	3	0
K01163	hypothetical protein	20	47	49	3701	11311	3572	113	1355	4138	233	920	13559	1381	1587	67	287	19	250	5133	4463	1707	1939	299	1105	450	1124	1061	2450	1104	11310	13141	5722	4002	2241	6652	1406	5658	977	1562	599	965	251	140	874	254	149	1034	1196
K01166	ribonuclease T2 [EC:3.1.27.1]	0	0	0	0	0	0	0	0	0	0	0	0	0	0	0	0	0	0	0	0	0	0	0	0	0	0	0	0	0	0	0	0	0	0	0	0	0	0	0	0	0	0	0	0	0	0	0	0
K01167	ribonuclease T1 [EC:3.1.27.3]	21	15	7	0	4	0	0	0	0	0	0	1	0	0	0	0	7	222	0	0	0	0	0	0	0	1	52	0	4	0	1	1	0	0	0	0	0	0	0	0	0	0	0	0	1	0	0	2
K01169	ribonuclease I (enterobacter ribonuclease) [EC:3.1.27.6]	0	22	37	0	0	0	0	1	0	0	0	0	4	0	0	0	6	3	1	0	0	0	0	0	0	0	0	1	5	0	0	1	0	0	0	0	1	0	0	0	0	0	0	0	1	0	0	1
K01170	tRNA-intron endonuclease, archaea type [EC:3.1.27.9];tRNA-intron endonuclease [EC:3.1.27.9]	0	0	0	1	0	0	0	0	0	0	0	0	0	0	0	1	0	0	14	5	41	0	1	0	2	1	29	0	0	0	0	0	0	0	0	0	0	0	0	0	0	0	1	0	0	0	0	0
K01172	None	0	0	0	0	0	0	0	0	0	0	0	0	0	0	0	0	0	0	0	0	0	0	0	0	0	0	0	0	0	0	0	0	0	0	0	0	0	0	0	0	0	0	0	0	0	0	0	0
K01173	endonuclease [EC:3.1.30.-];endonuclease G, mitochondrial	126	3059	87	2	36	3	1	2	4	2	0	3	2	0	0	1	17	645	0	3	16	0	1	7	1	10	57	6	17	2	5	2	5	0	6	1	1	14	0	0	0	0	0	0	2	0	3	0
K01174	micrococcal nuclease [EC:3.1.31.1]	10	20	2	15	1	0	0	3	5	0	0	4	0	0	1	0	20	148	4215	436	94	94	7	1	8	3	166	2	28	58	27	4	10	0	2	0	67	0	1	1	3	12	2	10	3	0	0	8
K01175	None	57	206	593	3187	2947	1549	264	1424	2203	50	217	145	865	35	95	37	27	252	3279	4655	779	43	20	11	24	25	97	67	976	142	1392	36	33	17	171	3121	744	59	4	104	253	5	147	11	21	0	473	14
K01176	alpha-amylase [EC:3.2.1.1]	53	82	125	3480	2792	216	15	48	2985	108	495	53	833	97	554	44	50	417	9316	6926	16531	1779	39	108	70	123	666	237	520	1450	1517	453	501	174	593	5386	1663	255	58	178	315	232	8	144	251	6	683	180
K01178	glucoamylase [EC:3.2.1.3]	12	5	14	0	0	0	0	1	0	0	0	1	0	0	0	0	6	0	0	1	0	0	2	0	0	1	0	0	6	0	1	1	0	0	0	0	0	0	0	0	0	0	0	1	0	0	2	2
K01179	endoglucanase [EC:3.2.1.4]	107	162	165	916	13230	3404	92	1612	2589	308	1216	13343	885	1730	83	336	43	326	8207	8266	18772	1846	70	1121	566	1591	2064	268	747	10515	13928	6475	5394	2435	7772	1384	7278	1097	1913	495	3478	289	140	1081	407	180	502	1138
K01180	endo-1,3(4)-beta-glucanase [EC:3.2.1.6]	0	0	0	0	0	0	0	0	0	0	0	0	0	0	0	0	0	0	0	0	0	0	0	0	0	0	0	0	0	0	0	0	0	0	0	0	0	0	0	0	0	0	0	0	0	0	0	0
K01181	endo-1,4-beta-xylanase [EC:3.2.1.8]	23	29	61	113	923	1309	16	90	1734	93	43	25	227	1474	30	153	16	187	4641	2839	947	135	29	723	363	831	739	9	91	6147	9554	4769	2016	1740	2322	52	2137	671	1437	357	809	158	128	755	74	146	136	794
K01182	oligo-1,6-glucosidase [EC:3.2.1.10]	394	663	79	607	6588	3557	559	3705	1065	202	572	301	813	526	140	185	20	496	5026	2306	803	958	58	799	48	716	466	131	235	6413	3593	832	2677	426	4646	5350	1951	397	347	233	773	90	17	452	247	145	261	1178
K01183	chitinase [EC:3.2.1.14]	42	32	49	304	5367	2492	28	391	1791	72	21	13224	103	1361	19	171	12	338	413	2014	345	16	25	634	410	1390	741	14	420	4971	8734	4785	3104	1640	5442	36	1541	660	1230	358	800	120	126	469	258	131	209	707
K01184	polygalacturonase [EC:3.2.1.15]	7	5	2	0	0	0	0	0	0	0	0	0	0	0	0	0	1	5	1	0	0	0	0	0	0	0	0	0	5	0	0	0	0	0	0	0	0	0	0	0	0	0	0	0	0	0	0	1
K01185	lysozyme [EC:3.2.1.17]	156	257	91	3627	3049	1033	29	469	3608	49	1040	101	848	107	560	128	31	756	8238	11782	16849	979	0	250	37	260	5964	380	1365	2655	4408	983	1607	697	598	5581	2950	56	168	520	390	243	147	117	36	5	653	75
K01186	sialidase-1 [EC:3.2.1.18]	74	19	27	471	6611	2984	37	516	1622	25	633	13396	211	71	556	70	33	117	1031	1086	259	88	17	267	73	148	5614	217	434	1785	2110	593	1538	576	202	5660	1417	75	96	397	345	200	2	44	239	4	225	57
K01187	alpha-glucosidase [EC:3.2.1.20]	1221	5817	709	4184	25099	6765	615	3887	5198	246	1131	13670	1505	730	661	249	81	864	10097	10571	18815	2310	61	1187	251	1037	7020	2652	1233	9465	8114	2389	5349	1348	6000	11948	7832	422	522	747	3374	388	20	615	694	180	1060	1295
K01188	beta-glucosidase [EC:3.2.1.21]	342	603	207	1389	7999	4207	440	4349	3535	218	799	475	1107	1815	172	345	54	319	9484	9730	16828	1748	121	1547	509	744	6981	176	786	13020	15303	6403	4703	2618	3343	4842	5334	966	2051	837	1765	264	144	1094	545	161	578	1294
K01190	beta-galactosidase [EC:3.2.1.23]	498	3672	204	4693	25433	6804	629	4840	7205	330	1831	13772	1980	2152	755	384	67	889	10261	9813	19267	2702	84	1816	653	1293	7581	2770	1423	16202	17643	7172	6296	2943	4833	11961	9803	1244	2160	1105	4342	522	148	1150	766	188	1443	1415
K01191	alpha-mannosidase [EC:3.2.1.24]	78	143	110	746	6985	3899	525	4051	1217	157	545	353	466	358	132	205	37	97	5063	815	747	963	58	725	91	137	467	132	652	3860	3373	891	1249	343	842	4991	1352	467	338	326	779	112	17	428	427	23	209	555
K01192	beta-mannosidase [EC:3.2.1.25]	65	86	32	777	11462	5699	551	3648	1804	65	325	13360	418	190	125	126	41	260	4824	2709	1153	39	45	559	36	768	5804	73	620	3635	3579	1043	3076	710	4158	5282	1321	253	370	356	764	47	12	335	98	19	283	264
K01193	beta-fructofuranosidase [EC:3.2.1.26]	945	5729	164	691	15190	3692	595	3998	1552	269	726	379	842	644	164	262	52	317	5128	1480	2544	1909	126	897	142	256	884	2411	721	7117	5020	1800	2411	564	2326	6636	4777	443	348	440	1037	152	16	573	653	154	281	1266
K01194	alpha,alpha-trehalase [EC:3.2.1.28]	7	36	46	0	0	6	0	7	0	0	0	1	6	0	0	0	1	152	2	1	0	0	0	0	0	4	1	1	37	0	0	2	0	0	0	0	2	0	0	0	0	1	0	0	1	0	0	1
K01195	beta-glucuronidase [EC:3.2.1.31]	701	2142	34	72	4005	593	6	235	328	13	78	37	12	42	15	40	16	34	414	222	104	23	11	190	54	16	244	71	174	1005	865	52	583	86	258	701	128	140	33	112	209	34	5	21	241	3	36	96
K01197	hyaluronoglucosaminidase [EC:3.2.1.35]	25	14	41	3577	5943	3078	44	540	2238	47	322	13282	756	161	13	55	1	14	37	24	60	45	6	31	73	135	31	21	823	586	779	434	186	226	166	205	1812	192	38	87	152	21	1	22	219	3	588	4
K01198	xylan 1,4-beta-xylosidase [EC:3.2.1.37]	65	42	91	53	1041	408	142	2199	535	52	26	11	46	253	30	86	12	63	4979	619	528	303	27	267	4	39	290	12	337	740	726	572	814	113	321	837	416	167	86	58	319	26	4	80	53	128	129	691
K01199	glucan endo-1,3-beta-D-glucosidase [EC:3.2.1.39]	4	2	14	0	0	0	0	0	0	0	0	0	0	0	0	0	0	5	0	0	1	0	0	0	0	1	0	0	3	0	0	0	0	0	0	0	0	0	0	0	0	0	0	0	0	0	0	0
K01200	pullulanase [EC:3.2.1.41]	29	3024	123	1264	12872	2966	49	621	1228	105	672	13417	281	435	582	100	26	100	9125	6957	17952	932	44	168	95	307	977	318	608	2043	2161	1216	825	354	1200	5981	2916	197	44	287	512	263	2	237	447	133	423	719
K01201	glucosylceramidase [EC:3.2.1.45]	38	19	54	475	284	1964	23	836	543	119	299	223	285	191	96	83	5	48	338	1186	304	653	24	189	72	692	436	12	455	1131	980	506	1830	223	3792	322	1216	207	17	111	522	9	4	164	284	131	165	783
K01205	alpha-N-acetylglucosaminidase [EC:3.2.1.50]	8	8	27	477	5487	2405	11	132	823	10	177	13216	57	19	12	4	21	174	461	1945	231	359	0	150	19	137	5364	28	65	1536	1789	273	984	522	88	182	1385	40	97	241	110	2	0	24	3	1	139	28
K01206	alpha-L-fucosidase [EC:3.2.1.51]	64	77	116	4214	14101	5943	443	1960	4207	171	1039	13498	1223	341	677	135	34	330	9690	8266	16632	1698	61	443	43	274	6446	275	950	4612	4749	1094	2223	841	957	10049	3224	385	320	574	743	233	10	465	132	135	855	899
K01207	beta-N-acetylhexosaminidase [EC:3.2.1.52]	194	3269	720	814	5583	651	182	3290	1165	231	1279	380	1044	690	144	261	85	759	8412	7146	3904	1786	65	936	266	751	930	2556	1019	6630	6544	1797	2381	661	2203	1111	4659	463	728	131	3340	235	167	743	729	182	467	1258
K01208	cyclomaltodextrinase [EC:3.2.1.54]	0	1	0	0	0	0	0	0	0	0	0	1	0	0	0	1	5	154	0	0	3	3	2	0	0	3	27	0	4	0	1	0	0	0	0	0	1	0	0	0	0	0	0	0	0	0	0	1
K01209	alpha-N-arabinofuranosidase [EC:3.2.1.55]	43	72	141	939	11174	4999	451	3793	3321	252	651	13404	888	1684	93	287	49	322	8864	8851	17096	2289	49	1216	448	666	6929	148	752	11340	14168	6371	4530	2543	3330	4430	4826	1190	2048	808	1202	200	143	940	300	148	500	1105
K01210	glucan 1,3-beta-glucosidase [EC:3.2.1.58]	5	25	6	0	705	122	4	79	0	0	4	4	4	0	1	1	2	10	46	16	4	34	28	0	1	1	1	0	6	0	2	8	5	52	0	618	2	3	0	0	29	1	0	1	6	0	49	2
K01212	levanase [EC:3.2.1.65]	4	36	36	3926	10502	4799	329	1444	3045	114	792	13372	895	138	591	69	17	114	5120	5639	15921	1485	12	214	23	120	810	250	838	1223	2022	623	1111	349	552	8524	2352	224	53	375	231	218	6	71	53	1	575	129
K01214	isoamylase [EC:3.2.1.68]	0	5	0	0	0	0	0	0	0	0	0	0	0	0	0	0	0	0	0	0	0	0	0	0	0	0	0	0	1	0	0	0	0	0	0	0	0	0	0	0	0	0	0	0	0	0	0	0
K01215	glucan 1,6-alpha-glucosidase [EC:3.2.1.70]	905	2597	68	1	0	1	1	0	5	2	0	0	0	1	0	1	9	37	0	3	11	0	0	2	1	0	1	8	8	1	4	1	1	0	3	2	0	0	0	0	0	0	0	0	2	0	0	0
K01216	licheninase [EC:3.2.1.73]	0	0	0	1	0	0	0	0	0	0	0	2	0	0	0	0	2	2	0	40	52	0	0	0	0	466	15	1	0	0	0	0	0	0	27	0	7	0	0	0	0	0	0	0	1	0	0	1
K01217	L-iduronidase [EC:3.2.1.76]	0	0	0	0	0	0	0	0	0	0	0	0	0	0	0	0	0	2	0	0	0	0	0	0	0	0	0	0	0	0	0	0	0	0	0	0	0	0	0	0	0	0	0	0	0	0	0	0
K01218	mannan endo-1,4-beta-mannosidase [EC:3.2.1.78]	2	3	16	84	623	644	17	363	230	23	22	18	15	216	14	57	11	4	364	1451	205	82	10	151	4	106	261	1	362	695	470	431	586	55	170	27	43	80	13	19	149	24	1	83	43	127	23	646
K01219	agarase [EC:3.2.1.81]	1	0	0	3	0	0	0	1	0	1	0	1	0	0	0	1	0	7	0	1	0	0	0	4	0	1	19	0	3	106	13	1	5	2	3	0	1	0	1	0	0	0	0	12	14	0	1	0
K01220	6-phospho-beta-galactosidase [EC:3.2.1.85]	905	2622	69	2	4513	125	8	89	112	3	162	19	5	140	11	3	9	76	1	125	37	0	9	9	4	1	0	63	105	212	4	12	3	2	1	413	16	14	1	87	1	7	0	0	7	0	16	2
K01222	6-phospho-beta-glucosidase [EC:3.2.1.86]	28	49	46	338	1407	336	25	628	128	79	378	146	123	176	12	110	12	50	104	152	258	652	35	94	68	37	112	182	188	505	275	361	117	77	307	289	152	197	36	34	259	17	7	56	334	6	428	127
K01223	6-phospho-beta-glucosidase [EC:3.2.1.86]	964	5819	138	687	14928	2260	465	3634	1500	223	826	389	1023	759	179	181	42	225	555	2520	2427	1412	94	1057	270	859	963	2402	710	8671	5674	1704	4199	691	5780	5367	5408	322	694	325	3336	182	20	658	706	179	258	1269
K01224	arabinogalactan endo-1,4-beta-galactosidase [EC:3.2.1.89]	121	80	32	3586	5039	764	15	615	3907	117	71	42	725	1421	27	127	8	421	8332	7457	16679	1202	17	570	361	882	1111	55	509	5803	9696	4749	1990	1716	2225	1074	2948	639	1282	376	747	143	127	508	47	129	619	706
K01225	cellulose 1,4-beta-cellobiosidase [EC:3.2.1.91]	7	4	8	7	2	4	0	0	1560	43	4	1	55	1206	5	88	0	49	115	794	123	15	13	500	350	244	475	0	14	4594	8436	4407	1550	1533	1840	0	1506	630	1227	339	558	111	124	373	11	4	58	54
K01226	trehalose-6-phosphate hydrolase [EC:3.2.1.93]	933	2638	81	66	195	14	16	106	285	12	71	140	18	25	6	89	25	115	296	140	36	0	14	465	71	29	283	82	124	1323	947	296	672	104	238	256	240	39	75	45	258	69	8	76	350	7	105	288
K01227	mannosyl-glycoprotein endo-beta-N-acetylglucosaminidase [EC:3.2.1.96]	0	13	8	1	3	0	0	2	2	2	0	0	0	0	0	0	2	7	0	3	3	0	2	2	0	0	0	0	1	1	4	8	6	48	0	1	1	0	0	0	6	3	0	0	5	0	7	0
K01232	maltose-6'-phosphate glucosidase [EC:3.2.1.122]	650	5069	45	320	4107	297	26	319	315	19	266	199	83	175	9	72	10	34	100	132	72	34	60	379	76	36	63	108	150	1294	935	290	153	97	259	1377	385	87	78	131	214	54	7	95	333	7	100	261
K01233	chitosanase [EC:3.2.1.132]	0	0	0	0	0	0	0	0	0	0	0	0	0	0	0	0	0	6	1	0	1	0	0	2	0	0	0	0	1	1	0	0	0	0	0	0	0	0	0	0	0	0	0	0	0	0	0	0
K01234	neopullulanase [EC:3.2.1.135]	1012	5588	48	1	49	4	1	59	5	2	0	0	6	1	0	0	6	451	119	76	86	23	4	49	1	8	1	6	9	51	40	8	22	62	40	14	35	1	5	0	11	2	2	0	5	0	14	3
K01235	alpha-glucuronidase [EC:3.2.1.139]	9	5	51	497	813	1236	2	67	35	3	26	20	52	73	2	5	4	94	7245	4462	15903	332	0	9	8	148	537	4	45	322	401	131	16	39	9	3	11	22	4	0	2	21	0	2	1	0	142	2
K01236	maltooligosyltrehalose trehalohydrolase [EC:3.2.1.141]	67	31	512	0	1	0	0	0	0	0	0	9	0	0	0	0	12	118	2	1	6	1	1	0	0	2	41	0	18	0	0	3	0	0	0	0	1	0	0	0	2	0	0	0	1	0	0	6
K01238	None	30	47	532	75	4040	1547	7	301	163	8	70	54	24	41	15	5	16	113	122	121	129	23	3	55	3	485	123	68	231	57	185	29	8	67	184	385	60	24	6	88	10	9	2	4	2	1	25	7
K01239	purine nucleosidase [EC:3.2.2.1]	1112	5810	153	213	6794	3021	435	1420	349	119	769	208	446	95	47	135	44	584	57	140	251	652	44	394	37	52	130	191	425	1960	1270	461	315	125	635	4699	399	218	81	149	133	130	10	138	169	5	121	405
K01241	AMP nucleosidase [EC:3.2.2.4]	114	208	117	3433	5417	2910	41	500	2163	39	214	13343	732	26	11	41	23	334	7	73	36	47	8	17	29	513	185	22	1092	495	1410	582	515	291	248	76	2316	47	47	88	17	12	0	6	12	1	578	14
K01243	S-adenosylhomocysteine/5'-methylthioadenosine nucleosidase [EC:3.2.2.9]	1141	5948	231	4728	23521	6653	622	4637	6882	393	1577	13799	2057	2071	752	366	108	1197	13621	16519	20175	3564	140	1716	648	1921	7414	564	1964	16297	18638	7110	6640	2907	8258	11618	8919	1335	2155	1124	4227	584	296	1221	760	190	1202	1449
K01246	DNA-3-methyladenine glycosylase I [EC:3.2.2.20]	574	3839	769	879	4496	3450	302	2201	1266	54	903	414	433	208	127	140	68	1251	3897	6946	1344	12	70	354	49	631	5970	199	1228	2548	3541	861	2628	617	3792	3556	1548	137	136	493	576	78	154	89	200	7	137	116
K01247	DNA-3-methyladenine glycosylase II [EC:3.2.2.21]	117	214	123	27	922	3	15	165	36	6	200	27	77	6	1	8	31	494	413	746	527	1116	11	8	15	493	104	25	391	154	68	141	10	62	42	307	126	30	2	7	27	19	6	5	12	0	13	30
K01249	DNA glycosylase [EC:3.2.2.-]	10	5	1	0	0	0	0	0	0	0	0	4	0	0	0	0	3	8	0	41	52	0	0	0	0	467	14	0	3	0	1	1	0	0	27	0	7	0	0	0	0	0	0	0	1	0	0	1
K01250	pyrimidine-specific ribonucleoside hydrolase [EC:3.2.-.-]	117	104	24	104	638	116	20	528	1592	49	255	144	80	1265	14	138	15	518	152	795	280	15	14	551	374	247	483	207	165	4688	8621	4718	1688	1554	2013	639	1566	648	1255	467	632	116	128	391	125	6	416	94
K01251	adenosylhomocysteinase [EC:3.3.1.1]	153	92	678	253	4014	400	24	551	2747	54	876	65	126	1296	26	215	56	936	828	2373	1155	1067	36	794	393	842	6495	2378	180	6598	10281	4804	3167	2048	2192	1208	2972	737	1338	599	880	128	127	470	68	9	392	157
K01252	enterobactin isochorismatase [EC:3.3.2.1]	2	26	490	0	0	0	0	7	0	0	0	1	7	0	0	0	1	9	1	0	1	0	0	0	0	0	1	1	31	0	0	2	0	0	0	0	2	0	0	0	0	1	0	0	0	0	0	1
K01253	microsomal epoxide hydrolase [EC:3.3.2.9]	3	4	39	0	0	0	0	3	0	0	0	1	0	1	0	0	1	12	1	1041	145	0	3	0	3	553	27	0	5	0	1	1	990	0	3390	0	1	0	0	0	0	0	0	0	0	0	0	2
K01255	leucyl aminopeptidase [EC:3.4.11.1]	213	255	664	56	510	129	6	105	349	9	6	80	48	31	9	49	59	897	7944	5795	1138	99	296	140	70	936	540	149	738	580	1496	83	634	97	278	123	299	17	6	124	239	26	152	149	303	15	89	107
K01256	aminopeptidase N [EC:3.4.11.2]	1203	5856	730	89	133	1271	3	73	41	12	535	59	51	18	9	84	62	1001	3286	4660	791	6	11	14	16	45	176	133	637	299	1792	114	148	113	114	296	1094	13	6	84	24	13	146	18	12	0	22	22
K01258	tripeptide aminopeptidase [EC:3.4.11.4]	1151	5907	187	4669	20476	5239	369	3928	5387	269	2099	13793	1912	735	711	364	90	1018	13679	14411	19638	1979	388	1266	307	1056	7077	721	1930	11451	10373	2642	4705	1453	3055	8180	8297	451	899	778	3689	428	172	668	736	54	1367	669
K01259	proline iminopeptidase [EC:3.4.11.5]	1124	5629	663	306	318	7	9	5	10	0	507	36	5	4	1	81	37	821	3129	4123	15845	367	36	7	4	521	528	70	42	149	149	29	22	12	75	296	10	17	2	1	47	10	0	44	15	3	11	14
K01261	glutamyl aminopeptidase [EC:3.4.11.7]	1	43	67	1	1	0	1	1	5	2	0	0	0	0	0	1	10	90	0	3	6	0	0	2	1	0	1	7	8	1	4	2	1	0	1	1	0	0	0	0	0	1	0	0	2	0	0	0
K01262	X-Pro aminopeptidase [EC:3.4.11.9];Xaa-Pro aminopeptidase [EC:3.4.11.9]	633	3957	365	4809	26792	6918	642	4792	7266	402	2246	13835	2113	2131	765	488	125	1458	14093	15656	20138	3672	409	1876	677	1763	7927	2864	2061	17044	19253	7309	6414	3043	5221	12284	10068	1451	2167	1121	4385	598	300	1305	836	199	1227	1512
K01263	cytosol alanyl aminopeptidase [EC:3.4.11.14]	288	507	36	1	0	0	0	1	1	0	0	0	0	1	0	0	1	20	0	0	0	0	0	1	0	9	0	0	2	0	0	2	0	0	0	1	2	0	0	0	2	0	0	0	0	0	0	3
K01264	aminopeptidase Y [EC:3.4.11.15]	0	0	477	0	0	0	0	0	0	0	0	1	0	0	0	0	0	22	0	0	2	1	1	0	0	0	0	0	3	0	0	0	0	0	0	0	0	0	0	0	0	0	0	0	0	0	0	1
K01265	methionyl aminopeptidase [EC:3.4.11.18]	1276	6024	847	4843	27134	7011	646	5155	7286	402	2424	13836	2116	2160	771	492	136	1644	14143	17217	20557	3672	421	1877	686	2316	8015	2996	2161	17105	19299	7368	7427	3050	8637	12296	10094	1453	2177	1222	4442	604	301	1305	838	199	1535	1526
K01266	D-aminopeptidase [EC:3.4.11.19]	57	24	35	237	246	7	2	355	311	24	476	130	176	31	74	113	22	321	404	152	49	0	283	129	52	5	312	79	45	306	92	46	575	90	258	5	49	4	2	21	455	10	4	26	256	2	31	35
K01267	aspartyl aminopeptidase [EC:3.4.11.21]	21	84	31	417	14434	3488	568	3391	1252	126	521	234	591	593	87	185	25	173	5331	1978	1224	1376	362	711	49	575	434	2373	327	6318	3650	675	1475	320	1039	6199	1967	261	330	309	483	108	17	447	225	146	219	1149
K01268	aminopeptidase I [EC:3.4.11.22]	0	0	0	0	0	0	0	0	0	0	0	0	0	0	0	0	0	0	0	0	0	0	0	0	0	0	0	0	0	0	0	0	0	0	0	0	0	0	0	0	0	0	0	0	0	0	0	0
K01269	aminopeptidase [EC:3.4.11.-]	144	192	591	726	18000	3674	577	4006	3542	281	987	429	1116	2008	188	326	63	616	5735	4077	3215	1953	402	1548	628	1934	1779	2422	529	13555	14425	6059	5699	2242	7781	6391	6919	1185	1976	793	3901	301	150	1084	742	185	367	1328
K01270	aminoacylhistidine dipeptidase [EC:3.4.13.3];dipeptidase D [EC:3.4.13.-]	181	365	111	4183	25784	6549	615	4268	5311	251	1712	13671	1548	835	662	282	62	734	13579	13389	19704	2321	63	1128	263	451	6977	2775	1737	7617	8920	2183	4055	1242	2568	11663	7285	501	522	850	3434	401	165	648	696	180	1382	1297
K01271	X-Pro dipeptidase [EC:3.4.13.9];Xaa-Pro dipeptidase [EC:3.4.13.9]	850	5368	715	403	2062	408	42	713	408	24	588	218	111	214	19	94	44	805	479	747	421	126	64	495	105	72	538	215	474	1824	1223	389	844	136	549	798	601	91	92	161	323	99	11	123	369	7	420	315
K01273	membrane dipeptidase [EC:3.4.13.19]	155	145	690	775	11247	1932	191	1540	3237	293	1097	380	989	1733	154	241	49	503	881	1885	2268	1283	382	1450	617	968	1663	329	536	12755	13453	5848	4313	2157	4269	2027	6279	1215	1823	552	3757	332	149	741	729	41	624	708
K01274	D-alanyl-D-alanine dipeptidase [EC:3.4.13.-]	5	3	35	0	1129	0	1	6	623	6	439	23	129	22	538	0	1	16	1324	926	65	246	1	13	3	62	15	186	39	593	283	150	38	11	142	5331	218	29	11	136	78	195	1	22	0	0	188	23
K01277	dipeptidyl-peptidase III [EC:3.4.14.4]	4	6	30	3952	8265	3039	42	485	3660	49	666	13362	851	116	561	54	22	161	4866	7067	16067	979	0	172	30	225	5994	256	852	2583	3196	886	1399	687	407	5590	2797	90	146	418	294	223	1	82	25	2	773	58
K01278	dipeptidyl-peptidase 4 [EC:3.4.14.5]	23	16	114	3950	8268	3039	42	485	3660	49	670	13369	850	117	561	54	33	305	4867	7072	16068	979	3	172	30	239	5995	256	860	2583	3195	894	1395	687	407	5883	2799	76	146	418	296	223	1	82	27	2	773	62
K01280	tripeptidyl-peptidase II [EC:3.4.14.10]	0	0	0	0	0	0	0	0	0	0	0	0	0	0	0	0	0	0	0	0	0	0	0	0	0	0	0	0	0	0	0	0	0	0	0	0	0	0	0	0	0	0	0	0	0	0	0	0
K01281	X-Pro dipeptidyl-peptidase [EC:3.4.14.11]	1017	5623	83	0	36	4	1	0	4	2	0	0	0	1	0	1	11	456	1	3	21	0	1	1	1	3	1	8	8	1	4	1	1	0	4	3	1	0	0	0	0	0	0	0	3	0	0	0
K01283	peptidyl-dipeptidase A [EC:3.4.15.1]	6	1	38	0	0	0	0	1	0	0	0	0	0	0	0	0	7	36	0	1	0	0	0	0	0	1	0	0	4	0	0	0	0	0	0	0	0	0	0	0	0	0	0	0	0	0	0	1
K01284	peptidyl-dipeptidase Dcp [EC:3.4.15.5]	142	80	580	3952	8268	3039	42	490	3660	49	666	13373	855	117	561	54	48	418	4868	7069	16071	980	9	172	30	234	6020	258	882	2583	3198	894	1399	687	407	5590	2799	90	146	418	296	223	1	82	26	2	773	68
K01286	D-alanyl-D-alanine carboxypeptidase [EC:3.4.16.4]	151	149	611	365	3676	2164	306	1293	1820	115	286	90	210	1401	43	169	39	336	251	1608	1641	98	41	727	439	433	1000	42	186	7820	10200	5312	2614	1900	3089	3540	4983	847	1304	462	930	168	130	450	430	13	183	114
K01289	carboxypeptidase [EC:3.4.16.-]	0	8	0	0	0	0	0	0	0	0	0	2	0	0	0	0	0	108	0	0	20	0	0	0	0	0	22	0	13	0	0	0	0	0	0	0	0	0	0	0	0	0	0	0	0	0	0	0
K01295	glutamate carboxypeptidase [EC:3.4.17.11]	36	29	86	231	1477	118	31	680	141	9	961	177	105	36	22	135	26	432	374	90	197	107	8	365	30	46	134	254	206	1619	1130	425	201	131	197	264	296	58	95	131	229	128	7	113	142	6	376	293
K01297	muramoyltetrapeptide carboxypeptidase [EC:3.4.17.13]	98	71	77	467	3194	775	7	643	635	83	490	306	233	52	75	143	35	519	363	842	1630	3	300	240	93	678	839	84	181	862	1431	729	1258	272	1262	785	2645	74	25	42	597	73	4	105	447	8	220	56
K01299	carboxypeptidase Taq [EC:3.4.17.19]	39	47	44	81	917	136	19	206	307	19	71	142	33	24	6	81	23	140	635	924	529	58	327	527	72	64	300	161	131	1381	1069	312	691	122	398	582	315	47	83	154	260	75	12	83	374	12	71	290
K01301	glutamate carboxypeptidase II [EC:3.4.17.21]	0	0	0	0	0	0	0	0	0	0	0	4	0	0	0	0	0	18	0	0	1	0	0	0	0	0	0	0	1	0	0	0	0	0	0	0	0	0	0	0	0	0	0	0	0	0	0	0
K01303	acylaminoacyl-peptidase [EC:3.4.19.1]	22	9	14	0	22	0	0	13	0	0	0	0	0	0	0	0	9	7	19	188	11	0	30	1	0	23	4	0	6	4	8	1	12	5	63	0	0	3	0	8	42	0	0	1	3	0	0	3
K01304	pyroglutamyl-peptidase [EC:3.4.19.3]	1003	5569	89	246	1242	164	8	137	104	15	268	69	113	141	5	17	33	567	587	965	657	157	69	66	61	29	207	26	63	425	79	35	60	80	162	450	157	74	12	109	168	26	5	19	226	2	62	17
K01305	beta-aspartyl-dipeptidase (metallo-type) [EC:3.4.19.-]	25	67	13	63	5448	3010	389	1050	206	7	494	73	28	66	36	143	3	177	52	136	107	91	10	24	67	62	145	76	39	2741	954	61	324	124	235	4165	920	40	8	115	169	48	4	44	218	4	120	10
K01308	g-D-glutamyl-meso-diaminopimelate peptidase [EC:3.4.19.11]	10	27	23	134	2769	1425	106	236	1852	115	84	18	126	1224	21	114	6	79	410	1439	647	690	20	980	370	347	652	14	54	6396	9633	4701	1921	1700	2364	959	1950	823	1317	356	687	236	130	494	50	10	137	380
K01312	trypsin [EC:3.4.21.4]	0	0	0	0	0	0	0	0	0	0	0	0	0	0	0	0	0	5	1	0	1	0	0	0	0	0	0	0	0	0	0	0	0	0	0	0	0	0	0	0	0	0	0	0	0	0	0	0
K01318	glutamyl endopeptidase [EC:3.4.21.19]	0	6	1	6	3926	2	5	12	68	1	59	23	7	37	13	2	0	0	0	0	0	0	0	0	2	0	0	62	101	0	0	2	0	1	0	88	0	1	0	87	0	1	0	0	0	0	12	0
K01322	prolyl oligopeptidase [EC:3.4.21.26]	102	31	571	34	1286	87	1	12	1387	8	441	39	133	93	540	4	44	364	1684	2545	240	442	5	155	5	38	5461	197	78	1331	1422	211	831	386	12	5502	330	45	91	296	159	209	0	23	3	1	80	32
K01326	pancreatic elastase I [EC:3.4.21.36]	0	0	0	0	0	0	0	0	0	0	0	0	0	0	0	0	0	0	0	0	0	0	0	0	0	0	0	0	0	0	0	0	0	0	0	0	0	0	0	0	0	0	0	0	0	0	0	0
K01338	ATP-dependent Lon protease [EC:3.4.21.53]	211	364	753	4840	26839	7006	632	5144	7264	398	2419	13828	2112	2156	770	489	105	1084	9801	16815	20391	3610	383	1827	685	2305	7918	2983	2122	17096	19251	7347	7419	3034	8600	11625	10060	1452	2173	1222	4437	602	298	1303	833	199	1529	1518
K01342	subtilisin [EC:3.4.21.62]	0	2	1	0	0	0	0	0	0	0	0	0	0	0	0	0	0	1	0	0	0	0	2	0	0	0	0	0	2	0	0	2	0	0	0	0	0	0	0	0	0	2	0	0	0	0	0	1
K01347	IgA-specific serine endopeptidase [EC:3.4.21.72]	0	0	1	0	0	0	0	0	0	0	0	0	0	0	0	0	0	0	0	0	0	0	0	0	0	0	0	0	0	0	0	0	0	0	0	0	0	0	0	0	0	0	0	0	0	0	0	0
K01354	oligopeptidase B [EC:3.4.21.83]	157	215	610	0	11	0	0	24	0	2	4	19	19	3	0	0	29	273	3	6	9	1	9	0	5	20	95	3	285	0	2	14	1	0	1	293	44	0	0	0	2	3	0	3	3	0	2	13
K01355	omptin [EC:3.4.23.49]	0	25	2	0	0	0	0	3	0	0	0	0	2	0	0	0	0	0	1	1	0	0	0	0	0	0	0	1	24	0	0	1	0	0	0	0	2	0	0	0	0	1	0	0	0	0	0	0
K01356	repressor LexA [EC:3.4.21.88]	1259	5961	716	406	18679	3934	603	4200	3438	321	1181	337	1013	1912	142	331	99	1053	5862	4306	3462	2692	378	1682	639	1108	1794	2546	871	14182	14780	6438	4977	2345	4779	6691	7213	1314	2024	797	3847	361	153	1164	758	191	672	1457
K01358	ATP-dependent Clp protease, protease subunit [EC:3.4.21.92]	1276	6024	840	4842	27113	7011	646	5151	7282	402	2424	13836	2116	2160	771	490	136	1644	14129	17095	20516	3671	420	1876	684	2289	7986	2996	2101	17102	19249	7364	7421	3048	8631	12296	10063	1444	2177	1222	4435	604	300	1268	838	198	1470	1524
K01360	proprotein convertase subtilisin/kexin type 2 [EC:3.4.21.94]	0	0	0	0	0	0	0	0	0	0	0	0	0	0	0	0	0	0	0	0	0	0	0	0	0	0	1	0	0	0	0	0	0	0	0	0	0	0	0	0	0	0	0	0	0	0	0	0
K01361	lactocepin [EC:3.4.21.96]	46	2971	30	0	35	1	0	0	2	0	0	0	0	1	0	0	14	22	4163	336	170	3	3	0	0	10	44	0	23	1	3	4	6	0	0	0	0	0	0	0	0	2	0	0	0	0	0	2
K01362	None	1215	5764	763	4697	14006	3498	76	1817	6200	233	2025	13612	1620	1769	692	346	94	1493	5720	11342	19060	2592	348	1197	636	2172	7611	2730	1241	11609	14961	6693	6128	2807	7739	5928	8419	1067	2016	822	4036	492	137	1070	627	63	1257	363
K01372	bleomycin hydrolase [EC:3.4.22.40]	1048	5661	140	3962	8936	3143	46	583	5445	94	820	13374	978	1325	568	158	63	828	5509	8596	16345	1032	58	872	390	550	6734	264	898	7646	11712	5487	3728	2310	2660	5913	4443	737	1398	779	992	344	126	465	73	9	841	160
K01376	None	905	2557	9	0	0	1	0	0	0	0	0	0	0	1	0	0	2	15	0	0	6	0	0	0	0	0	0	2	2	0	0	0	0	0	0	2	0	0	0	0	0	0	0	0	0	0	0	0
K01387	microbial collagenase [EC:3.4.24.3]	5	0	1	0	0	0	0	0	0	0	0	1	0	0	0	0	2	1	0	0	0	0	0	0	0	1	0	0	0	0	0	0	0	0	0	0	0	0	0	0	0	0	0	0	0	0	0	2
K01389	neprilysin [EC:3.4.24.11]	0	0	0	0	0	0	0	0	0	0	0	0	0	0	0	0	0	6	0	0	0	0	0	0	0	0	0	0	1	0	0	0	0	0	0	0	0	0	0	0	0	0	0	0	0	0	0	0
K01390	IgA-specific metalloendopeptidase [EC:3.4.24.13]	0	0	0	0	0	0	0	0	0	0	0	0	0	0	0	0	0	0	0	0	0	0	0	0	0	0	0	0	0	0	0	0	0	0	0	0	0	0	0	0	0	0	0	0	0	0	0	0
K01392	thimet oligopeptidase [EC:3.4.24.15]	18	16	41	0	0	0	0	0	0	0	0	2	1	0	0	0	0	5	0	0	2	1	1	0	0	2	0	0	10	0	1	0	2	0	0	0	0	0	0	0	0	0	0	0	0	0	0	7
K01399	pseudolysin [EC:3.4.24.26]	7	5	0	0	0	0	0	0	0	0	0	0	0	0	0	0	0	0	0	0	0	0	0	0	0	0	0	0	0	0	0	0	0	0	0	0	0	0	0	0	0	0	0	0	0	0	0	0
K01400	bacillolysin [EC:3.4.24.28]	2	12	32	0	0	0	0	0	0	0	0	0	0	0	0	0	0	1	0	0	0	0	0	0	0	0	0	1	2	0	0	0	0	0	0	0	0	0	0	0	0	0	0	0	1	0	0	1
K01401	aureolysin [EC:3.4.24.29]	0	0	0	0	0	0	0	0	0	0	0	0	0	0	0	0	3	0	0	0	1	0	0	0	0	0	0	0	1	0	0	1	0	0	0	0	0	0	0	0	0	1	0	0	0	0	0	0
K01406	serralysin [EC:3.4.24.40]	5	1	0	0	0	0	0	0	0	0	0	2	0	0	0	0	2	2	0	0	0	0	0	0	0	0	0	0	9	0	0	1	0	0	0	0	0	0	0	0	0	0	0	0	0	0	0	1
K01407	protease III [EC:3.4.24.55]	0	150	10	0	3	0	0	22	0	2	0	6	19	1	0	0	1	2	2	0	0	0	0	0	5	3	0	1	253	0	0	2	1	0	0	0	42	0	0	0	0	3	0	2	0	0	0	0
K01408	insulysin [EC:3.4.24.56]	0	0	0	0	0	0	0	0	0	0	0	0	0	0	0	0	0	0	0	0	0	0	0	0	0	368	0	0	0	0	0	0	0	0	0	0	0	0	0	0	0	0	0	0	0	0	0	0
K01409	O-sialoglycoprotein endopeptidase [EC:3.4.24.57]	1275	6024	847	4841	27134	7011	637	5153	7277	402	2424	13836	2116	2160	771	492	136	1644	14129	17212	20497	3672	418	1877	686	2316	7987	2996	2103	17099	19293	7368	7426	3049	8634	12296	10094	1453	2177	1222	4442	604	300	1303	837	199	1535	1526
K01412	mitochondrial processing peptidase [EC:3.4.24.64]	8	14	33	12	0	0	0	3	0	0	0	0	9	0	0	2	8	18	0	0	4	3	2	0	0	2	0	66	7	1	1	15	2	0	0	0	2	0	0	0	0	3	0	8	25	5	0	2
K01414	oligopeptidase A [EC:3.4.24.70]	64	155	58	10	48	0	0	22	0	2	376	35	33	1	0	81	20	271	3280	4653	761	3	2	4	7	23	58	117	596	14	1264	24	2	8	29	0	42	1	0	3	23	12	146	17	7	0	16	9
K01415	endothelin-converting enzyme [EC:3.4.24.71]	8	12	34	0	0	0	0	0	0	0	0	1	0	0	0	0	0	0	0	0	0	0	0	0	0	0	0	0	1	0	1	1	0	0	0	0	1	0	0	0	2	0	0	0	0	0	0	1
K01416	snapalysin [EC:3.4.24.77]	0	0	0	0	0	0	0	0	0	0	0	0	0	0	0	0	0	5	1	0	1	0	0	0	0	0	0	0	0	0	0	0	0	0	0	0	0	0	0	0	0	0	0	0	0	0	0	0
K01417	None	167	184	642	302	4574	376	25	526	2435	144	271	202	310	1446	99	159	71	517	4985	3501	2431	143	101	894	454	1859	1347	175	233	5686	9729	5221	4052	1888	6784	245	4371	843	1355	592	1293	192	130	522	512	20	279	147
K01419	ATP-dependent HslUV protease, peptidase subunit HslV [EC:3.4.25.2];ATP-dependent HslUV protease, peptidase subunit HslV [EC:3.4.25.-]	1051	5760	152	34	3405	3	0	80	153	5	1	27	44	47	0	23	33	854	3576	6340	1404	1040	268	18	26	585	299	2330	614	132	1355	39	1030	19	3542	737	106	15	0	102	4	13	148	57	42	8	3	10
K01420	CRP/FNR family transcriptional regulator, anaerobic regulatory protein	620	3923	289	650	17467	3500	588	4167	3443	324	1522	368	1019	2004	135	396	81	1304	5396	3334	2879	2541	90	1601	649	1621	1864	2591	905	11601	13857	6386	5778	2272	8080	6329	6330	1177	1981	696	3799	345	149	1167	760	186	658	1450
K01421	putative membrane protein	835	2305	580	416	7910	3721	566	3522	2952	237	584	131	841	1775	94	265	67	692	5237	2963	2298	901	104	1160	500	568	1456	66	269	12148	13158	5905	4075	2110	4043	5538	6282	1093	1922	562	1329	212	138	971	562	156	231	1024
K01422	None	82	74	84	1016	7144	2964	31	479	1001	20	203	13329	84	27	23	55	38	385	3282	5292	16036	499	2	159	23	259	5992	97	464	2315	2354	693	1047	560	251	219	1592	56	108	392	241	14	1	82	20	2	261	62
K01423	None	46	178	518	25	159	2	14	119	5	6	55	23	27	5	0	10	17	58	14	50	62	3	12	9	8	491	46	24	369	5	39	123	1	12	38	238	56	0	1	6	2	7	4	36	11	3	6	21
K01424	L-asparaginase [EC:3.5.1.1]	531	3860	735	4752	20016	4791	262	2079	5408	244	2242	13782	1927	647	695	321	121	1431	13537	14312	19825	2646	387	1127	320	981	7237	2853	1907	9003	9377	2411	4166	1353	2873	8557	7110	503	877	660	3545	455	172	724	770	50	1292	657
K01425	glutaminase [EC:3.5.1.2]	472	778	594	333	3748	2236	25	885	1248	92	692	241	240	201	34	44	55	810	422	1191	1993	106	30	396	201	267	6178	175	545	2522	3238	1009	2324	766	1216	371	4553	163	140	374	2782	77	7	121	431	33	485	139
K01426	amidase [EC:3.5.1.4]	81	86	617	90	240	13	24	115	289	6	446	175	20	26	5	144	45	638	385	604	139	5	30	468	25	521	429	139	172	1393	956	324	695	158	292	256	234	24	75	48	155	76	7	79	153	5	82	299
K01427	urease [EC:3.5.1.5]	0	0	0	0	0	0	0	0	0	0	0	0	0	0	0	0	0	0	0	0	0	0	0	0	0	0	0	0	1	0	0	0	0	0	0	0	0	0	0	0	0	0	0	0	0	0	0	0
K01428	urease alpha subunit [EC:3.5.1.5];urease subunit alpha [EC:3.5.1.5]	108	96	541	34	2872	1637	253	1049	206	2	106	33	55	22	28	19	27	392	301	238	211	3	15	207	9	91	336	7	63	349	138	205	755	96	435	3083	135	17	25	116	140	11	2	14	35	3	41	50
K01429	urease subunit beta [EC:3.5.1.5];urease beta subunit [EC:3.5.1.5]	104	65	507	16	17	100	0	53	201	0	2	15	29	2	2	16	24	333	301	203	47	3	13	203	8	89	336	2	49	318	134	196	755	91	431	2	132	1	24	19	140	11	1	11	35	3	14	49
K01430	urease gamma subunit [EC:3.5.1.5];urease subunit gamma [EC:3.5.1.5]	105	92	541	34	2872	1637	253	1049	206	2	106	33	55	22	28	19	27	342	301	203	51	3	15	207	9	89	336	7	62	349	138	205	755	96	435	3083	135	17	25	116	140	11	2	14	35	3	41	50
K01431	beta-ureidopropionase [EC:3.5.1.6]	58	28	34	0	0	0	0	0	0	0	0	1	0	0	0	0	0	80	0	1	1	0	0	0	0	2	0	1	0	0	2	3	0	0	0	0	0	0	0	0	0	0	0	0	1	0	0	0
K01433	formyltetrahydrofolate deformylase [EC:3.5.1.10]	183	237	650	476	1485	1770	4	342	93	8	26	150	77	78	2	5	45	497	6474	10679	16761	497	5	10	12	1198	606	60	709	885	1780	185	1047	60	3572	4	280	2	14	4	35	34	147	34	8	1	141	37
K01434	penicillin amidase [EC:3.5.1.11]	59	41	123	0	3	0	0	0	0	0	0	15	0	0	0	0	14	298	1	41	56	0	3	0	0	479	66	0	24	3	1	7	0	0	27	0	7	0	0	2	0	0	0	0	1	0	0	5
K01436	aminoacylase [EC:3.5.1.14];amidohydrolase [EC:3.5.1.-]	59	3093	608	466	8403	1935	325	2201	1256	174	1361	388	957	390	142	230	55	546	1081	1916	2937	1533	322	935	220	710	1100	2511	459	5763	4695	1416	2730	605	2294	4017	4207	298	676	319	3111	154	23	622	480	49	509	643
K01437	aspartoacylase [EC:3.5.1.15]	0	0	0	0	0	0	0	0	0	0	0	2	0	0	0	0	0	0	0	40	52	0	0	0	0	466	14	0	0	0	0	0	0	0	27	0	7	0	0	0	0	0	0	0	1	0	0	0
K01438	acetylornithine deacetylase [EC:3.5.1.16]	123	229	171	912	7393	3006	32	598	967	18	624	13376	117	103	28	124	45	632	6920	11577	16841	852	3	477	39	729	6082	159	1022	3617	4422	827	1249	641	543	290	1850	65	169	257	236	158	149	150	29	5	286	288
K01439	succinyl-diaminopimelate desuccinylase [EC:3.5.1.18]	918	2551	771	867	15144	3828	597	4255	1911	272	1375	434	1199	644	192	212	94	1289	4376	8230	3614	1249	394	1122	287	941	1451	482	1186	9722	7498	1961	4421	791	6197	5904	5652	720	798	463	3474	245	171	728	782	65	609	771
K01442	choloylglycine hydrolase [EC:3.5.1.24]	430	3754	120	1081	13231	6406	596	4275	2012	227	634	13657	885	569	158	264	51	692	872	1433	618	960	56	885	118	260	5757	162	877	8197	5608	1303	2417	902	949	5918	3436	524	426	472	947	117	19	515	469	151	413	1256
K01443	N-acetylglucosamine-6-phosphate deacetylase [EC:3.5.1.25]	1115	5923	278	1306	24097	6266	625	4777	3607	357	1569	13729	1300	2064	220	370	70	567	8837	8865	4134	2396	144	1545	644	1224	1755	2603	1473	14343	16487	6570	5924	2395	7867	6738	7993	1318	2001	783	4028	348	293	1112	764	183	822	1437
K01444	N4-(beta-N-acetylglucosaminyl)-L-asparaginase [EC:3.5.1.26]	28	4	41	264	256	44	14	171	80	15	170	14	67	138	1	27	5	134	21	212	58	0	33	28	48	15	8	52	117	298	180	141	20	17	40	259	109	27	8	6	156	35	5	22	212	2	14	21
K01446	N-acetylmuramoyl-L-alanine amidase [EC:3.5.1.28]	1	35	28	0	0	0	1	0	6	2	0	1	0	0	1	1	7	14	52	137	89	91	5	1	9	0	0	6	6	55	28	3	5	0	5	0	67	0	1	1	2	12	2	0	5	0	0	2
K01447	N-acetylmuramoyl-L-alanine amidase [EC:3.5.1.28]	224	3130	200	277	3655	3612	281	1850	2438	129	492	167	199	1286	52	183	46	698	659	2778	572	1026	18	684	430	414	5945	137	484	6444	10552	5064	2606	2061	2148	3287	2987	856	1335	688	847	122	128	453	225	8	544	184
K01448	N-acetylmuramoyl-L-alanine amidase [EC:3.5.1.28]	211	372	746	4611	22379	6876	627	4706	7092	379	2274	13719	1926	2109	689	483	108	1267	9765	16685	20064	3631	121	1865	677	2269	7923	2854	1956	16962	19145	7343	7369	3033	8550	11584	10029	1442	2174	1130	4183	601	298	1258	792	193	1452	1521
K01449	N-acetylmuramoyl-L-alanine amidase [EC:3.5.1.28]	44	85	52	798	7735	3640	471	2419	2783	300	984	347	1060	1743	165	273	23	130	340	1565	2162	1134	60	1251	524	529	1246	248	401	9967	12522	6016	3210	2153	3852	4500	5336	1236	1990	545	1553	310	141	1051	678	149	611	1210
K01451	hippurate hydrolase [EC:3.5.1.32]	134	124	634	348	8175	432	30	650	489	74	1064	150	220	335	36	137	37	540	267	244	1701	7	29	257	127	154	776	284	263	1233	1607	775	1342	308	1192	627	3116	129	45	210	2592	91	4	83	233	31	388	114
K01452	chitin deacetylase [EC:3.5.1.41]	3	1	5	0	0	0	0	0	0	0	0	3	0	0	0	1	6	20	0	0	5	3	2	0	0	29	3	0	13	0	1	3	0	0	0	0	0	0	0	8	0	0	0	0	1	0	1	2
K01453	None	22	16	44	0	4	0	0	0	0	0	0	5	0	0	0	0	12	307	0	1	0	0	0	0	0	13	53	1	12	0	1	7	0	0	0	0	0	0	0	0	0	0	0	0	2	0	0	3
K01454	None	8	1	0	0	1	0	0	0	0	0	0	1	0	0	0	0	3	2	0	1	0	0	0	0	0	0	1	0	2	0	1	2	0	0	0	0	0	0	0	0	0	0	0	0	0	0	0	1
K01455	formamidase [EC:3.5.1.49]	30	31	483	111	287	4	0	97	5	3	54	7	6	0	12	2	19	308	1	6	12	4	4	2	1	5	52	9	17	196	53	54	0	12	39	6	13	0	5	0	4	50	0	19	14	0	3	9
K01457	allophanate hydrolase [EC:3.5.1.54]	99	52	539	2	10	100	0	56	11	0	1	8	30	0	0	0	11	292	6	67	18	0	0	89	6	74	104	0	41	112	74	177	211	67	225	2	130	0	24	2	73	10	0	12	6	3	4	16
K01458	N-formylglutamate deformylase [EC:3.5.1.68]	34	26	60	0	3	0	0	0	0	0	0	4	0	0	0	0	6	242	0	2	1	0	0	0	0	10	52	0	10	0	1	2	0	0	0	0	0	0	0	2	0	0	0	0	1	0	0	3
K01459	None	1	8	0	0	0	0	0	0	0	0	0	2	0	0	0	0	0	15	0	0	0	0	0	0	0	0	0	0	1	0	0	0	0	0	0	0	0	0	0	0	0	0	0	0	0	0	0	1
K01460	glutathionylspermidine amidase/synthetase [EC:3.5.1.78 6.3.1.8]	0	150	10	0	3	0	0	19	0	2	0	6	19	1	0	0	1	4	1	1	1	0	0	0	5	3	0	1	247	0	0	3	1	0	0	0	42	0	0	0	0	3	0	2	0	0	0	0
K01461	N-acyl-D-glutamate deacylase [EC:3.5.1.82]	1	1	0	0	0	0	0	0	0	0	0	0	0	0	0	0	3	7	0	0	1	0	0	0	0	0	0	0	4	0	0	0	0	0	0	0	0	0	0	0	0	0	0	0	0	0	0	1
K01462	peptide deformylase [EC:3.5.1.88]	1276	6024	847	4842	27134	7011	646	5155	7286	402	2424	13836	2116	2160	771	492	136	1644	14129	17212	20516	3672	420	1877	684	2315	7986	2996	2103	17105	19299	7368	7427	3050	8637	12296	10094	1453	2177	1222	4442	604	300	1305	838	199	1535	1526
K01463	None	101	57	545	226	930	1035	4	160	254	64	216	159	68	10	16	75	21	225	196	202	1487	5	12	445	94	99	511	55	56	1817	2008	785	765	278	995	15	2752	96	98	142	309	146	3	134	512	9	113	261
K01464	dihydropyrimidinase [EC:3.5.2.2]	127	181	88	383	10022	3707	570	3946	935	186	850	279	653	533	100	206	34	338	560	2205	1918	393	68	866	217	266	882	283	325	7222	5238	1689	2422	601	2061	5193	5246	285	329	318	3101	204	17	579	631	183	487	1222
K01465	dihydroorotase [EC:3.5.2.3]	645	3966	831	4834	27093	7010	646	5151	7275	402	2048	13812	2114	2160	771	410	131	1629	14143	17197	20544	3671	420	1871	682	1919	8015	2929	2095	17033	19221	7288	7393	2991	8591	12294	10060	1383	2176	1221	4408	595	301	1255	831	198	1453	1522
K01466	allantoinase [EC:3.5.2.5]	5	48	34	296	429	27	17	457	189	26	536	261	184	42	72	131	12	213	2	3	28	1	12	357	29	23	218	143	139	1177	956	301	259	96	266	331	230	24	76	41	331	74	6	80	131	5	68	257
K01467	beta-lactamase [EC:3.5.2.6]	1011	5811	734	758	19655	5505	413	2084	1409	46	508	13643	372	149	115	122	68	1011	3799	5592	1434	1086	47	225	99	182	5543	2415	1288	1682	3131	766	917	508	208	5322	444	123	114	489	505	19	152	101	368	9	303	65
K01468	imidazolonepropionase [EC:3.5.2.7]	83	57	661	239	747	1922	16	447	91	12	462	151	164	23	13	9	35	644	241	187	153	99	17	32	30	161	299	14	218	673	783	202	196	198	101	2	1169	78	16	94	80	24	3	23	20	2	153	36
K01469	5-oxoprolinase (ATP-hydrolysing) [EC:3.5.2.9]	83	32	82	0	4	0	0	0	0	0	0	2	0	1	0	1	12	47	1	0	5	3	2	0	0	15	1	1	4	0	3	4	0	0	0	0	2	0	0	2	2	0	0	1	2	0	2	6
K01470	creatinine amidohydrolase [EC:3.5.2.10]	92	127	523	473	8891	3628	322	1974	925	144	775	331	618	286	75	141	38	421	352	881	1737	10	33	784	159	243	981	263	392	6742	4546	1216	2497	566	1783	4276	4502	166	301	198	2740	180	16	461	433	48	457	541
K01471	;6-aminohexanoate-cyclic-dimer hydrolase [EC:3.5.2.12]	0	0	31	0	0	0	0	0	0	0	0	0	0	0	0	0	0	0	0	0	0	0	0	0	0	0	0	0	0	0	0	0	0	0	0	0	0	0	0	0	0	0	0	0	0	0	0	0
K01473	N-methylhydantoinase A [EC:3.5.2.14]	83	59	584	0	4	0	0	3	0	0	0	5	0	1	0	0	17	98	0	1	3	0	2	0	0	11	1	2	19	3	2	6	0	0	0	0	1	0	0	0	0	0	0	0	1	0	0	6
K01474	N-methylhydantoinase B [EC:3.5.2.14]	82	58	584	0	4	0	0	3	0	0	0	5	0	1	0	0	17	68	0	1	3	0	2	0	0	11	1	2	17	3	2	6	0	0	0	0	1	0	0	0	0	0	0	0	1	0	0	6
K01476	arginase [EC:3.5.3.1]	115	54	89	47	10	297	0	75	85	10	153	13	10	12	8	25	16	493	4	1044	149	3	3	7	59	567	109	4	76	245	412	70	1135	81	3425	1	1080	13	7	83	111	4	1	17	206	2	2	12
K01477	allantoicase [EC:3.5.3.4]	9	7	488	0	0	0	0	0	0	0	0	4	1	0	0	0	5	7	1	0	4	0	1	0	0	6	3	0	14	0	0	2	0	0	0	0	0	0	0	0	0	0	0	0	1	0	1	2
K01478	arginine deiminase [EC:3.5.3.6]	752	5109	568	21	738	126	13	81	29	0	0	14	4	1	2	3	28	581	119	252	154	126	296	9	10	10	166	5	36	167	177	30	29	59	137	330	98	0	2	1	8	15	4	2	11	0	7	10
K01479	formiminoglutamase [EC:3.5.3.8]	98	58	69	0	3	0	0	8	2	0	0	10	7	1	1	0	23	264	54	135	90	91	13	2	8	34	126	3	63	58	26	9	4	0	2	0	68	0	1	9	2	13	2	0	4	0	1	10
K01480	agmatinase [EC:3.5.3.11]	110	291	618	484	14085	2113	188	884	3774	213	958	316	493	1681	64	252	65	676	1186	3330	2834	1801	69	1560	543	482	7100	2427	609	9744	13100	5798	4875	2477	3937	2260	5947	1163	1704	692	3569	281	138	897	452	55	607	596
K01481	protein-arginine deiminase [EC:3.5.3.15]	0	0	0	0	0	0	0	0	0	0	0	0	0	0	0	0	0	0	1	0	1	0	0	0	0	0	0	0	0	0	0	0	0	0	0	0	0	0	0	0	0	0	0	0	0	0	0	0
K01482	dimethylargininase [EC:3.5.3.18]	10	6	4	212	65	7	9	355	115	20	87	96	173	13	68	3	2	69	1	0	27	2	14	3	2	0	121	5	14	40	11	1	24	7	10	3	2	1	2	5	252	0	0	2	17	0	5	1
K01483	ureidoglycolate hydrolase [EC:3.5.3.19]	78	58	43	0	4	0	0	0	0	0	0	4	1	0	0	0	9	267	0	1	2	0	0	0	0	8	55	2	21	0	2	7	0	0	0	0	1	0	0	0	0	0	0	0	2	0	1	3
K01484	succinylarginine dihydrolase [EC:3.5.3.23]	34	25	57	0	0	0	0	5	0	0	0	3	5	1	0	0	8	17	2	0	1	0	2	0	0	13	0	1	25	0	0	4	0	0	0	0	3	0	0	0	2	0	0	0	1	0	0	3
K01485	cytosine deaminase [EC:3.5.4.1]	870	2232	156	127	295	7	1	106	217	9	55	14	12	3	14	34	43	626	332	389	119	4	280	140	50	24	362	18	67	668	212	123	562	49	269	10	92	1	15	17	181	52	5	36	250	4	52	45
K01486	adenine deaminase [EC:3.5.4.2]	106	305	95	569	11267	2349	435	3930	1120	286	686	386	850	560	172	237	31	447	709	2812	2052	1081	346	928	235	805	1066	237	645	4739	4525	1523	3262	614	5777	4563	4555	512	384	417	3254	223	25	589	657	175	277	1231
K01487	guanine deaminase [EC:3.5.4.3]	128	157	599	301	6342	3381	422	1772	322	18	837	194	101	128	67	62	25	315	140	1082	350	128	42	384	53	75	139	213	242	4352	2346	504	600	249	340	4466	2193	88	103	225	213	135	10	113	148	6	414	299
K01488	adenosine deaminase [EC:3.5.4.4]	826	5298	644	201	1466	362	30	321	132	26	639	248	48	58	21	156	56	503	54	1180	373	4	43	370	91	619	192	186	432	1347	1023	386	1250	123	3783	814	320	52	84	139	237	133	7	119	347	7	110	271
K01489	cytidine deaminase [EC:3.5.4.5]	837	2464	775	4798	26343	6839	631	5056	7258	400	2044	13701	2071	2130	766	406	97	797	10679	11637	19633	3586	405	1849	681	1428	7870	2812	1729	14460	17317	7281	7235	2986	8557	11929	9283	1452	2167	1217	4404	590	154	1237	793	189	1516	1505
K01491	methylenetetrahydrofolate dehydrogenase (NADP+) / methenyltetrahydrofolate cyclohydrolase [EC:1.5.1.5 3.5.4.9]	1276	6020	847	4842	27134	7011	646	5155	7286	402	2424	13836	2116	2160	771	492	136	1594	14129	17212	20516	3672	420	1877	686	2314	7987	2996	2103	17105	19299	7368	7427	3050	8637	12296	10094	1453	2177	1222	4442	604	300	1305	838	199	1535	1526
K01492	phosphoribosylaminoimidazolecarboxamide formyltransferase [EC:2.1.2.3]	0	3	19	219	1243	1356	4	160	32	74	241	9	71	58	23	1	3	2	169	34	430	1591	260	52	20	11	75	2190	35	723	746	157	186	133	348	74	1141	154	11	86	7	53	4	49	19	0	52	86
K01493	dCMP deaminase [EC:3.5.4.12]	1090	5782	205	4829	27121	7011	646	5128	7285	400	2420	13803	2073	2154	771	487	97	1236	10784	12031	19701	3566	407	1875	680	1912	7912	2875	1487	17104	17973	7338	7424	3046	8578	11689	10048	1453	2177	1220	4439	596	155	1258	797	191	1531	1512
K01494	dCTP deaminase [EC:3.5.4.13]	194	252	651	19	268	102	2	79	203	2	6	37	68	8	2	22	46	437	3784	5494	1306	1044	26	215	16	474	378	121	644	408	1543	227	772	94	459	700	241	2	26	24	145	42	148	57	74	11	60	64
K01495	GTP cyclohydrolase I [EC:3.5.4.16]	349	428	776	4062	18653	6649	600	3424	6205	261	845	13500	1539	1753	639	311	98	1112	9019	14549	17889	2910	98	1101	481	1155	7069	2572	1586	12612	15691	5917	4413	2529	3324	11704	6236	1121	1654	1061	1456	399	283	897	389	154	1024	1074
K01496	phosphoribosyl-AMP cyclohydrolase [EC:3.5.4.19]	117	144	628	131	1024	226	14	245	41	5	59	16	36	2	13	9	46	489	174	320	162	36	63	93	11	560	193	16	90	316	143	239	227	84	357	627	153	0	29	4	100	63	1	41	31	3	6	35
K01497	GTP cyclohydrolase II [EC:3.5.4.25]	66	204	141	28	43	1038	2	65	3	4	4	29	56	4	1	2	33	244	3295	4665	772	4	5	1	8	34	15	58	640	43	1324	15	3	27	4	0	44	0	1	0	2	7	146	18	6	0	9	16
K01499	methenyltetrahydromethanopterin cyclohydrolase [EC:3.5.4.27]	9	5	3	1	0	0	0	0	0	0	0	1	0	0	0	0	0	56	14	5	42	0	1	0	0	3	28	0	2	0	1	1	0	0	0	0	0	0	0	0	0	0	1	0	0	0	0	0
K01500	None	59	30	77	21	3	4	0	3	1562	43	4	6	55	1207	6	88	3	103	321	961	212	208	21	500	358	249	482	1	18	4648	8461	4412	1554	1538	1843	0	1573	633	1228	340	582	122	126	383	15	4	59	58
K01501	nitrilase [EC:3.5.5.1]	110	69	496	19	3429	1537	254	1044	23	2	248	41	76	20	26	3	13	340	241	506	121	38	27	4	1	16	82	5	49	123	7	13	0	10	4	3082	3	49	1	99	22	0	1	5	2	0	29	6
K01502	aliphatic nitrilase [EC:3.5.5.7]	21	16	31	0	0	0	0	3	0	0	0	4	1	1	0	0	8	60	0	1	0	0	0	0	0	12	0	0	7	0	1	1	0	0	0	0	1	0	0	0	0	0	0	1	1	0	2	3
K01503	None	0	0	1	0	0	0	0	0	0	0	0	0	0	0	0	0	1	0	0	0	0	0	0	0	0	0	0	0	0	0	0	0	0	0	0	0	0	0	0	0	0	0	0	0	0	0	0	1
K01504	glucosamine-6-phosphate isomerase [EC:3.5.99.6]	10	3	14	0	0	0	0	0	0	0	0	1	0	0	0	0	2	0	0	0	0	0	0	0	0	1	0	0	4	0	0	0	0	0	0	0	0	0	0	0	0	0	0	0	0	0	0	1
K01505	1-aminocyclopropane-1-carboxylate deaminase [EC:3.5.99.7]	29	23	14	0	0	0	0	3	0	0	0	18	2	0	0	0	8	210	15	11	1	0	0	0	0	5	1	0	20	0	1	2	0	0	0	0	0	0	0	0	0	0	0	0	1	0	0	3
K01506	None	26	14	41	1	3	5	0	10	0	0	0	7	3	0	0	0	4	222	0	1	0	0	0	0	0	2	123	1	12	0	2	4	0	0	0	0	0	0	0	0	1	0	0	0	1	0	42	4
K01507	inorganic pyrophosphatase [EC:3.6.1.1]	1276	6024	843	4843	26550	7011	646	5155	7268	402	2424	13836	2116	2160	771	492	136	1644	14046	16409	20497	3508	421	1872	685	2259	8001	2996	2161	16546	19206	7248	7389	3046	8498	12296	9894	1453	2167	1222	4414	599	300	1283	838	199	1419	1503
K01509	adenosinetriphosphatase [EC:3.6.1.3]	0	0	0	0	0	0	0	0	0	0	0	0	0	0	0	0	0	0	0	0	1	0	0	0	0	0	0	0	2	0	0	0	0	0	0	0	0	0	0	0	0	0	0	0	0	0	0	0
K01512	acylphosphatase [EC:3.6.1.7]	845	5401	730	513	9968	3466	555	3404	1214	136	389	216	627	553	85	210	60	763	5149	1151	1305	1283	76	821	107	213	587	2348	496	6702	3631	948	1585	393	1021	5715	2110	333	368	321	651	149	16	517	459	156	249	1161
K01514	exopolyphosphatase [EC:3.6.1.11]	22	18	59	23	35	1033	2	30	3	2	4	12	19	2	1	1	18	31	2	0	5	3	3	1	1	3	9	3	27	40	62	4	0	26	3	0	0	0	1	0	0	3	0	1	0	0	5	2
K01515	ADP-ribose pyrophosphatase [EC:3.6.1.13]	1187	5967	784	1326	24185	6858	595	5096	3672	365	1944	13770	1318	2068	220	473	105	1179	9165	9034	4220	2694	416	1715	669	793	1922	2691	1631	14883	16873	6873	5188	2527	4896	6726	8336	1385	2038	888	4153	385	299	1169	786	192	837	1462
K01516	nucleoside-triphosphatase [EC:3.6.1.15]	1252	6022	847	4830	27133	7011	646	5152	7263	398	2424	13833	2106	2160	770	474	136	1642	14091	16042	20324	3581	414	1876	628	1767	7988	2930	2100	17044	19242	7299	6426	3045	5169	12296	10008	1390	2176	1221	4308	589	298	1275	606	192	1535	1522
K01518	bis(5'-nucleosidyl)-tetraphosphatase [EC:3.6.1.17]	3	1	2	0	2	1	0	0	0	0	1	0	0	0	0	0	2	15	0	0	0	0	0	0	1	22	1	22	2	0	0	0	0	0	0	0	0	0	0	108	0	0	0	0	0	0	0	0
K01520	dUTP pyrophosphatase [EC:3.6.1.23]	950	5511	825	4841	27134	7005	646	5149	7282	402	2424	13828	2113	2160	771	489	121	1520	14129	17187	20553	3668	417	1870	684	2284	7993	2995	2078	17101	19247	7362	7415	3048	8629	12296	10063	1430	2177	1222	4435	601	301	1267	838	198	1466	1513
K01521	CDP-diacylglycerol pyrophosphatase [EC:3.6.1.26]	0	23	8	0	0	0	0	4	0	0	0	0	4	0	0	0	4	56	2	0	0	0	0	0	0	2	0	1	11	0	0	1	0	0	0	0	1	0	0	0	0	0	0	0	0	0	0	1
K01523	phosphoribosyl-ATP pyrophosphohydrolase [EC:3.6.1.31]	116	144	635	152	1491	416	31	666	94	67	395	19	110	34	24	18	48	377	259	1123	632	861	44	155	26	582	235	132	147	935	479	461	320	114	558	637	358	213	56	11	221	79	6	82	47	6	317	140
K01524	guanosine-5'-triphosphate,3'-diphosphate pyrophosphatase [EC:3.6.1.40];exopolyphosphatase / guanosine-5'-triphosphate,3'-diphosphate pyrophosphatase [EC:3.6.1.11 3.6.1.40]	994	5447	729	822	18180	5825	612	4287	4006	308	1220	13533	951	1735	116	425	120	1541	9266	8840	4287	2613	115	1651	560	1154	7276	2599	1416	12334	16410	6722	4946	2615	4527	6664	6233	1289	2085	871	1569	348	294	1149	710	161	652	1408
K01525	bis(5'-nucleosyl)-tetraphosphatase (symmetrical) [EC:3.6.1.41]	61	170	58	10	48	0	0	22	0	2	376	37	33	1	0	80	14	263	3280	4693	810	0	0	4	7	487	71	118	593	14	1263	23	2	8	56	0	49	1	0	3	21	12	146	16	8	0	14	6
K01529	None	683	5112	592	49	526	284	6	106	103	8	6	60	27	22	4	21	28	328	126	1108	179	0	11	95	59	999	111	12	91	199	222	205	1210	85	3634	121	221	21	27	2	205	39	1	28	217	5	6	24
K01531	Mg2+-importing ATPase [EC:3.6.3.2]	952	5743	94	279	5839	1525	126	801	771	105	945	74	141	316	45	164	32	584	637	961	2066	37	311	406	187	143	992	218	390	2394	2572	875	1926	321	1481	1375	3260	140	52	51	2805	140	9	242	485	157	491	824
K01533	Cu2+-exporting ATPase [EC:3.6.3.4]	1272	5985	827	4830	27134	7011	646	5148	7282	402	2424	13836	2107	2160	771	489	136	1644	14143	17198	20552	3671	421	1876	686	1920	8015	2929	2089	17101	19249	7351	7417	3047	8631	12296	10059	1443	2175	1222	4433	601	301	1260	813	193	1470	1517
K01534	Cd2+/Zn2+-exporting ATPase [EC:3.6.3.3 3.6.3.5]	487	3875	260	4589	21885	6045	637	5147	7286	402	2420	638	2103	2160	771	490	110	1248	14129	17201	20532	3668	411	1877	684	1935	7983	2917	2044	17104	19296	7347	7418	3021	8636	11989	10091	1439	2177	1222	4440	600	301	1297	811	194	1535	1511
K01535	H+-transporting ATPase [EC:3.6.3.6]	0	15	7	0	0	0	0	0	0	0	0	0	0	0	0	0	0	4	0	89	1	0	0	0	2	5	3	0	4	1	0	0	0	0	0	0	0	0	0	0	0	0	0	0	0	0	0	0
K01537	Ca2+-transporting ATPase [EC:3.6.3.8]	1141	5808	261	1839	18907	6869	616	4714	4959	360	1812	13733	1377	2072	756	354	84	844	5842	9993	18631	2312	404	1858	655	876	7592	535	929	16896	17820	7250	6392	3025	5005	11085	9310	1414	2174	1034	4392	561	155	1278	799	192	1060	1499
K01539	sodium/potassium-transporting ATPase subunit alpha [EC:3.6.3.9]	0	0	0	0	0	0	0	0	0	0	0	0	0	0	0	0	0	0	0	0	0	0	0	0	0	0	0	0	1	0	0	0	0	0	0	0	0	0	0	0	0	0	0	0	0	0	0	0
K01541	H+/K+-exchanging ATPase [EC:3.6.3.10]	0	0	0	0	0	0	0	0	0	0	0	0	0	0	0	0	0	1	0	0	0	0	0	0	0	0	0	0	0	0	0	0	0	0	0	0	0	0	0	0	0	0	0	0	0	0	0	0
K01545	K+-transporting ATPase ATPase F chain	1	3	0	0	0	0	0	0	0	0	0	1	0	0	0	0	1	0	1	0	0	0	0	0	0	0	0	0	5	0	0	0	0	0	0	0	0	0	0	0	0	0	0	0	0	0	0	0
K01546	K+-transporting ATPase ATPase A chain [EC:3.6.3.12]	84	239	590	921	9432	4575	176	1597	1678	115	734	13632	357	148	110	132	68	675	601	1136	508	658	32	444	106	257	5774	235	915	2404	2460	1143	1857	690	707	1869	1715	266	201	317	741	81	8	122	396	9	589	206
K01547	K+-transporting ATPase ATPase B chain [EC:3.6.3.12]	78	239	586	910	9432	4521	176	1558	1636	115	734	13632	357	148	110	132	66	675	601	1136	506	658	32	451	106	252	5771	233	875	2401	2460	1143	1857	688	706	1868	1704	266	201	317	742	81	8	122	396	9	588	206
K01548	K+-transporting ATPase ATPase C chain [EC:3.6.3.12]	81	232	577	916	8862	4368	169	1576	1653	51	712	13584	318	124	105	131	68	675	533	1134	457	7	33	422	103	246	5729	233	890	2266	2374	1104	1814	676	539	1754	1670	111	201	312	742	79	6	92	389	9	584	124
K01551	arsenite-transporting ATPase [EC:3.6.3.16]	72	34	524	180	237	1216	17	185	1596	77	85	146	113	1358	18	162	26	214	146	1469	285	19	28	649	418	352	676	47	176	5024	8822	4834	1795	1650	2120	248	1692	649	1273	377	810	127	130	494	358	135	121	719
K01552	None	1129	5722	613	569	7186	3567	543	3851	1223	146	1019	195	823	524	144	173	57	848	5049	1088	423	766	345	514	120	221	444	135	248	6491	3255	861	1708	338	1352	5045	1889	395	508	195	843	94	13	294	375	134	203	876
K01554	None	5	26	13	0	0	0	0	4	0	0	0	1	6	0	0	0	3	3	1	0	1	0	0	0	0	0	0	1	28	0	0	2	0	0	0	0	2	0	0	0	1	1	0	0	0	0	42	2
K01555	fumarylacetoacetase [EC:3.7.1.2]	41	32	551	0	3	0	0	0	0	0	0	10	0	1	0	0	8	339	1	0	4	0	1	0	0	20	57	1	23	0	1	7	0	0	0	0	1	0	0	0	0	0	0	0	1	0	1	5
K01556	kynureninase [EC:3.7.1.3]	95	52	608	0	4	0	0	0	0	0	0	8	0	1	0	0	15	282	1	1	5	1	4	0	0	380	52	2	19	3	1	10	0	0	0	0	2	0	0	2	2	2	0	0	2	0	0	7
K01557	acylpyruvate hydrolase [EC:3.7.1.5]	0	0	0	0	0	0	0	0	0	0	0	0	0	0	0	0	3	2	0	0	0	0	0	0	0	0	0	0	2	0	1	1	0	0	0	0	0	0	0	0	0	0	0	0	0	0	0	1
K01560	2-haloacid dehalogenase [EC:3.8.1.2]	106	119	584	459	3803	1670	302	1933	445	58	500	257	218	236	129	114	30	586	351	338	214	0	52	520	33	69	354	222	193	2405	1704	441	754	152	430	3665	293	69	99	259	539	122	9	154	199	131	457	980
K01561	haloacetate dehalogenase [EC:3.8.1.3]	76	39	37	0	3	0	0	0	0	0	0	6	0	0	0	0	7	289	0	1	1	0	1	0	0	2	51	1	14	0	3	4	0	0	0	0	0	0	0	0	0	0	0	0	2	0	0	5
K01563	haloalkane dehalogenase [EC:3.8.1.5]	3	11	520	0	0	0	0	0	0	0	0	4	0	0	0	1	5	48	0	3	4	3	3	0	0	3	17	0	9	0	1	0	0	0	0	0	0	0	0	0	0	0	0	0	0	0	0	3
K01564	None	5	6	0	0	0	0	0	0	0	0	0	10	2	0	0	0	5	5	13	10	0	0	0	0	0	0	0	0	8	0	0	1	0	0	0	0	0	0	0	0	0	0	0	0	0	0	0	2
K01565	N-sulfoglucosamine sulfohydrolase [EC:3.10.1.1]	0	0	0	0	0	0	0	0	0	0	0	0	0	0	0	0	3	0	0	0	0	0	0	0	0	0	1	0	0	0	0	0	0	0	0	0	0	0	0	0	0	0	0	1	0	0	2	1
K01567	None	42	27	527	19	3	3	0	3	17	0	3	8	2	0	0	2	11	136	0	2	5	1	1	3	3	33	102	22	25	3	4	18	0	0	3	0	0	0	0	108	0	0	0	1	0	0	3	6
K01568	pyruvate decarboxylase [EC:4.1.1.1]	0	0	1	0	0	0	0	0	0	0	0	0	0	0	0	0	0	0	0	0	0	0	0	0	0	0	0	0	0	0	0	0	0	0	0	0	0	0	0	0	0	0	0	0	0	0	0	0
K01569	oxalate decarboxylase [EC:4.1.1.2]	8	8	7	0	0	0	0	0	0	0	0	3	0	0	0	0	2	13	0	1	1	0	2	0	0	3	0	0	3	3	1	1	0	0	0	0	0	0	0	0	0	0	0	0	1	0	0	1
K01571	oxaloacetate decarboxylase, alpha subunit [EC:4.1.1.3]	43	140	100	592	16671	3728	587	3854	3264	325	1056	349	982	1823	194	270	40	271	5592	4727	3225	2093	83	1496	536	1009	1794	2434	433	12490	14011	5937	5526	2184	7438	6259	7636	1150	1609	866	3749	324	147	948	501	180	304	1373
K01572	oxaloacetate decarboxylase, beta subunit [EC:4.1.1.3]	38	127	70	1388	19085	6363	610	4504	2656	290	1297	13669	1107	671	212	230	59	361	8272	8204	18880	1763	67	1233	249	1471	7209	385	972	10989	8279	2351	5167	1212	5974	5683	6890	704	870	705	3418	233	26	742	528	179	700	1395
K01573	oxaloacetate decarboxylase, gamma subunit [EC:4.1.1.3]	15	3	25	457	5364	2855	30	439	46	12	189	13308	81	24	11	38	3	5	4	1	1	2	0	13	17	125	25	16	391	371	772	416	161	165	33	37	1065	41	9	86	12	7	0	4	1	1	144	6
K01574	acetoacetate decarboxylase [EC:4.1.1.4]	648	2110	38	0	3	1	0	0	0	0	0	2	1	0	0	0	5	85	1	0	7	0	0	0	0	3	0	3	6	0	0	1	0	0	0	2	0	0	0	0	0	0	0	0	2	0	0	2
K01575	acetolactate decarboxylase [EC:4.1.1.5]	127	131	79	16	3403	2	1	6	144	2	376	27	7	42	0	80	24	595	112	589	464	939	9	15	12	3	30	2257	30	17	6	29	2	9	90	736	1	1	0	1	22	11	0	9	6	0	10	7
K01576	benzoylformate decarboxylase [EC:4.1.1.7]	1	11	1	0	3	0	0	0	0	0	0	3	0	0	0	0	4	30	0	0	0	0	2	0	0	0	2	0	6	0	0	1	0	0	0	0	0	0	0	0	0	0	0	0	0	0	0	1
K01577	oxalyl-CoA decarboxylase [EC:4.1.1.8]	396	3546	53	0	36	3	0	0	0	0	4	2	0	0	0	0	0	353	0	4	10	0	1	0	0	2	0	1	1	0	0	5	0	0	0	294	1	0	0	0	0	0	0	0	2	0	0	0
K01578	malonyl-CoA decarboxylase [EC:4.1.1.9]	73	39	31	0	3	0	0	0	0	0	0	2	0	0	0	0	3	276	0	0	1	0	0	0	0	3	52	0	4	0	1	2	0	0	0	0	0	0	0	2	0	0	0	0	0	0	0	3
K01579	aspartate 1-decarboxylase [EC:4.1.1.11]	105	247	645	4026	15424	5078	408	3591	5476	141	929	13434	1040	1624	617	236	55	870	5736	8111	16925	2334	35	834	407	1017	6757	2478	1223	10268	12815	5580	3389	2325	2517	10015	5548	914	1409	986	1068	362	129	572	69	139	940	773
K01580	glutamate decarboxylase [EC:4.1.1.15]	27	164	514	243	334	2057	13	441	872	15	183	147	116	26	13	5	24	87	109	993	273	7	2	247	31	215	5407	18	401	1665	1888	447	1204	582	323	468	1562	62	122	245	186	20	0	40	9	5	145	46
K01581	ornithine decarboxylase [EC:4.1.1.17]	1024	5733	109	15	3563	12	2	210	378	16	621	51	228	45	12	79	37	442	316	1843	409	567	6	83	55	646	209	104	395	1734	818	268	1354	111	3684	670	245	115	386	113	74	23	3	131	37	1	12	47
K01582	lysine decarboxylase [EC:4.1.1.18]	59	92	76	477	7674	424	34	825	843	193	1053	126	471	555	64	227	31	312	398	1592	2434	2142	291	437	238	243	855	2399	297	4159	3184	1254	1946	521	1855	1050	3743	423	608	62	2890	141	14	604	516	168	425	870
K01583	arginine decarboxylase [EC:4.1.1.19]	9	60	23	337	5144	2031	298	1197	1942	179	319	55	326	1354	48	111	8	62	240	1181	1753	758	30	863	480	404	1137	30	115	5804	9986	5293	3107	1848	3322	3190	4762	872	1286	463	3112	183	133	500	258	36	124	239
K01584	arginine decarboxylase [EC:4.1.1.19]	34	166	10	0	6	0	0	18	0	2	0	10	15	1	0	0	5	39	0	0	0	0	0	0	5	13	2	1	255	0	0	3	1	0	0	0	42	0	0	0	0	3	0	2	1	0	0	2
K01585	arginine decarboxylase [EC:4.1.1.19]	30	163	67	3967	8268	3034	42	500	3656	51	666	13385	869	119	561	56	36	426	4970	7119	16129	982	4	173	36	699	6036	257	1127	2583	3198	891	1400	693	434	5590	2846	84	146	418	318	227	1	128	35	5	774	66
K01586	diaminopimelate decarboxylase [EC:4.1.1.20]	325	3452	791	1905	26391	6888	631	5074	5224	379	2399	13822	1476	2160	770	490	125	1535	14143	16058	20388	3628	421	1876	673	1349	7867	2992	1704	17102	19189	7362	6430	3046	5142	12245	9386	1439	2177	1214	4435	604	301	1268	838	198	1036	1522
K01588	5-(carboxyamino)imidazole ribonucleotide mutase [EC:5.4.99.18]	371	3467	831	4831	27134	7010	646	5148	7282	402	2424	13836	2107	2159	771	489	134	1629	14143	17197	20546	3671	420	1876	685	1921	8015	2928	2097	17051	19244	7347	7397	3000	8620	12294	10059	1444	2176	1222	4429	600	301	1260	808	193	1463	1523
K01589	5-(carboxyamino)imidazole ribonucleotide synthase [EC:6.3.4.18]	259	3316	739	13	93	10	1	27	5	4	381	47	34	3	0	82	66	1081	3282	4662	785	4	16	12	9	43	150	149	631	19	1271	40	7	8	36	295	45	15	0	103	23	15	146	18	12	0	18	20
K01590	histidine decarboxylase [EC:4.1.1.22]	108	62	12	2	1	2	0	3	0	0	0	0	1	0	0	0	4	308	1	0	5	0	0	0	0	0	1	1	4	0	0	0	0	1	0	2	0	0	0	0	0	0	0	1	0	0	2	1
K01591	orotidine-5'-phosphate decarboxylase [EC:4.1.1.23]	648	3963	827	4731	26852	7006	646	5053	7277	399	2370	13834	2110	2160	759	490	133	1537	14143	16152	20401	3671	420	1874	682	1376	7988	2985	2089	16909	19195	7309	6426	2987	5202	12288	10049	1444	2172	1222	4425	553	301	1250	819	198	1462	1523
K01592	tyrosine decarboxylase [EC:4.1.1.25]	0	0	0	1	0	0	0	0	0	0	0	0	0	0	0	0	0	0	14	5	41	0	1	0	2	1	29	0	0	0	0	0	0	0	0	0	0	0	0	0	0	0	1	0	0	0	0	0
K01593	aromatic-L-amino-acid decarboxylase [EC:4.1.1.28]	52	19	1	2	0	0	0	3	0	0	0	1	0	0	0	0	1	9	0	0	4	0	0	0	0	1	0	0	2	0	1	0	0	0	0	0	0	0	0	0	0	0	0	10	0	0	0	1
K01595	phosphoenolpyruvate carboxylase [EC:4.1.1.31]	359	3695	682	19	747	123	5	102	21	4	4	22	24	4	1	4	36	536	50	21	25	39	38	3	7	39	86	7	299	4	6	29	2	0	0	619	45	0	0	2	2	3	0	3	5	0	3	12
K01596	phosphoenolpyruvate carboxykinase (GTP) [EC:4.1.1.32]	84	35	537	325	445	90	2	457	145	85	159	104	215	17	82	5	22	272	107	1889	278	734	21	56	9	1426	215	15	57	586	235	192	1072	32	3635	8	100	212	17	12	273	50	2	53	35	2	13	96
K01597	diphosphomevalonate decarboxylase [EC:4.1.1.33]	1022	5627	102	20	36	4	1	1	22	2	0	1	0	1	0	3	15	621	0	3	20	0	1	4	2	6	98	9	16	54	7	20	18	0	15	4	2	0	1	0	0	1	0	0	2	0	0	0
K01598	phosphopantothenoylcysteine decarboxylase [EC:4.1.1.36]	0	36	63	1	0	0	1	1	5	2	0	0	0	0	0	1	10	21	0	3	5	0	0	2	1	0	1	6	15	1	4	1	3	0	0	1	0	0	0	0	0	0	0	1	2	0	2	7
K01599	uroporphyrinogen decarboxylase [EC:4.1.1.37]	178	342	685	792	12495	4055	347	2595	3535	240	1365	13694	1074	1564	152	345	105	959	4456	7745	3218	952	85	1515	578	877	7181	462	1050	11656	15598	5983	5099	2543	4012	3882	6072	911	1991	714	3773	283	291	1038	548	60	530	726
K01601	ribulose-bisphosphate carboxylase large chain [EC:4.1.1.39]	70	30	6	0	1	0	0	0	1	0	0	3	0	3	0	2	9	257	65	33	6	105	2	2	3	3	53	1	12	0	5	5	0	1	0	0	0	0	0	0	1	2	0	32	9	3	0	4
K01602	ribulose-bisphosphate carboxylase small chain [EC:4.1.1.39]	57	29	5	0	0	0	0	0	0	0	0	3	0	0	0	1	6	31	0	0	4	3	2	0	0	2	0	0	6	0	3	4	0	0	0	0	0	0	0	0	0	0	0	0	0	0	0	2
K01607	4-carboxymuconolactone decarboxylase [EC:4.1.1.44]	1166	5796	716	1257	22336	6478	588	4374	2688	179	1814	13705	1158	830	202	272	76	1288	981	3587	1086	704	83	1143	208	452	6245	433	679	10783	6878	1686	3722	1108	1675	6313	4196	509	877	577	3410	237	20	668	350	182	744	1311
K01608	tartronate-semialdehyde synthase [EC:4.1.1.47]	31	54	9	27	160	2	14	104	194	4	57	5	11	4	3	24	14	235	295	137	24	0	10	120	4	3	276	25	135	211	37	137	544	33	159	238	11	14	2	19	68	3	5	2	31	0	14	49
K01609	indole-3-glycerol phosphate synthase [EC:4.1.1.48]	156	189	742	1222	14199	6550	601	3986	3518	240	831	13555	891	1855	96	353	96	986	8946	8704	17651	2531	83	1508	439	1005	7272	2362	790	13537	14546	5960	4197	2477	3076	5257	5154	1119	1693	911	1300	271	145	938	293	162	426	1362
K01610	phosphoenolpyruvate carboxykinase (ATP) [EC:4.1.1.49]	397	3804	179	4102	25184	6531	612	3930	5035	194	1267	13636	1525	709	659	264	71	670	13553	13622	18220	2353	335	1003	187	366	6646	2728	1756	9259	8418	1623	3514	1056	1551	11851	5336	421	483	829	3058	360	169	551	291	175	1006	1265
K01611	S-adenosylmethionine decarboxylase [EC:4.1.1.50]	84	67	124	336	5169	378	24	482	2206	182	604	83	455	1449	27	156	22	330	707	2206	2531	2264	43	848	511	477	1284	2220	270	7597	10662	5495	2866	1959	3590	888	4737	981	1663	483	1009	194	133	678	501	16	138	234
K01612	4-hydroxybenzoate decarboxylase [EC:4.1.1.61]	0	0	1	0	0	0	0	0	0	0	0	0	0	0	0	0	0	0	0	0	0	0	0	0	0	0	0	0	0	0	0	0	0	0	0	0	0	0	0	0	0	0	0	0	0	0	0	0
K01613	phosphatidylserine decarboxylase [EC:4.1.1.65]	162	289	682	4317	16021	5017	475	3396	5599	190	1575	13481	1593	1826	631	356	68	1010	8815	14547	17749	2127	49	841	419	1452	6864	2696	1585	11770	14903	5750	3700	2414	2842	10149	6012	971	1584	1015	1186	417	276	877	161	153	1011	878
K01615	glutaconyl-CoA decarboxylase [EC:4.1.1.70]	28	48	17	373	11368	374	32	1056	1031	172	869	345	526	322	119	68	17	225	680	1085	2688	2158	25	713	200	208	830	2431	366	3790	3190	1163	1879	432	1752	1031	3609	393	501	262	2899	109	11	296	386	35	407	458
K01616	2-oxoglutarate decarboxylase [EC:4.1.1.71]	0	1	477	0	1	0	0	0	0	0	0	0	0	0	0	0	7	12	0	0	2	0	6	0	0	0	0	0	3	0	0	0	0	0	0	0	0	0	0	0	0	0	0	0	0	0	0	5
K01617	4-oxalocrotonate decarboxylase [EC:4.1.1.77]	13	13	575	2	3	0	0	0	0	0	0	3	0	1	0	0	9	242	0	0	1	0	2	0	0	20	53	0	31	0	1	3	0	0	0	0	1	0	0	0	0	0	0	0	0	0	0	3
K01618	None	6	11	32	0	1	0	0	1	0	0	0	4	0	0	0	0	0	19	0	0	0	0	0	0	0	1	0	0	3	0	9	0	0	0	61	0	0	0	0	0	0	0	0	0	0	0	0	0
K01619	deoxyribose-phosphate aldolase [EC:4.1.2.4]	309	3398	735	4765	23287	5165	240	2101	7156	368	1785	13767	1992	2031	725	378	104	1202	13403	15716	20070	3287	400	1721	682	1392	7898	2845	2001	13983	18089	7063	7004	2946	8435	8332	8885	1265	2129	1082	4256	569	297	1268	798	189	1431	1481
K01620	threonine aldolase [EC:4.1.2.5]	196	343	206	1411	24120	6537	621	4618	2696	205	1817	13683	894	668	132	297	92	911	9182	9179	19182	2629	375	1167	307	1002	7181	2630	1197	10193	7556	2222	4969	1199	5914	6854	6586	523	699	685	3216	251	25	421	702	47	743	673
K01621	phosphoketolase [EC:4.1.2.9]	1027	5601	514	34	432	115	15	430	29	0	318	4	36	30	8	8	15	499	36	22	191	4	6	12	6	6	9	118	81	207	136	81	46	18	33	14	61	2	16	1	123	5	1	19	11	1	353	33
K01622	fructose 1,6-bisphosphate aldolase/phosphatase [EC:4.1.2.13 3.1.3.11]	0	8	0	1	0	0	0	0	0	0	0	2	0	0	0	1	0	4	14	5	41	0	1	0	2	1	29	0	1	0	0	1	0	0	0	0	0	0	0	0	0	0	1	0	0	0	0	0
K01623	fructose-bisphosphate aldolase, class I [EC:4.1.2.13]	92	228	165	357	3585	3217	160	558	2053	71	262	198	184	1289	21	160	50	684	652	1195	661	959	57	793	406	829	1053	2296	528	5412	9457	5033	2506	1778	2456	1284	2798	752	1284	472	748	144	130	444	198	18	280	139
K01624	fructose-bisphosphate aldolase, class II [EC:4.1.2.13]	1259	6014	750	4829	27134	7011	637	5150	7277	402	2424	13835	2107	2159	771	491	127	1437	14129	17210	20467	3672	418	1877	684	1923	7818	2930	2141	17098	19293	7353	7424	3049	8633	12296	10090	1453	2177	1214	4439	601	300	1295	812	194	1500	1523
K01625	2-dehydro-3-deoxyphosphogluconate aldolase / 4-hydroxy-2-oxoglutarate aldolase [EC:4.1.2.14 4.1.3.16]	251	416	759	1648	25172	6963	624	5093	4473	368	1423	13752	1283	2132	221	368	103	1042	12413	16224	20316	3267	143	1851	665	1882	7850	2636	1623	16706	18793	7287	7399	3009	8426	6617	9290	1373	2173	1048	4234	389	296	1241	790	192	1004	1504
K01626	3-deoxy-7-phosphoheptulonate synthase [EC:2.5.1.54]	202	346	726	165	7645	3453	563	3382	1004	122	873	253	608	399	75	267	78	462	8573	7354	1547	431	78	716	48	151	493	251	813	6377	4919	794	1442	316	803	5635	1977	341	336	219	502	111	161	492	236	152	260	1163
K01627	2-dehydro-3-deoxyphosphooctonate aldolase (KDO 8-P synthase) [EC:2.5.1.55]	106	210	168	3993	12245	3040	43	559	3830	51	1187	13424	945	162	561	136	52	907	8605	12292	17321	2023	5	187	48	653	6234	2648	1495	2691	4465	938	1430	707	521	6325	2842	121	146	529	317	242	147	150	68	10	790	69
K01628	L-fuculose-phosphate aldolase [EC:4.1.2.17]	98	196	580	379	13637	3670	475	2473	1599	259	1338	304	829	554	102	310	37	325	999	3191	2523	1502	337	993	240	802	1290	2511	437	6237	5023	1624	3741	630	5902	5670	4275	529	725	228	2960	216	28	727	513	173	539	1293
K01629	rhamnulose-1-phosphate aldolase [EC:4.1.2.19]	4	74	42	784	4773	3746	322	1900	376	40	452	247	295	147	114	67	15	78	7896	5522	16290	523	23	196	25	213	763	47	545	1401	1169	717	774	205	372	3377	1314	74	28	207	365	34	9	31	45	1	317	76
K01630	2-dehydro-3-deoxyglucarate aldolase [EC:4.1.2.20]	9	20	9	127	282	4	0	104	17	3	54	4	10	0	12	0	4	119	89	5	5	0	2	2	1	1	17	10	21	193	52	52	0	18	39	6	14	4	5	0	26	50	0	30	16	0	3	2
K01631	2-dehydro-3-deoxyphosphogalactonate aldolase [EC:4.1.2.21]	92	64	81	0	1	0	0	5	0	0	0	5	4	0	0	0	8	253	1	2	1	0	2	0	0	1	53	2	22	0	2	8	0	0	0	0	2	0	0	0	2	0	0	0	2	0	0	5
K01632	fructose-6-phosphate phosphoketolase [EC:4.1.2.22]	2	17	32	0	3	0	0	2	0	0	4	2	0	0	0	0	3	138	46	16	3	34	25	0	0	2	0	0	2	0	0	5	0	0	0	293	1	0	0	0	0	0	0	0	2	0	0	1
K01633	dihydroneopterin aldolase [EC:4.1.2.25]	278	349	730	3977	11689	3146	43	560	5378	96	1048	13422	968	1369	567	225	87	1187	8507	13298	17572	2129	37	778	413	1041	6785	2589	1520	7362	13002	5513	3194	2309	2620	6327	4561	724	1398	863	975	374	273	514	66	12	849	149
K01634	sphinganine-1-phosphate aldolase [EC:4.1.2.27]	2	10	32	0	0	0	0	0	0	0	0	0	0	0	0	0	3	4	0	0	1	0	0	0	0	0	0	0	4	0	0	0	0	0	0	0	0	0	0	0	0	0	0	0	0	0	0	1
K01635	tagatose 1,6-diphosphate aldolase [EC:4.1.2.40]	279	558	73	1	0	0	1	1	5	2	0	0	0	0	0	1	10	74	0	4	6	0	0	2	1	4	1	7	9	1	4	2	1	0	0	1	0	0	0	0	0	1	0	0	2	0	0	0
K01636	None	0	2975	43	258	2972	1569	253	1052	51	4	218	22	86	143	27	34	4	145	121	135	269	23	7	60	1	22	0	6	15	254	39	22	2	19	34	3096	53	18	6	97	31	6	3	3	6	2	49	4
K01637	isocitrate lyase [EC:4.1.3.1]	84	196	625	0	8	0	0	23	0	2	0	16	20	3	0	0	24	447	2	2	8	1	6	0	5	35	82	2	289	3	2	11	1	0	1	0	44	0	0	2	2	5	0	2	2	0	1	11
K01638	malate synthase [EC:2.3.3.9]	133	216	625	2	8	0	0	26	0	2	0	19	20	3	0	0	27	460	2	2	12	1	7	0	5	35	82	2	293	3	3	14	1	0	0	0	44	0	0	2	2	5	0	12	2	0	1	12
K01639	N-acetylneuraminate lyase [EC:4.1.3.3]	30	127	82	1253	22361	6348	576	4062	2339	203	1400	13667	967	535	722	191	23	106	1943	3620	1816	449	58	859	224	840	925	577	512	5080	5180	1531	3697	676	5336	11123	5137	391	371	595	3364	409	17	476	669	47	800	561
K01640	hydroxymethylglutaryl-CoA lyase [EC:4.1.3.4]	135	71	616	34	398	111	15	430	29	0	318	17	37	29	8	7	16	564	38	24	197	1	9	12	6	22	88	117	110	210	138	91	46	22	29	10	60	5	16	3	144	5	1	19	14	1	310	37
K01641	hydroxymethylglutaryl-CoA synthase [EC:2.3.3.10]	1022	5627	102	1	36	4	1	1	5	2	0	0	0	1	0	1	13	600	0	3	20	0	1	2	2	6	25	9	14	51	7	3	18	0	15	4	2	0	1	0	0	1	0	0	3	0	0	0
K01643	citrate lyase subunit alpha / citrate CoA-transferase [EC:4.1.3.6 2.8.3.10];citrate lyase subunit alpha [EC:4.1.3.6]	634	5231	58	3066	4160	1500	176	662	2438	79	948	256	1094	134	19	150	21	330	561	670	662	153	268	399	53	86	332	318	862	5071	3147	575	779	370	538	1432	2403	91	129	160	220	90	11	93	189	6	840	405
K01644	citrate lyase subunit beta [EC:4.1.3.6];citrate lyase subunit beta / citryl-CoA lyase [EC:4.1.3.6 4.1.3.34]	766	5274	632	3081	4169	1506	175	666	2436	79	948	270	1106	138	19	152	40	688	3840	5322	1427	154	278	401	53	116	418	367	1184	5071	4470	586	779	373	597	1432	2405	91	129	162	223	92	157	140	201	9	844	413
K01646	citrate lyase subunit gamma [EC:4.1.3.6]	632	2101	12	2988	668	2	13	51	2162	25	559	183	694	4	2	120	8	316	202	466	67	47	264	353	31	47	226	112	430	1315	1053	179	180	141	287	50	921	58	74	134	85	73	4	63	121	5	500	238
K01647	citrate synthase [EC:2.3.3.1]	232	420	771	1114	17972	5869	619	5079	4445	360	1423	525	1293	2074	220	370	116	893	9342	12445	4653	2944	157	1836	613	1796	7331	514	1598	15973	17958	7035	6949	2782	8055	6785	8603	1357	2126	1041	4098	392	297	1171	595	196	784	1481
K01648	ATP citrate (pro-S)-lyase [EC:2.3.3.8]	0	0	0	0	0	0	0	0	0	0	0	0	0	0	0	0	0	0	0	0	0	0	0	0	0	0	0	0	1	0	0	0	0	0	0	0	0	0	0	0	0	0	0	0	0	0	0	0
K01649	2-isopropylmalate synthase [EC:2.3.3.13]	207	415	797	1683	25012	6839	628	5053	4508	366	1947	13797	1340	2136	222	477	123	1073	12768	16854	20457	3408	107	1853	673	1880	7895	2767	1652	16707	18249	7179	7005	2850	8356	6878	8818	1396	2137	1037	4262	409	299	1234	808	198	955	1510
K01652	acetolactate synthase I/II/III large subunit [EC:2.2.1.6]	321	498	817	1678	24999	6843	630	5055	4510	366	1571	13773	1340	2137	222	398	122	1497	12833	16794	20462	3510	108	1857	671	1884	7919	2702	1660	16703	18254	7166	7018	2845	8360	6902	8825	1408	2135	1041	4241	403	299	1225	806	198	947	1510
K01653	acetolactate synthase I/III small subunit [EC:2.2.1.6]	209	416	762	1665	24972	6839	628	5052	4506	366	1571	13772	1331	2136	221	397	119	1039	12716	16722	20374	3317	99	1855	663	1877	7914	2636	1646	16639	18226	7148	7002	2838	8327	6878	8749	1406	2136	1035	4216	387	297	1216	777	193	947	1504
K01654	N-acetylneuraminate synthase [EC:2.5.1.56]	88	58	82	399	3710	1667	45	901	618	32	169	245	245	90	78	78	29	294	5003	1915	1249	1058	35	203	36	678	521	2249	538	592	541	512	1649	124	3750	1018	212	43	17	31	363	23	10	60	68	5	215	105
K01655	homocitrate synthase [EC:2.3.3.14]	0	0	31	0	0	0	0	0	0	0	0	0	0	0	0	0	0	0	0	0	0	0	0	0	0	0	0	0	1	0	0	0	0	0	0	0	0	0	0	0	0	0	0	0	0	0	7	0
K01657	anthranilate synthase component I [EC:4.1.3.27]	115	301	727	952	10863	5014	581	3701	3624	239	1070	389	862	1765	90	416	99	1006	12226	13517	18579	2530	79	1493	436	1581	7311	2469	1249	10866	14974	5848	4987	2374	6496	6143	4392	1100	1687	910	1250	255	290	932	289	160	349	1346
K01658	anthranilate synthase component II [EC:4.1.3.27]	117	139	250	4359	18628	6572	602	3923	6425	276	1543	13605	1640	1854	637	401	85	798	13803	14974	18316	3173	76	1506	445	664	7291	2706	1469	11817	16077	6244	4409	2571	3392	11244	5752	1152	1734	1083	1405	474	291	989	307	159	1090	1374
K01659	2-methylcitrate synthase [EC:2.3.3.5]	51	158	53	6	3932	2	5	30	72	5	59	41	27	38	13	2	15	75	133	87	75	23	2	48	7	25	5	62	367	1	35	9	1	15	29	90	73	2	4	89	5	4	2	2	1	0	19	8
K01660	citryl-CoA lyase [EC:4.1.3.34]	0	0	0	0	0	0	0	0	0	0	0	0	0	0	0	0	0	0	0	0	0	0	0	0	0	0	0	0	1	0	0	0	0	0	0	0	0	0	0	0	0	0	0	0	0	0	0	0
K01661	naphthoate synthase [EC:4.1.3.36]	186	245	576	1022	8017	2537	38	324	835	27	1017	13269	230	110	559	154	38	662	8045	10885	16615	937	14	35	33	219	696	364	962	1507	3240	778	570	301	343	5386	1872	86	57	259	203	234	147	76	31	0	349	49
K01662	1-deoxy-D-xylulose-5-phosphate synthase [EC:2.2.1.7]	1258	5941	765	4834	27131	7011	645	5148	7088	402	2423	13835	2115	2158	769	474	113	1336	13834	16483	20408	3671	408	1761	680	2279	7730	2988	2083	16845	19243	7345	6856	3026	8468	12295	10058	1429	2176	1207	4368	602	299	1268	808	198	1461	1493
K01663	glutamine amidotransferase / cyclase [EC:2.4.2.- 4.1.3.-]	0	0	0	0	0	0	0	0	0	0	0	0	0	0	0	0	0	0	0	0	0	0	0	0	0	0	0	0	0	0	0	0	0	0	0	0	0	0	0	0	0	0	0	0	0	0	0	0
K01664	para-aminobenzoate synthetase component II [EC:2.6.1.85]	43	195	499	12	2441	1256	134	113	196	10	15	36	33	19	4	69	32	218	3346	4891	849	92	14	4	68	29	30	80	567	233	1420	25	13	8	24	1260	151	39	2	108	163	20	149	35	215	4	75	11
K01665	para-aminobenzoate synthetase component I [EC:2.6.1.85]	91	202	585	3962	10704	4289	176	596	3857	79	677	13398	882	284	575	130	53	443	7841	11322	16995	717	17	185	99	282	6066	337	1439	2932	4667	921	1417	698	440	6557	2959	116	148	526	511	244	150	225	259	133	847	687
K01666	4-hydroxy 2-oxovalerate aldolase [EC:4.1.3.39]	20	42	561	97	688	1261	113	2011	360	87	44	163	92	74	16	80	18	52	718	1296	844	1859	23	576	25	1048	368	31	57	2567	2123	463	1933	151	3925	576	637	246	80	81	230	76	7	101	170	8	77	432
K01667	tryptophanase [EC:4.1.99.1]	12	172	66	296	568	643	2	395	2372	53	80	143	138	1218	20	96	23	310	214	2056	358	19	16	654	368	407	5949	20	358	6126	9978	4705	2404	2002	1949	177	1937	667	1324	509	681	195	124	417	32	6	206	80
K01668	tyrosine phenol-lyase [EC:4.1.99.2]	0	0	0	25	152	2	14	100	4	4	55	0	9	2	0	9	4	9	0	1	2	0	0	7	2	1	0	23	102	5	37	119	0	12	11	238	7	0	1	12	1	2	4	2	1	0	5	16
K01669	deoxyribodipyrimidine photo-lyase [EC:4.1.99.3]	138	235	639	36	10	1	0	30	21	2	1	24	29	4	1	6	31	576	56	137	102	95	11	5	15	31	147	91	299	58	29	46	7	0	2	1	112	0	1	103	5	21	2	53	38	8	3	13
K01671	None	0	17	2	0	0	0	0	0	0	0	0	0	0	0	0	0	0	0	1	0	0	0	0	0	0	0	0	1	1	0	0	0	0	0	0	0	1	0	0	0	0	0	0	0	0	0	0	0
K01672	carbonic anhydrase [EC:4.2.1.1]	0	0	0	0	0	0	0	0	0	0	0	0	0	0	0	0	0	0	0	0	0	0	0	0	0	0	0	0	0	0	0	0	0	0	0	0	0	0	0	0	0	0	0	0	0	0	0	0
K01673	carbonic anhydrase [EC:4.2.1.1]	184	288	736	503	9995	2885	54	613	848	57	1074	13570	253	267	564	252	73	761	5128	6533	1334	1379	20	102	111	598	310	2579	1178	652	2367	804	226	224	232	6757	1222	123	28	351	316	222	152	161	359	135	331	678
K01674	carbonic anhydrase [EC:4.2.1.1]	16	38	47	1	0	0	0	2	1	0	0	2	4	0	0	0	0	8	0	0	1	0	2	1	0	12	1	0	8	0	0	2	0	0	1	1	0	0	0	0	0	0	0	0	0	0	0	0
K01676	fumarate hydratase, class I [EC:4.2.1.2]	131	227	667	3952	8272	3039	42	507	3660	51	666	13381	871	118	561	54	42	558	4868	7111	16125	979	3	172	35	726	6081	258	1137	2586	3198	894	1400	687	434	5590	2848	90	146	420	296	226	1	84	28	2	774	68
K01677	fumarate hydratase subunit alpha [EC:4.2.1.2]	50	118	61	875	17523	3846	598	4503	3573	342	1610	435	1170	2037	209	431	35	288	5467	2374	2991	2464	350	1669	644	1075	1823	2610	586	14148	14699	6392	4980	2348	4739	6083	7170	1301	2015	793	4100	367	154	1137	766	186	689	1443
K01678	fumarate hydratase subunit beta [EC:4.2.1.2]	34	112	61	857	16567	3689	581	4286	3334	326	989	356	975	1975	192	348	27	254	5349	2085	2823	2002	87	1567	591	1003	1780	2534	452	12302	13689	6055	4608	2218	4406	5968	6900	1152	1623	780	3963	342	148	987	715	184	678	1387
K01679	fumarate hydratase, class II [EC:4.2.1.2]	1212	5846	692	29	1563	29	12	150	49	2	661	66	129	48	2	88	70	1046	3902	7694	1860	1166	45	49	24	984	262	2371	665	607	1586	143	1056	80	3561	71	170	41	19	3	114	50	147	86	59	11	29	39
K01681	aconitate hydratase 1 [EC:4.2.1.3]	253	421	773	4314	21346	6953	641	5137	6400	389	1971	13790	1973	2094	222	473	113	1000	9583	12513	4269	2153	155	1839	670	1802	7393	581	1998	16080	17998	6988	6980	2846	8226	6159	9300	1341	2127	1042	4253	403	297	1208	808	198	1272	1482
K01682	aconitate hydratase 2 [EC:4.2.1.3]	61	174	66	0	8	0	0	22	0	2	0	20	34	1	0	2	16	274	3293	4662	761	3	2	0	5	25	57	53	580	0	1265	7	1	0	0	0	42	0	0	2	0	4	146	7	5	0	4	6
K01684	galactonate dehydratase [EC:4.2.1.6]	46	64	49	174	534	332	16	233	305	79	281	9	63	37	27	48	16	260	346	180	73	654	10	463	64	39	434	65	137	1876	1389	314	836	191	455	253	1323	176	71	109	224	116	10	124	252	5	23	363
K01685	altronate hydrolase [EC:4.2.1.7]	71	123	101	1092	13432	2554	102	1756	1197	237	1469	515	915	445	139	264	57	783	8238	7076	18347	1991	76	882	190	847	1789	2594	867	4942	4886	1686	3455	653	5435	1691	5007	397	302	375	3054	212	19	497	468	43	647	633
K01686	mannonate dehydratase [EC:4.2.1.8]	141	170	109	951	10554	3576	203	1567	2318	176	933	449	838	411	127	196	53	304	7704	7290	18072	344	46	1028	233	919	6839	332	828	5947	6005	1920	4566	1033	5423	2017	5305	212	451	452	3326	163	16	492	653	54	613	640
K01687	dihydroxy-acid dehydratase [EC:4.2.1.9]	211	423	798	1561	25479	6959	625	5030	4495	363	1893	13795	1330	2137	211	476	122	1078	12833	16886	20434	3510	105	1858	673	1880	7919	2691	1654	16517	18197	7119	7016	2840	8343	6906	8810	1410	2132	1042	4258	356	299	1206	768	193	956	1510
K01689	enolase [EC:4.2.1.11]	1276	6024	847	4843	27133	7011	646	5155	7277	402	2424	13836	2115	2160	771	491	136	1644	9980	16915	20546	3669	421	1876	685	2313	7972	2996	2143	17099	19273	7314	7416	3050	8637	12296	10093	1393	2177	1222	4442	604	301	1301	838	199	1535	1526
K01690	phosphogluconate dehydratase [EC:4.2.1.12]	125	193	91	0	7	0	0	20	0	2	0	10	19	2	0	0	20	307	1	2	0	0	2	0	5	18	53	2	272	0	2	11	1	0	0	0	44	0	0	2	2	3	0	2	2	0	0	8
K01692	enoyl-CoA hydratase [EC:4.2.1.17]	157	284	716	107	3186	262	40	904	264	26	765	187	72	63	12	185	61	631	435	1403	410	463	24	398	38	583	424	272	484	1550	1032	455	242	172	209	932	327	25	100	34	252	62	7	120	148	14	395	302
K01693	imidazoleglycerol-phosphate dehydratase [EC:4.2.1.19]	161	279	699	867	18741	3966	602	4636	3606	347	1382	429	1222	2042	210	339	89	709	5965	3991	3536	2692	156	1692	597	1101	1947	2552	658	14394	14700	6439	4999	2343	4689	6680	7170	1353	2030	790	4010	364	151	1145	578	189	684	1459
K01695	tryptophan synthase alpha chain [EC:4.2.1.20]	187	350	760	1201	16624	6465	602	4133	3866	256	1311	13590	1056	1826	108	430	107	1039	12293	14215	18741	2992	84	1587	487	2043	7343	2493	1438	15056	16538	6115	5524	2574	6758	6215	5401	1183	2077	924	1373	276	294	1073	336	163	351	1403
K01696	tryptophan synthase beta chain [EC:4.2.1.20]	187	363	767	1399	16830	6033	602	4023	4013	309	1364	13586	1086	1833	120	443	115	1048	12305	14386	20184	2992	93	1692	520	2155	7773	2502	1399	15672	17563	6820	6176	2788	7680	6221	7921	1231	2101	940	1493	351	294	1131	533	164	500	1417
K01697	cystathionine beta-synthase [EC:4.2.1.22]	26	24	590	0	4	0	0	3	0	0	4	12	4	0	0	0	9	189	3	5	6	1	3	0	0	4	70	0	23	0	0	10	0	0	1	293	0	0	0	0	0	0	0	0	2	0	0	5
K01698	porphobilinogen synthase [EC:4.2.1.24]	299	362	694	293	9969	3039	548	3295	2642	138	817	152	539	1627	86	298	68	1180	4137	6867	1858	1159	69	791	447	1196	1230	2557	774	6998	11313	4905	2467	1666	2648	5363	2442	745	1303	622	1093	227	279	622	396	148	557	952
K01699	propanediol dehydratase large subunit [EC:4.2.1.28];diol dehydratase [EC:4.2.1.28]	107	80	10	0	1	2	0	1	0	0	0	0	4	0	0	0	1	291	0	89	4	0	0	0	0	0	2	1	3	1	0	1	0	0	0	1	1	0	0	0	0	0	0	0	0	0	0	1
K01703	3-isopropylmalate/(R)-2-methylmalate dehydratase large subunit [EC:4.2.1.33 4.2.1.35]	261	417	798	1904	25831	6885	630	5067	4618	373	1960	13799	1347	2137	232	490	123	1183	12852	17054	20509	3512	133	1861	675	1882	8001	2806	1675	16968	18912	7324	7396	2984	8459	6913	9337	1410	2175	1078	4379	411	299	1268	832	198	957	1521
K01704	3-isopropylmalate/(R)-2-methylmalate dehydratase small subunit [EC:4.2.1.33 4.2.1.35]	261	417	798	1904	25831	6885	630	5067	4618	373	1960	13799	1347	2137	232	490	123	1183	12852	17054	20509	3512	133	1861	675	1882	8001	2806	1675	16968	18912	7324	7396	2984	8459	6913	9337	1410	2175	1078	4379	411	299	1268	832	198	957	1521
K01706	glucarate dehydratase [EC:4.2.1.40]	32	46	489	76	794	219	18	155	95	6	213	159	66	24	4	49	9	223	183	30	21	4	1	349	20	23	110	73	133	1206	946	279	154	91	100	258	223	52	74	30	58	65	6	58	115	5	54	255
K01707	5-dehydro-4-deoxyglucarate dehydratase [EC:4.2.1.41]	28	24	32	0	5	0	0	0	0	0	0	6	0	0	0	0	5	221	1	1	2	0	1	0	0	0	53	0	14	0	1	4	0	0	0	0	0	0	0	0	0	0	0	0	1	0	0	3
K01708	galactarate dehydratase [EC:4.2.1.42]	31	42	42	2	574	0	1	49	18	0	144	14	52	0	0	1	2	208	182	31	18	4	0	0	0	2	55	1	23	92	1	5	0	0	0	1	1	31	0	0	0	0	0	1	1	0	1	2
K01709	CDP-glucose 4,6-dehydratase [EC:4.2.1.45]	92	36	55	568	3932	1217	17	649	425	37	237	252	217	78	86	70	18	143	4499	1858	920	942	13	373	85	647	177	2299	217	1573	1222	389	1167	136	3592	998	277	120	85	137	426	119	7	120	363	7	116	259
K01710	dTDP-glucose 4,6-dehydratase [EC:4.2.1.46]	591	3933	827	4797	26740	6899	631	4719	7253	402	2106	13832	2070	2131	763	482	116	1442	14088	16121	20202	3670	156	1858	674	1360	7944	2812	2005	16791	19026	7267	6362	3023	5141	12284	9972	1442	2160	1221	4312	595	298	1242	801	192	1161	1487
K01711	GDPmannose 4,6-dehydratase [EC:4.2.1.47]	63	96	128	4272	15080	4715	317	2005	4345	94	949	13634	1222	245	668	170	58	654	9884	10182	17292	2035	39	866	82	1358	6625	2546	1072	5718	5388	1452	3562	991	4495	9707	3601	146	427	689	857	284	14	486	251	27	922	508
K01712	urocanate hydratase [EC:4.2.1.49]	82	183	663	3216	832	1922	28	463	2153	41	500	306	818	26	14	46	37	640	241	259	187	144	17	66	55	165	354	36	835	808	1453	468	567	318	260	48	2419	99	70	116	98	28	3	26	139	4	631	45
K01713	prephenate dehydratase [EC:4.2.1.51]	19	11	0	8	45	1	0	1	0	0	381	24	1	0	0	79	5	19	0	4	0	0	0	4	3	0	1	87	3	14	0	22	1	8	29	293	0	1	0	101	21	8	0	9	5	0	10	1
K01714	dihydrodipicolinate synthase [EC:4.2.1.52]	370	3458	819	4843	27134	7010	646	5151	7282	402	2424	13836	2116	2160	771	490	134	1563	14124	16143	20400	3671	161	1870	681	1708	7855	2994	2097	17052	19165	7362	6429	3041	5179	12294	10035	1444	2177	1214	4435	604	299	1268	837	198	1470	1524
K01715	3-hydroxybutyryl-CoA dehydratase [EC:4.2.1.55]	63	66	75	335	8661	450	178	2901	1207	186	886	274	705	512	87	173	30	233	5401	2424	2594	855	332	969	254	264	1055	305	481	5692	4579	1617	2691	586	2191	1044	4269	264	520	312	3097	188	24	442	687	174	499	1243
K01716	3-hydroxydecanoyl-[acyl-carrier-protein] dehydratase [EC:4.2.1.60]	99	193	89	0	9	0	0	23	0	2	0	11	31	1	0	1	11	120	3280	4654	756	0	2	0	5	6	3	54	569	0	1264	10	1	0	0	0	42	0	0	2	0	4	146	7	5	0	3	6
K01718	pseudouridylate synthase [EC:4.2.1.70]	5	20	16	0	1	0	0	0	0	0	0	11	3	0	0	0	8	28	13	10	3	0	0	0	0	8	3	0	10	0	0	0	0	0	0	0	0	0	0	0	0	0	0	0	0	0	1	0
K01719	uroporphyrinogen-III synthase [EC:4.2.1.75]	150	248	684	3918	8317	3032	42	490	3660	51	1030	13416	875	120	561	136	61	726	8174	11737	16875	980	7	178	36	620	6072	376	1460	2540	4400	921	1395	694	437	5589	2833	77	146	421	318	239	148	130	40	5	787	72
K01720	2-methylcitrate dehydratase [EC:4.2.1.79]	13	145	490	0	4	0	0	18	0	2	0	16	17	2	0	0	8	63	14	11	5	1	1	0	5	3	17	0	260	0	0	4	1	0	1	0	41	0	0	0	0	3	0	2	1	0	0	4
K01721	nitrile hydratase [EC:4.2.1.84]	69	37	35	0	0	0	0	4	0	0	0	3	4	0	0	0	4	76	0	1	2	0	0	0	0	2	0	1	14	0	1	3	0	0	0	0	0	0	0	0	0	0	0	0	2	0	0	3
K01724	4a-hydroxytetrahydrobiopterin dehydratase [EC:4.2.1.96]	126	68	629	0	6	1	0	1	3	0	1	16	0	3	1	2	28	394	53	138	93	94	12	2	10	31	74	24	34	54	29	9	4	0	2	0	69	0	1	103	5	14	2	33	13	3	3	14
K01725	cyanate lyase [EC:4.2.1.104]	93	66	9	0	0	0	0	0	0	0	0	6	1	0	0	0	2	263	0	0	0	0	0	0	0	4	51	1	8	0	2	0	0	0	0	0	1	0	0	2	0	0	0	1	1	0	0	1
K01726	None	51	54	540	369	6022	1495	175	794	844	68	839	208	561	362	31	113	13	147	4836	1127	918	9	287	644	122	114	462	244	272	5515	2768	514	1666	260	875	1543	1605	134	100	83	2603	73	15	110	225	34	468	487
K01727	hyaluronate lyase [EC:4.2.2.1]	22	3	16	251	82	91	0	96	57	4	0	8	58	0	0	16	0	15	1	0	3	1	0	1	46	5	0	2	39	1	1	2	0	2	16	15	31	0	0	0	109	1	1	17	203	2	1	1
K01728	pectate lyase [EC:4.2.2.2]	2	6	12	371	1366	186	19	173	82	1	26	101	34	74	1	44	5	80	7341	6315	15999	496	2	8	8	1095	569	3	371	818	545	442	1039	14	3564	29	230	8	12	4	35	24	1	22	3	0	128	25
K01729	poly(beta-D-mannuronate) lyase [EC:4.2.2.3]	5	2	1	19	1	115	2	7	18	0	0	99	15	5	0	2	2	19	1	0	0	0	2	2	0	1	3	0	14	3	0	17	0	0	0	0	0	0	0	1	0	0	0	0	0	0	9	1
K01730	oligogalacturonide lyase [EC:4.2.2.6]	2	6	6	25	39	1026	2	19	193	2	5	6	13	4	3	16	5	19	298	137	22	0	12	115	2	2	223	3	13	247	58	17	544	47	151	0	2	1	1	15	67	1	1	1	28	0	14	29
K01731	pectate disaccharide-lyase [EC:4.2.2.9]	0	0	4	0	0	0	0	1	0	0	0	0	4	0	0	0	0	1	0	0	0	0	0	0	0	0	0	0	2	0	0	1	0	0	0	0	0	0	0	0	0	0	0	0	0	0	0	0
K01732	None	0	0	0	0	0	0	0	0	0	0	0	1	0	0	0	0	0	0	0	0	0	0	0	0	0	0	0	0	2	0	0	1	0	0	0	0	0	0	0	0	0	0	0	0	0	0	0	0
K01733	threonine synthase [EC:4.2.3.1]	210	3398	823	1673	25749	6962	632	5142	4509	366	1947	13797	1336	2138	223	476	134	1322	12849	16452	20501	3462	419	1867	676	1884	7959	2701	1675	16761	18334	7167	7021	2857	8418	6889	8846	1410	2137	1037	4266	406	301	1226	786	193	957	1513
K01734	methylglyoxal synthase [EC:4.2.3.3]	130	304	147	1122	17608	5805	610	4948	3662	353	1423	552	1266	2062	220	372	52	279	5556	3613	3275	2549	92	1705	655	727	1721	2553	1264	14605	15514	6859	5146	2483	4720	6110	8264	1341	2035	878	4109	370	151	1123	766	189	827	1445
K01735	3-dehydroquinate synthase [EC:4.2.3.4]	200	416	808	4776	27086	6770	646	5120	7080	396	2267	13833	2100	2145	761	474	120	888	13742	17012	20398	3669	409	1757	673	1785	7578	2904	2070	16655	18843	7272	6726	2948	8437	12000	9002	1426	2172	1018	4367	601	299	1250	782	193	1461	1491
K01736	chorismate synthase [EC:4.2.3.5]	262	430	811	4592	21857	6050	637	5146	7282	402	2424	653	2107	2159	771	489	132	1100	14143	17198	20517	3671	420	1876	686	2279	7993	2917	2083	17101	19249	7352	7418	3018	8628	12282	10060	1444	2177	1222	4435	601	301	1260	813	193	1470	1524
K01737	6-pyruvoyl tetrahydrobiopterin synthase [EC:4.2.3.12]	107	3211	194	3471	10744	3331	56	599	4704	108	362	13387	853	1499	30	199	59	887	4115	8309	1977	1312	50	699	406	987	6293	2298	1460	7262	12499	5335	2988	2227	2374	987	4367	844	1398	696	813	159	272	550	56	136	827	747
K01738	cysteine synthase A [EC:2.5.1.47]	354	500	820	1902	27051	7003	635	5148	5224	377	2395	13812	1479	2160	771	490	120	1505	14143	17092	20487	3626	421	1870	679	1892	7936	2992	1684	16987	18614	7217	7062	2924	8413	11963	8875	1425	2140	1222	4432	602	301	1268	828	198	1034	1516
K01739	cystathionine gamma-synthase [EC:2.5.1.48]	80	240	646	15	1439	335	4	73	41	6	149	34	70	48	1	1	45	267	479	163	478	1068	13	62	16	13	26	2206	294	114	46	27	39	33	125	368	75	151	30	101	28	9	2	5	6	0	15	15
K01740	O-acetylhomoserine (thiol)-lyase [EC:2.5.1.49]	176	356	714	1894	27036	7007	634	5144	5219	377	2023	13791	1462	2158	771	407	94	1008	10863	12543	19736	3625	414	1870	673	1876	7989	2868	1362	17037	17858	7333	7390	2987	8434	12255	9381	1424	2176	1213	4406	591	155	1254	825	198	1016	1510
K01743	None	0	0	2	0	0	0	0	0	0	0	0	0	0	0	0	0	2	0	0	0	0	0	0	0	0	0	1	0	0	0	0	0	0	0	0	0	0	0	0	0	0	0	0	0	0	0	0	0
K01744	aspartate ammonia-lyase [EC:4.3.1.1]	133	262	63	3652	13753	3936	297	1330	5323	92	1010	13430	986	1380	586	270	68	654	5496	8805	2048	1539	25	769	455	975	6020	2582	1390	6561	11959	5214	2783	2141	2582	9774	2807	761	1347	880	1027	374	272	500	253	10	812	121
K01745	histidine ammonia-lyase [EC:4.3.1.3]	87	72	661	3453	4001	3204	132	481	2511	45	896	345	812	40	26	140	39	661	241	299	239	144	19	379	58	657	425	144	617	2050	2395	512	688	407	388	1009	2528	125	125	163	258	74	5	119	160	7	661	283
K01746	formiminotetrahydrofolate cyclodeaminase [EC:4.3.1.4]	13	2	19	40	660	20	13	112	33	2	298	145	86	2	4	40	1	76	234	669	200	96	10	52	24	23	123	27	45	316	211	158	49	59	13	9	129	46	24	31	90	16	3	20	128	3	53	28
K01749	hydroxymethylbilane synthase [EC:2.5.1.61]	297	374	697	352	11123	3060	562	3507	2441	143	1161	306	607	1649	86	302	65	1140	4042	6655	1732	1162	318	1018	469	1204	976	2635	879	7839	12280	5180	2118	1733	2779	5758	2599	808	1373	642	1037	293	286	656	467	147	590	1123
K01750	ornithine cyclodeaminase [EC:4.3.1.12]	733	2129	582	88	183	250	3	38	14	28	296	162	14	169	22	44	29	543	4267	540	125	131	37	63	35	45	261	48	81	454	648	215	289	90	255	85	1149	37	26	211	96	13	2	92	129	126	45	644
K01751	diaminopropionate ammonia-lyase [EC:4.3.1.15]	327	559	55	267	5189	2011	347	1880	237	78	901	181	481	255	65	92	14	418	408	1204	372	130	42	399	89	65	257	255	226	2166	1365	484	202	139	355	3393	615	115	98	233	380	136	12	225	390	132	400	967
K01752	L-serine dehydratase [EC:4.3.1.17]	980	5488	282	4805	27028	6832	644	5088	7219	340	2405	13833	2043	2155	769	482	125	1393	14000	15237	20107	2935	156	1726	675	1280	7745	2929	2030	16574	18915	7022	6157	2959	4785	12294	9825	1233	2143	1215	4344	590	296	1184	795	185	1464	1420
K01753	D-serine dehydratase [EC:4.3.1.18]	45	47	16	175	474	17	15	202	15	9	123	140	25	21	15	46	9	378	71	153	115	91	266	49	24	4	86	82	136	326	291	304	23	31	116	260	138	16	24	30	22	63	8	23	131	2	50	28
K01754	threonine dehydratase [EC:4.3.1.19]	199	420	771	897	19105	4922	589	4589	2124	247	1364	461	1141	903	203	244	98	920	9011	9495	4114	2086	138	1173	291	939	1368	2611	1243	10299	7722	2163	3434	792	2890	6671	5858	565	813	454	3584	279	172	775	755	187	744	1341
K01755	argininosuccinate lyase [EC:4.3.2.1]	355	510	790	1672	25741	6965	634	5130	4509	366	1947	13797	1336	2137	223	476	123	1505	12744	16731	20078	3543	133	1860	674	1883	7919	2701	1652	16716	18254	7171	7017	2852	8386	6913	8824	1410	2137	1042	4262	408	299	1226	783	193	957	1508
K01756	adenylosuccinate lyase [EC:4.3.2.2]	1275	6017	847	4843	27132	7011	646	5109	7286	399	2424	13836	2116	2156	770	441	136	1640	14143	17215	20552	3672	421	1875	679	1926	8015	2996	2101	17016	19298	7366	7419	3050	8632	12296	10071	1437	2176	1222	4417	604	301	1305	838	197	1524	1525
K01757	strictosidine synthase [EC:4.3.3.2]	0	0	0	0	0	0	0	0	0	0	0	0	0	0	0	0	0	0	0	0	0	0	0	0	0	0	0	0	1	0	0	0	0	0	0	0	0	0	0	0	0	0	0	0	0	0	0	0
K01758	cystathionine gamma-lyase [EC:4.4.1.1]	19	7	71	111	282	4	0	100	5	3	55	8	10	0	13	1	7	142	2	46	59	3	4	3	1	468	14	10	19	194	52	51	0	12	66	6	20	14	6	0	4	50	0	18	16	0	1	5
K01759	lactoylglutathione lyase [EC:4.4.1.5]	202	380	760	4802	24769	6601	633	5045	6612	332	1578	13769	1920	2045	225	406	107	969	12201	13656	20048	2479	150	1776	677	1345	7864	2663	2014	16723	18748	7152	6372	3001	4944	6886	9936	1082	2146	1079	4321	380	294	1206	806	193	1368	1425
K01760	cystathionine beta-lyase [EC:4.4.1.8]	877	2374	131	11	62	103	0	77	24	2	381	50	60	6	1	113	32	959	3299	4807	999	0	7	98	14	589	188	122	600	271	1483	221	237	125	293	299	239	2	28	5	128	51	146	27	19	5	79	24
K01761	methionine-gamma-lyase [EC:4.4.1.11]	47	156	57	0	707	123	4	98	2	2	5	14	19	2	2	0	15	394	54	657	342	91	12	0	15	39	74	24	282	57	27	14	10	52	2	304	112	3	1	111	33	15	2	4	10	0	7	9
K01762	1-aminocyclopropane-1-carboxylate synthase [EC:4.4.1.14]	0	0	0	0	0	0	0	0	0	0	0	0	0	0	0	0	0	0	0	0	0	0	0	0	0	0	0	0	0	0	0	0	0	0	0	0	0	0	0	0	0	0	0	0	0	0	0	0
K01766	cysteine sulfinate desulfinase [EC:4.4.1.-]	20	151	11	0	3	0	0	22	0	2	0	8	19	1	0	0	5	4	2	1	1	0	0	0	5	3	0	1	262	0	0	4	1	0	0	0	42	0	0	0	0	3	0	2	0	0	0	3
K01768	adenylate cyclase [EC:4.6.1.1]	134	60	610	48	874	55	0	46	57	0	376	37	2	45	0	83	36	508	4363	1399	590	944	10	17	15	1042	205	2244	89	23	11	34	997	14	3507	68	27	2	1	3	23	11	0	52	15	3	12	13
K01769	guanylate cyclase, other [EC:4.6.1.2]	0	0	0	0	0	0	0	0	0	0	0	0	0	0	0	0	0	0	0	0	0	0	0	0	0	0	0	0	1	0	0	0	0	0	0	0	0	0	0	0	0	0	0	0	0	0	0	0
K01770	2-C-methyl-D-erythritol 2,4-cyclodiphosphate synthase [EC:4.6.1.12]	162	331	661	4588	22494	6998	639	4736	7067	378	1758	13676	1879	2106	690	401	102	654	13760	15577	20217	3564	144	1857	672	1719	7759	2787	1941	16752	19114	7267	6375	3021	5128	12201	10025	1351	2173	1129	4160	591	298	1225	778	193	1441	1517
K01771	1-phosphatidylinositol phosphodiesterase [EC:4.6.1.13]	0	0	11	34	76	476	0	234	23	3	0	14	26	4	0	4	0	107	2	0	1	0	0	4	7	50	0	0	75	11	22	82	8	27	5	0	8	20	0	1	5	6	0	3	0	1	126	1
K01772	ferrochelatase [EC:4.99.1.1]	301	331	684	41	54	2	9	28	27	2	376	55	44	5	0	86	56	1080	3295	4666	804	5	17	8	8	411	177	187	631	27	1273	64	5	8	33	316	47	1	0	3	24	20	146	58	42	8	14	19
K01775	alanine racemase [EC:5.1.1.1]	1275	6024	840	4795	27134	7007	646	5151	7281	401	2410	13836	2115	2160	771	490	135	1540	14061	16638	20491	3589	420	1875	683	1921	7963	2995	2088	17042	19188	7362	7419	3040	8626	12295	10055	1444	2177	1222	4419	604	300	1268	838	198	1470	1524
K01776	glutamate racemase [EC:5.1.1.3]	1275	6004	765	4826	27133	7011	646	5134	7267	400	2424	13835	2103	2160	771	485	128	1444	13922	16225	20386	3566	393	1804	683	1894	7792	2930	2075	16794	18978	7237	7381	3024	8596	12294	9941	1368	2161	1222	4393	576	298	1256	809	191	1461	1519
K01777	proline racemase [EC:5.1.1.4]	27	16	0	13	136	7	2	5	7	0	131	10	0	7	3	0	6	83	142	1041	166	91	13	3	13	0	123	0	12	77	33	12	112	9	160	75	73	16	2	6	25	12	2	15	5	0	0	5
K01778	diaminopimelate epimerase [EC:5.1.1.7]	322	3410	753	4584	23907	6671	629	5026	6474	320	1954	13807	1910	2064	220	471	115	1533	12988	13320	20066	2386	367	1827	668	1612	7914	2760	2024	16047	18611	7007	6299	3012	4826	6623	9783	1147	2159	1036	4243	383	298	1176	817	198	1150	1407
K01779	aspartate racemase [EC:5.1.1.13]	1073	5690	159	532	7515	1682	175	1232	696	107	1049	361	301	274	109	173	42	1045	414	1471	2336	1064	321	331	176	1125	763	2489	314	1509	1977	1074	2409	316	4923	1802	3392	173	70	161	2861	131	12	148	389	31	425	141
K01780	None	5	0	0	0	0	0	0	0	0	0	0	1	0	0	0	0	0	0	0	0	0	0	0	0	0	0	0	0	0	0	1	1	0	0	0	0	0	0	0	0	0	0	0	0	1	0	0	0
K01781	mandelate racemase [EC:5.1.2.2]	0	8	31	0	2	0	0	0	0	0	0	3	0	0	0	0	1	6	0	0	0	0	0	0	0	0	0	0	2	0	0	0	0	0	0	0	0	1	0	0	0	0	0	0	0	0	0	1
K01782	3-hydroxyacyl-CoA dehydrogenase / enoyl-CoA hydratase / 3-hydroxybutyryl-CoA epimerase [EC:1.1.1.35 4.2.1.17 5.1.2.3]	113	211	610	0	9	0	0	23	1	2	0	16	32	4	0	3	22	366	3282	4693	815	0	4	2	6	488	96	55	584	0	1265	10	1	0	27	0	49	0	0	2	1	5	146	40	14	3	6	8
K01783	ribulose-phosphate 3-epimerase [EC:5.1.3.1]	1275	6024	847	4841	27134	7011	646	5155	7286	402	2424	13836	2116	2160	771	492	136	1644	14061	16657	20511	3590	420	1877	686	2316	7987	2996	2102	17105	19299	7366	7427	3049	8637	12296	10094	1453	2177	1222	4426	604	300	1305	838	199	1535	1525
K01784	UDP-glucose 4-epimerase [EC:5.1.3.2]	1275	6023	838	4842	27134	7011	646	5151	7282	402	2424	13836	2116	2160	771	490	125	1642	14124	17184	20545	3671	159	1870	686	1922	8003	2996	2097	17052	19166	7362	7419	3040	8572	12296	10035	1444	2177	1222	4435	604	299	1268	837	198	1470	1523
K01785	aldose 1-epimerase [EC:5.1.3.3]	891	5357	298	4578	26428	6979	636	4966	7236	397	1899	13776	1984	2156	770	382	96	1051	13611	14355	19879	3387	117	1841	657	840	7581	2842	1779	16577	19048	7270	6383	3014	5047	11988	9854	1394	2165	1118	4351	578	296	1200	790	188	1457	1507
K01786	L-ribulose-5-phosphate 4-epimerase [EC:5.1.3.4]	462	729	123	228	10009	3414	548	3458	1265	186	537	125	718	420	93	134	27	412	5047	1525	548	1448	92	762	74	191	438	78	275	8023	4473	765	1762	412	1308	5863	2211	429	668	208	486	151	16	609	178	141	107	1173
K01787	N-acylglucosamine 2-epimerase [EC:5.1.3.8]	1	10	23	962	7211	3070	58	1303	941	48	961	13427	394	107	634	67	8	40	1626	2269	323	437	13	42	29	674	62	408	601	745	1212	623	1220	215	3490	5639	1134	87	25	269	466	201	4	56	48	1	539	43
K01788	N-acylglucosamine-6-phosphate 2-epimerase [EC:5.1.3.9]	352	657	132	547	14121	3338	466	1571	1262	170	649	277	571	500	89	200	44	268	533	1180	1643	71	99	732	121	185	755	208	330	4077	3608	1065	1683	484	1800	5692	3427	223	321	304	592	175	15	508	627	143	268	1096
K01789	UDP-glucuronate 5'-epimerase [EC:5.1.3.12]	7	6	0	0	0	0	0	0	0	0	0	1	0	0	0	0	5	7	0	1	0	0	0	0	0	0	0	0	5	0	1	4	0	0	0	0	0	0	0	0	0	0	0	0	0	0	0	1
K01790	dTDP-4-dehydrorhamnose 3,5-epimerase [EC:5.1.3.13]	242	3207	769	4780	24233	6608	617	4617	6824	370	1677	13732	1981	1986	748	358	98	981	10332	11042	19267	3476	112	1600	562	1332	7496	2677	1422	16218	17448	7156	5150	2927	4681	11780	9349	1242	2119	1200	1881	544	146	1208	731	166	1117	1400
K01791	UDP-N-acetylglucosamine 2-epimerase [EC:5.1.3.14]	1145	5860	182	4622	16578	3572	139	1866	6811	289	1799	13745	1981	1849	691	336	101	1371	10312	11076	19421	2611	344	1361	670	1784	7835	2695	1557	12452	15640	6878	6840	2856	8192	6923	8596	1150	2095	984	4138	464	147	1059	762	59	1360	562
K01792	glucose-6-phosphate 1-epimerase [EC:5.1.3.15]	41	169	42	0	9	0	0	23	0	2	0	13	19	1	0	0	15	256	2	2	2	0	0	0	5	4	58	2	266	0	1	6	1	0	0	0	42	0	0	0	0	3	0	3	0	0	2	6
K01795	None	79	206	81	395	1537	1391	7	482	336	28	257	243	276	72	74	52	25	247	4913	1169	487	1030	26	139	21	570	333	2186	334	571	268	38	587	73	308	74	65	35	8	23	362	9	1	58	70	5	43	37
K01796	alpha-methylacyl-CoA racemase [EC:5.1.99.4]	44	30	593	25	155	2	14	101	4	4	55	9	9	3	0	9	18	256	1	0	7	0	3	5	2	29	56	24	127	5	38	125	0	12	11	238	8	0	1	6	1	2	4	2	2	0	6	20
K01797	None	105	87	590	0	184	24	32	13	5	0	7	13	4	9	2	1	10	417	1	2	25	1	1	3	5	22	75	1	46	19	12	17	108	5	158	93	8	0	0	7	0	1	0	14	2	0	0	7
K01798	None	2	15	32	0	0	0	0	0	0	0	0	0	0	0	0	0	0	2	0	0	0	0	0	0	0	0	0	0	1	0	0	0	0	0	0	0	0	0	0	0	0	0	0	0	0	0	0	0
K01799	maleate isomerase [EC:5.2.1.1]	63	27	512	175	476	18	15	204	13	9	124	139	20	21	14	46	14	249	0	5	5	0	1	41	17	10	52	104	128	218	184	299	17	24	55	260	42	16	23	129	20	52	4	23	128	2	50	29
K01800	maleylacetoacetate isomerase [EC:5.2.1.2]	124	50	117	0	3	0	0	1	0	0	0	6	0	1	0	0	19	316	0	1	4	0	2	0	0	31	56	1	26	0	2	4	0	0	0	0	2	0	0	2	2	0	0	0	2	0	1	9
K01802	peptidylprolyl isomerase [EC:5.2.1.8]	146	81	658	3975	8886	3034	52	585	3700	52	1191	13411	900	120	561	156	62	652	5137	8155	16346	987	16	172	46	1658	6245	345	915	2770	3206	918	2395	702	3860	6198	2827	125	146	527	341	232	1	137	41	5	783	76
K01803	triosephosphate isomerase (TIM) [EC:5.3.1.1]	1273	6021	843	1368	19943	5975	625	5147	4601	369	1960	616	1347	2070	233	492	130	1596	10247	12025	4650	3029	420	1823	676	2217	7463	2796	1737	16202	18187	7043	7032	2875	8312	6912	8656	1418	2125	1086	4356	387	298	1283	830	199	905	1502
K01804	L-arabinose isomerase [EC:5.3.1.4]	118	162	71	825	9731	4964	428	1884	1024	54	726	308	286	224	127	130	21	464	8171	6634	16093	915	51	594	51	229	858	116	286	5924	3485	637	1224	347	723	5430	2365	152	158	256	540	110	13	136	198	9	309	411
K01805	xylose isomerase [EC:5.3.1.5]	101	82	112	259	126	1962	21	485	1683	60	197	137	136	1230	16	156	16	301	191	1603	149	100	16	548	415	403	554	9	466	5372	9436	4912	1732	1688	1898	321	2696	675	1249	425	722	143	125	407	238	9	209	67
K01807	ribose 5-phosphate isomerase A [EC:5.3.1.6]	1153	5853	203	380	259	649	3	398	298	15	518	156	146	129	3	100	47	846	3614	6063	1112	3	47	226	24	1488	409	129	712	634	1493	233	1779	125	3908	313	225	36	32	23	190	36	148	29	54	4	77	55
K01808	ribose 5-phosphate isomerase B [EC:5.3.1.6]	135	217	694	4831	27048	7007	645	5089	7281	395	2044	13799	2087	2158	771	389	107	669	10849	12511	19663	3669	415	1871	669	1442	7772	2870	1490	17014	18028	7337	7416	3042	8572	12000	10024	1437	2177	1219	4421	591	154	1289	826	199	1521	1519
K01809	mannose-6-phosphate isomerase [EC:5.3.1.8]	1228	5951	807	4763	20005	6435	472	2902	6713	350	1512	13721	1916	1886	722	330	112	1389	13221	16144	20125	3197	121	1535	568	1375	7486	2762	1852	13427	17668	7005	5686	2874	7894	11423	8292	1220	2127	1069	1839	536	290	1197	737	163	1361	1386
K01810	glucose-6-phosphate isomerase [EC:5.3.1.9]	1275	6008	847	4842	27134	7011	646	5155	7286	402	2424	13834	2116	2160	771	492	133	1481	14110	17198	20484	3672	160	1871	684	2313	7952	2996	2146	17055	19216	7366	7425	3043	8578	12296	10066	1453	2177	1222	4442	604	298	1305	837	199	1535	1525
K01811	putative family 31 glucosidase	67	93	144	1188	14420	6345	563	3903	3772	199	621	13516	577	1564	104	317	46	294	8942	9690	17200	2372	55	1557	505	699	7065	166	777	14914	15842	6372	4855	2672	3372	5469	5953	1234	2117	852	1456	241	145	1013	485	34	552	713
K01812	glucuronate isomerase [EC:5.3.1.12]	154	188	153	954	12615	3678	194	1579	2330	178	792	445	812	453	126	201	65	327	8030	8649	18633	1463	50	1070	243	992	6855	2500	802	6356	6039	1985	4580	1040	5640	2097	5504	213	459	452	3296	166	18	497	647	51	735	641
K01813	L-rhamnose isomerase [EC:5.3.1.14]	4	39	44	876	2122	2275	40	1055	398	103	531	229	311	114	97	65	16	74	7797	5455	15946	1172	23	221	25	218	806	48	548	1701	1300	794	811	214	573	288	1366	209	32	115	369	84	10	76	61	1	296	156
K01814	phosphoribosylformimino-5-aminoimidazole carboxamide ribotide isomerase [EC:5.3.1.16]	192	421	303	1662	23324	5723	528	5058	4314	358	1936	13777	1336	2123	222	439	104	962	12897	15525	20316	3542	154	1859	617	1322	7862	2696	1639	16549	18118	7162	6026	2896	4948	5647	8779	1375	2137	1030	4175	406	298	1209	583	191	945	1504
K01815	4-deoxy-L-threo-5-hexosulose-uronate ketol-isomerase [EC:5.3.1.17]	90	91	78	1139	13108	3178	64	1024	2034	128	454	13594	334	334	118	159	46	300	8015	8027	18371	532	35	955	213	892	6780	217	693	5142	5163	1697	4072	911	5002	641	4960	280	292	522	3131	156	15	216	593	42	477	540
K01816	hydroxypyruvate isomerase [EC:5.3.1.22]	67	189	568	36	15	241	0	53	29	8	151	19	37	14	8	1	14	481	3284	4654	763	3	2	6	13	32	123	55	592	240	1669	72	146	78	19	0	1093	13	7	83	3	4	146	8	6	0	6	12
K01817	phosphoribosylanthranilate isomerase [EC:5.3.1.24]	156	190	758	1441	16053	6456	602	3646	4245	233	1410	13580	1024	1877	643	349	94	1003	10291	10661	17603	2873	103	1471	442	1062	7285	2585	815	14261	14936	6098	4246	2488	3205	10891	5341	1134	1700	1083	1467	465	144	994	309	162	608	1391
K01818	L-fucose isomerase [EC:5.3.1.25]	0	78	25	594	14978	5668	408	1508	336	75	390	13277	132	73	56	15	4	54	37	1505	362	651	6	49	23	671	86	93	229	606	507	266	1160	123	3771	4551	87	297	9	202	14	59	3	73	19	1	243	85
K01819	galactose-6-phosphate isomerase [EC:5.3.1.26]	278	560	72	6	1531	122	5	78	5	2	0	1	5	41	1	1	11	71	110	16	382	938	4	11	11	1	4	2182	8	2	6	11	1	1	57	392	1	0	0	0	2	5	0	0	4	0	42	1
K01820	None	8	1	1	12	1	0	0	0	0	0	0	2	0	0	0	0	6	7	0	2	0	0	0	0	0	0	21	0	4	0	1	1	0	0	0	0	0	1	0	0	0	0	0	1	0	0	2	2
K01821	4-oxalocrotonate tautomerase [EC:5.3.2.-]	1073	5675	626	50	41	22	1	68	19	5	0	18	32	5	0	25	31	915	4191	324	79	3	5	6	14	91	307	10	62	84	11	90	42	14	37	4	36	35	0	2	2	5	1	10	4	0	126	7
K01822	steroid delta-isomerase [EC:5.3.3.1]	16	16	558	55	3	73	0	55	54	0	0	4	29	3	0	6	3	44	0	0	5	3	2	6	6	49	4	2	54	10	2	81	0	9	3	2	21	21	1	2	0	1	0	0	1	0	126	2
K01823	isopentenyl-diphosphate delta-isomerase [EC:5.3.3.2]	1034	5792	592	23	612	4	2	119	40	7	145	24	67	3	1	25	44	749	200	40	93	8	14	5	16	24	129	12	289	223	68	26	27	3	79	5	65	58	2	0	0	4	1	13	3	0	1	10
K01825	3-hydroxyacyl-CoA dehydrogenase / enoyl-CoA hydratase / 3-hydroxybutyryl-CoA epimerase / enoyl-CoA isomerase [EC:1.1.1.35 4.2.1.17 5.1.2.3 5.3.3.8]	24	158	20	0	5	0	0	22	0	2	0	9	32	1	0	1	8	18	3280	4651	758	0	0	0	5	10	4	53	564	0	1262	3	1	0	0	0	42	0	0	0	0	4	146	7	4	0	4	3
K01826	5-carboxymethyl-2-hydroxymuconate isomerase [EC:5.3.3.10]	84	68	31	0	3	0	0	5	0	0	4	6	7	0	0	0	9	362	1	4	3	0	0	0	0	20	57	2	45	0	1	7	0	0	0	293	2	0	0	2	0	2	0	0	1	0	1	4
K01828	None	1	1	0	0	1	0	0	3	0	0	0	0	0	1	0	0	6	10	1	0	2	0	6	0	0	0	0	0	5	0	0	0	0	0	0	0	0	0	0	0	0	0	0	0	0	0	0	4
K01829	protein disulfide-isomerase [EC:5.3.4.1]	15	10	8	0	0	0	0	0	0	0	0	1	0	0	0	0	0	126	0	1	1	0	1	0	0	369	18	0	1	0	0	3	0	0	0	0	0	0	0	0	0	2	0	0	0	0	0	0
K01834	phosphoglycerate mutase [EC:5.4.2.1]	1276	6022	846	4843	27134	7011	646	5155	7286	402	2424	13836	2116	2160	771	492	136	1644	14143	16176	20408	3672	421	1877	683	1773	7988	2996	2160	17105	19298	7368	6437	3050	5247	12296	10094	1453	2177	1222	4442	604	301	1305	838	199	1535	1526
K01835	phosphoglucomutase [EC:5.4.2.2]	1148	5810	602	29	628	236	7	191	1608	50	90	72	144	1243	9	112	38	778	3558	6019	1015	19	291	611	375	344	646	57	645	4874	9980	4614	1783	1626	2232	413	1914	675	1251	341	659	135	272	452	50	10	71	86
K01838	beta-phosphoglucomutase [EC:5.4.2.6]	1031	5637	53	112	465	109	21	177	1707	133	168	144	114	1408	25	147	15	565	4635	2753	800	798	24	959	378	853	649	77	211	8396	10180	4756	2929	1734	5655	344	2693	844	1304	380	706	160	134	557	147	133	126	1019
K01839	phosphopentomutase [EC:5.4.2.7]	236	411	163	808	15293	3467	575	3934	3119	321	911	397	955	1848	179	340	45	542	1268	3423	2556	1946	371	1364	499	980	1440	2419	633	12010	13369	5770	4734	2105	7460	6313	6298	1052	1559	774	1511	310	144	955	687	155	349	1305
K01840	phosphomannomutase [EC:5.4.2.8]	244	304	814	4839	27039	6987	626	5070	7266	400	2279	13828	2066	2158	768	489	131	1201	14003	16005	20325	3498	147	1860	670	2309	8003	2987	1876	16846	19096	7329	7396	3027	8563	11999	9923	1450	2170	1221	4336	587	296	1282	821	198	1534	1506
K01841	phosphoenolpyruvate phosphomutase [EC:5.4.2.9]	6	5	47	8	997	619	2	247	39	67	18	14	52	45	2	2	6	4	333	1782	849	1694	1	91	14	1024	97	2177	90	150	154	51	1035	41	3736	69	90	152	4	6	29	8	4	34	9	1	58	86
K01842	None	0	0	0	0	0	0	0	0	0	0	0	0	0	0	0	0	0	0	0	0	0	0	0	0	0	0	0	0	1	0	0	0	0	0	0	0	0	0	0	0	0	0	0	0	0	0	0	0
K01843	lysine 2,3-aminomutase [EC:5.4.3.2]	34	35	75	279	323	1875	27	536	131	16	375	41	103	39	14	21	21	224	75	211	179	94	271	54	32	624	131	89	284	711	1046	328	200	225	198	248	1292	52	19	196	104	49	9	71	31	5	153	45
K01844	beta-lysine 5,6-aminomutase [EC:5.4.3.3]	2	13	34	33	364	229	4	709	23	16	179	8	3	29	7	21	0	16	370	588	284	359	269	14	12	22	26	110	41	213	216	80	53	65	155	10	122	2	12	10	66	14	4	0	11	0	317	15
K01845	glutamate-1-semialdehyde 2,1-aminomutase [EC:5.4.3.8]	241	336	664	270	9889	3214	546	3290	2632	138	741	148	554	1616	85	296	57	1111	4141	6504	1844	1159	62	867	450	1249	1244	2491	755	7067	11261	5050	2672	1727	2780	5365	2404	719	1327	624	1141	232	279	603	374	146	564	958
K01846	methylaspartate mutase [EC:5.4.99.1]	0	2	9	2948	21	2	11	5	2058	23	26	15	640	0	0	1	2	20	19	14	23	43	261	8	9	23	58	24	396	107	148	9	25	58	168	38	720	6	2	108	7	1	2	0	7	0	441	0
K01847	methylmalonyl-CoA mutase [EC:5.4.99.2]	112	88	634	800	10349	2919	31	526	1045	15	333	13343	132	70	13	41	47	737	3639	5408	16463	1545	11	173	30	237	6236	2217	481	2392	2729	841	1412	675	378	942	2105	86	144	248	153	17	1	50	14	2	266	57
K01848	methylmalonyl-CoA mutase, N-terminal domain [EC:5.4.99.2]	6	17	32	5	3359	1	0	0	141	0	1	10	2	42	1	0	3	82	228	180	459	1131	6	9	20	1	124	2207	17	55	29	12	31	10	87	734	67	0	1	101	3	14	2	0	5	0	0	3
K01849	methylmalonyl-CoA mutase, C-terminal domain [EC:5.4.99.2]	6	15	32	5	3359	1	0	0	141	0	1	10	2	42	1	0	3	82	228	180	459	1131	6	9	20	1	124	2207	19	55	29	12	31	10	87	734	67	0	1	101	3	14	2	0	5	0	0	3
K01850	chorismate mutase [EC:5.4.99.5]	16	9	508	794	6749	2989	39	479	132	14	189	13310	79	92	11	41	8	91	3560	6127	15850	850	262	28	18	205	571	19	436	1305	1690	725	557	298	296	41	1824	42	57	86	43	33	3	28	13	1	265	29
K01851	salicylate biosynthesis isochorismate synthase [EC:5.4.4.2]	0	1	0	0	0	0	0	0	0	0	0	0	0	0	0	0	0	0	0	0	0	0	0	0	0	0	0	0	2	0	0	0	0	0	0	0	0	0	0	0	0	0	0	0	0	0	0	0
K01852	lanosterol synthase [EC:5.4.99.7]	0	0	0	0	0	0	0	0	0	0	0	0	0	0	0	0	0	0	0	0	0	0	0	0	0	0	0	0	1	0	0	0	0	0	0	0	0	0	0	0	0	0	0	0	0	0	0	0
K01853	cycloartenol synthase [EC:5.4.99.8]	0	0	0	0	0	0	0	0	0	0	0	0	0	0	0	0	0	0	0	0	0	0	0	0	0	0	0	0	1	0	0	0	0	0	0	0	0	0	0	0	0	0	0	0	0	0	0	0
K01854	UDP-galactopyranose mutase [EC:5.4.99.9]	1082	2772	636	1324	23647	5996	610	4229	3301	229	1745	13600	1094	899	683	225	75	800	9439	9679	19299	2428	122	1304	239	1577	7027	2758	604	11654	8094	2376	5242	1242	6229	11434	6056	608	902	676	3436	453	24	773	529	183	900	1359
K01856	muconate cycloisomerase [EC:5.5.1.1]	26	18	38	0	3	0	0	0	0	0	0	4	0	1	0	0	10	41	1	1	4	0	0	0	0	17	21	0	13	0	0	4	0	0	0	0	2	0	0	2	2	0	0	0	1	0	1	4
K01857	3-carboxy-cis,cis-muconate cycloisomerase [EC:5.5.1.2]	88	2994	550	0	40	1	0	1	0	0	0	5	5	0	0	0	8	262	1	1	13	1	0	0	0	12	54	1	20	0	2	6	0	0	0	0	0	0	0	0	0	0	0	0	2	0	0	6
K01858	myo-inositol-1-phosphate synthase [EC:5.5.1.4]	62	34	520	4031	8345	3031	42	571	2866	51	725	13355	853	115	572	51	14	167	3797	5130	15883	622	9	21	28	213	621	255	856	1600	2042	796	568	323	385	5720	2501	79	64	258	193	273	2	78	39	1	768	43
K01865	None	0	4	0	236	216	9	14	449	110	24	142	93	178	15	68	12	4	4	1	0	1	0	11	10	4	1	0	28	108	36	42	119	23	18	18	240	9	1	3	9	253	2	4	2	16	0	10	17
K01866	tyrosyl-tRNA synthetase [EC:6.1.1.1]	1276	6024	835	4843	27134	7011	646	5155	7286	402	2424	13836	2116	2160	771	492	136	1644	14143	17217	20557	3672	421	1877	686	2316	8015	2996	2103	17105	19299	7368	7427	3050	8637	12296	10094	1453	2177	1222	4442	604	301	1305	838	199	1535	1526
K01867	tryptophanyl-tRNA synthetase [EC:6.1.1.2]	1276	6024	847	4843	27134	7011	646	5155	7286	402	2424	13836	2116	2160	771	492	136	1644	14075	16662	20557	3590	421	1877	686	2316	8015	2996	2161	17105	19299	7366	7427	3050	8637	12296	10094	1453	2177	1222	4426	604	301	1305	838	199	1535	1526
K01868	threonyl-tRNA synthetase [EC:6.1.1.3]	1276	6022	847	4605	21893	6054	637	5153	7286	402	2424	653	2116	2160	771	492	136	1644	14143	17217	20557	3672	421	1877	686	2315	8015	2985	2161	17105	19299	7368	7426	3021	8637	12285	10094	1453	2177	1222	4442	604	301	1305	838	199	1535	1526
K01869	leucyl-tRNA synthetase [EC:6.1.1.4]	1276	6024	834	4843	27134	7011	646	5155	7286	402	2424	13836	2116	2160	771	492	136	1644	14143	17217	20557	3672	421	1877	686	2316	8015	2996	2161	17105	19299	7368	7427	3050	8637	12296	10094	1453	2177	1222	4442	604	301	1305	838	199	1535	1526
K01870	isoleucyl-tRNA synthetase [EC:6.1.1.5]	1276	6024	847	4843	27134	7011	646	5155	7286	402	2424	13836	2116	2160	771	492	136	1644	14143	17217	20557	3672	421	1877	686	2316	8015	2996	2161	17105	19299	7368	7427	3050	8637	12296	10094	1453	2177	1222	4442	604	301	1305	838	199	1535	1526
K01872	alanyl-tRNA synthetase [EC:6.1.1.7]	1276	6024	847	4843	27134	7011	646	5155	7282	400	2424	13836	2114	2156	770	461	134	1642	14024	17106	20326	3649	420	1827	686	2289	8014	2996	2160	17091	19264	7363	7427	3036	8608	12294	10060	1451	2172	1222	4412	603	299	1305	838	197	1518	1522
K01873	valyl-tRNA synthetase [EC:6.1.1.9]	1276	6024	847	4843	27134	7011	646	5155	7286	402	2424	13836	2116	2160	771	492	136	1644	14143	17217	20557	3672	421	1877	686	2316	8015	2996	2161	17105	19299	7368	7427	3050	8637	12296	10094	1453	2177	1222	4442	604	301	1305	838	199	1535	1526
K01874	methionyl-tRNA synthetase [EC:6.1.1.10]	1275	6023	847	4842	26882	7010	642	5149	7283	402	2423	13832	2114	2158	770	490	136	1644	14143	17217	20555	3672	421	1876	686	2316	8015	2994	2158	17105	19299	7355	7427	3049	8637	12239	10094	1453	2177	1222	4442	604	301	1305	838	199	1535	1526
K01875	seryl-tRNA synthetase [EC:6.1.1.11]	1276	6024	847	4843	27134	7011	646	5155	7286	402	2424	13836	2116	2160	771	492	136	1644	14143	17217	20557	3672	421	1877	686	2316	8015	2996	2161	17105	19299	7368	7427	3050	8637	12296	10094	1452	2175	1222	4442	604	301	1305	838	199	1535	1526
K01876	aspartyl-tRNA synthetase [EC:6.1.1.12]	1276	6024	847	4843	27134	7011	646	5155	7286	402	2424	13836	2116	2160	771	492	136	1644	14143	17217	20557	3672	421	1877	686	2316	8015	2996	2161	17105	19299	7368	7427	3050	8637	12296	10094	1452	2175	1222	4442	604	301	1305	838	199	1535	1525
K01878	glycyl-tRNA synthetase alpha chain [EC:6.1.1.14]	1169	5866	226	43	4718	127	15	201	186	7	521	58	98	47	2	104	47	1128	3837	5375	1392	1173	43	17	35	68	265	2400	662	245	1306	58	47	25	128	1065	146	49	1	112	50	32	148	70	50	8	15	21
K01879	glycyl-tRNA synthetase beta chain [EC:6.1.1.14]	1168	5866	226	30	4718	127	15	198	186	7	521	58	89	47	2	103	56	1128	3837	5375	1392	1173	43	17	35	67	265	2334	664	244	1306	46	45	24	128	1065	144	49	1	112	50	29	148	62	25	3	15	22
K01880	glycyl-tRNA synthetase [EC:6.1.1.14]	107	157	620	4790	22385	6678	629	4952	7100	395	1903	13767	2018	2111	768	388	89	518	10306	11842	19165	2499	378	1860	651	1880	7750	596	1495	16860	17992	7308	7380	3020	8509	11228	9947	1404	2176	1110	4392	572	153	1235	788	191	1520	1505
K01881	prolyl-tRNA synthetase [EC:6.1.1.15]	1276	6024	846	4843	27134	7011	646	5155	7286	402	2424	13836	2116	2160	771	492	136	1644	14143	17217	20557	3672	421	1877	686	2309	8015	2996	2103	17105	19299	7368	7427	3050	8637	12296	10094	1453	2177	1222	4442	604	301	1305	838	199	1535	1526
K01883	cysteinyl-tRNA synthetase [EC:6.1.1.16]	1275	6024	847	4842	27134	7011	646	5155	7286	402	2424	13836	2116	2160	771	492	136	1644	14143	17217	20557	3672	421	1877	686	2316	8015	2996	2161	17105	19299	7368	7427	3049	8637	12296	10094	1453	2177	1222	4442	604	301	1305	838	199	1535	1526
K01885	glutamyl-tRNA synthetase [EC:6.1.1.17]	255	378	749	4840	27083	7007	644	5047	7279	397	2424	13835	2111	2159	770	467	111	1105	14081	16957	20452	3580	408	1875	669	2298	7911	2983	2081	16915	19264	7356	7388	2998	8614	12284	9993	1420	2174	1221	4410	589	299	1301	827	199	1485	1520
K01886	glutaminyl-tRNA synthetase [EC:6.1.1.18]	118	293	169	4368	25599	6746	631	4551	7059	373	1697	13689	1799	2023	702	402	70	821	13792	14982	20016	3546	336	1739	666	1235	7834	2827	2010	16404	19057	7035	6152	2955	4892	11655	9862	1329	2136	1103	4047	571	300	1202	768	185	1404	1490
K01887	arginyl-tRNA synthetase [EC:6.1.1.19]	1276	6023	847	4833	27103	6805	644	5153	7286	402	2424	13828	2116	2158	770	492	136	1644	14143	17217	20557	3672	421	1877	686	2316	8015	2996	2161	17105	19298	7366	7427	3045	8637	12293	10093	1453	2177	1222	4442	604	301	1305	838	199	1535	1526
K01889	phenylalanyl-tRNA synthetase alpha chain [EC:6.1.1.20]	1268	6019	844	4842	27134	7011	646	5155	7286	402	2424	13836	2116	2160	771	492	136	1546	14143	17217	20557	3672	421	1877	686	2316	8015	2996	2160	17105	19299	7368	7427	3049	8637	12296	10094	1453	2177	1222	4442	604	301	1305	838	199	1535	1526
K01890	phenylalanyl-tRNA synthetase beta chain [EC:6.1.1.20]	1275	6024	847	4842	27134	7011	646	5155	7286	402	2424	13835	2116	2160	771	492	135	1631	14143	17217	20557	3672	421	1877	686	2316	8012	2996	2103	17105	19299	7368	7427	3049	8637	12296	10094	1452	2175	1222	4442	604	301	1305	838	199	1535	1526
K01892	histidyl-tRNA synthetase [EC:6.1.1.21]	1266	6022	835	4843	27134	7011	646	5155	7286	402	2424	13836	2116	2160	771	492	136	1644	14143	16176	20413	3672	421	1877	683	1773	7988	2996	2161	17105	19298	7368	6437	3050	5247	12296	10094	1453	2177	1220	4442	604	301	1305	838	199	1535	1525
K01893	asparaginyl-tRNA synthetase [EC:6.1.1.22]	1093	5929	241	4814	23152	7011	636	5057	7112	399	1900	13779	2052	2114	771	390	93	1157	13690	15951	19935	2544	406	1861	666	1446	7797	678	2064	16909	19261	7258	7381	3031	8487	11267	10051	1347	2177	1219	4401	589	300	1249	795	191	1523	1505
K01894	glutamyl-Q tRNA(Asp) synthetase [EC:6.1.1.-]	136	83	131	10	44	0	0	8	0	0	376	32	8	1	0	79	30	334	2	2	3	0	2	4	2	31	58	67	78	14	3	28	1	8	29	0	4	1	0	3	23	9	0	10	4	0	13	11
K01895	acetyl-CoA synthetase [EC:6.2.1.1]	153	268	706	1154	8201	3244	48	729	1891	144	299	13355	365	1331	45	211	57	830	7619	8168	16475	1256	34	698	399	1608	1485	72	829	7275	10582	5404	3216	1890	5996	103	3416	940	1450	484	853	215	130	795	88	21	341	231
K01896	medium-chain acyl-CoA synthetase [EC:6.2.1.2]	0	0	1	0	0	0	0	0	0	0	0	0	0	0	0	0	0	0	0	0	0	0	0	0	0	0	0	0	0	0	0	0	0	0	0	0	0	0	0	0	0	0	0	0	0	0	0	0
K01897	long-chain acyl-CoA synthetase [EC:6.2.1.3]	222	344	723	4172	22447	5091	479	3552	6421	276	1616	13519	1488	1736	657	331	99	1119	13399	15588	19500	3251	330	1685	586	1824	7903	2800	1950	13029	17806	6897	6983	2856	8098	10727	8671	1148	2049	1165	3726	514	293	1066	400	62	998	731
K01902	succinyl-CoA synthetase alpha subunit [EC:6.2.1.5]	190	252	659	394	4665	55	1	53	884	14	479	59	191	67	550	19	42	770	5092	5915	1198	1374	7	24	21	413	252	2533	652	255	1722	93	48	38	108	6371	83	44	6	174	148	203	147	92	58	8	78	27
K01903	succinyl-CoA synthetase beta subunit [EC:6.2.1.5]	190	252	659	392	4665	55	1	50	884	14	479	59	191	67	550	19	42	770	5092	5915	1194	1374	7	24	21	413	252	2533	652	255	1722	93	48	38	108	6371	83	44	6	174	148	203	147	82	58	8	78	27
K01904	4-coumarate--CoA ligase [EC:6.2.1.12]	0	0	0	0	0	0	0	0	0	0	0	0	0	0	0	0	0	4	0	0	2	1	0	0	0	0	0	0	1	0	0	0	0	0	0	0	0	0	0	0	0	0	0	0	0	0	0	1
K01905	acetyl-CoA synthetase (ADP-forming) [EC:6.2.1.13]	1	1	0	10	33	206	2	48	0	3	0	8	0	2	1	20	0	0	0	1	1	0	2	0	9	6	1	0	0	76	2	3	8	9	5	3	22	18	0	0	22	0	0	1	1	0	0	1
K01906	6-carboxyhexanoate--CoA ligase [EC:6.2.1.14]	0	0	31	1	0	0	0	0	0	0	0	2	0	1	0	0	0	109	79	78	109	102	1	0	0	466	64	0	13	0	2	2	27	9	55	0	7	0	0	0	0	1	1	0	1	0	0	0
K01907	acetoacetyl-CoA synthetase [EC:6.2.1.16]	34	15	483	0	4	0	0	0	0	0	0	5	0	0	0	0	8	254	1	1	5	0	1	0	0	0	53	1	17	0	1	6	0	0	0	0	0	0	0	2	0	0	0	0	1	0	0	6
K01908	propionyl-CoA synthetase [EC:6.2.1.17]	108	60	557	0	5	0	0	3	0	0	0	13	2	0	0	0	16	353	13	11	3	0	0	0	0	16	54	1	22	0	2	6	0	0	0	0	0	0	0	2	0	0	0	0	1	0	0	6
K01909	long-chain-fatty-acid--[acyl-carrier-protein] ligase [EC:6.2.1.20]	0	0	0	0	0	0	0	0	0	0	0	0	0	0	0	0	0	0	0	0	0	0	0	0	0	368	0	0	0	0	0	0	0	0	0	0	0	0	0	0	0	0	0	0	0	0	0	0
K01910	[citrate (pro-3S)-lyase] ligase [EC:6.2.1.22]	632	5183	25	50	686	14	2	72	92	4	535	175	73	23	3	120	9	90	267	78	37	106	262	353	27	26	190	139	263	1315	994	180	153	130	163	20	286	53	74	127	84	75	4	67	121	5	66	238
K01911	O-succinylbenzoic acid--CoA ligase [EC:6.2.1.26]	178	252	579	951	8022	2668	31	325	826	25	1010	13280	230	112	560	157	36	666	8091	10824	16572	968	35	35	33	222	625	364	964	1447	2803	649	216	187	282	5388	1414	99	22	257	200	256	147	74	21	0	346	50
K01912	phenylacetate-CoA ligase [EC:6.2.1.30]	129	276	641	1359	17795	6444	603	4142	3804	248	978	13547	939	1745	131	295	63	784	8022	8985	17484	2666	47	1427	489	1740	7167	2497	1101	15446	16071	6525	5463	2674	6985	5952	6170	1255	2130	849	1370	308	143	1154	320	160	813	1382
K01913	None	7	7	478	0	0	0	0	1	12	0	0	1	0	0	0	0	1	143	0	0	2	0	1	0	0	9	13	0	14	0	0	0	0	2	0	0	0	0	0	0	0	0	0	0	0	0	0	1
K01914	aspartate--ammonia ligase [EC:6.3.1.1]	1068	5880	173	1838	21869	6782	618	4908	4297	350	1434	13735	1245	1939	217	334	75	692	9029	10929	18965	2323	397	1725	636	1313	7490	415	1238	16460	17503	6980	7110	2947	8130	5570	9033	1287	2146	980	4167	374	152	1082	768	56	928	801
K01915	glutamine synthetase [EC:6.3.1.2]	1276	6023	840	4843	27134	7011	646	5151	7282	402	2424	13836	2116	2160	771	490	136	1644	14143	17198	20557	3671	421	1876	686	1922	8015	2996	2091	17102	19249	7364	7419	3048	8631	12296	10063	1444	2177	1222	4435	604	301	1268	838	198	1470	1518
K01916	NAD+ synthase [EC:6.3.1.5]	1149	5703	623	35	42	5	1	9	25	0	1	17	15	2	1	9	50	817	4273	503	178	95	279	9	12	41	383	100	109	117	114	48	14	11	67	4	99	4	2	109	25	18	5	12	34	5	0	15
K01917	glutathionylspermidine synthase [EC:6.3.1.8]	3	8	32	266	5918	1985	28	130	4	2	16	13198	14	44	2	34	4	6	14	11	1	0	3	10	9	1	0	2189	304	45	226	283	1	56	61	36	0	7	1	3	7	6	0	1	2	0	8	0
K01918	pantoate--beta-alanine ligase [EC:6.3.2.1]	216	297	714	4044	15439	5178	413	3647	5595	151	930	13439	1097	1651	626	243	72	981	5851	8694	17114	2337	45	936	414	1098	6854	2484	1245	10487	12946	5764	3646	2396	2751	10020	5779	927	1439	990	1202	382	129	620	89	146	986	860
K01919	glutamate--cysteine ligase [EC:6.3.2.2]	271	353	678	23	23	103	10	84	39	9	6	18	66	2	0	32	46	675	3310	4852	852	2	8	95	62	113	185	149	624	283	1365	210	243	119	262	298	195	1	27	104	192	21	148	59	265	10	57	26
K01920	glutathione synthase [EC:6.3.2.3]	133	215	134	14	9	0	0	26	0	2	0	15	41	2	0	3	28	370	3281	4653	761	3	5	0	5	36	58	121	603	1	1266	24	3	0	0	0	46	0	0	2	2	7	146	15	31	5	4	10
K01921	D-alanine-D-alanine ligase [EC:6.3.2.4]	1276	6024	839	4840	27132	7011	646	5103	7282	399	2424	13836	2115	2160	771	470	136	1641	14129	17192	20511	3671	420	1876	677	1916	7985	2996	2098	17026	19247	7364	7409	3048	8626	12296	10042	1415	2177	1222	4435	604	300	1268	838	198	1470	1524
K01922	phosphopantothenate-cysteine ligase [EC:6.3.2.5]	0	41	63	3	9	100	1	53	16	2	1	1	25	0	0	1	11	21	5	67	20	0	0	91	7	67	36	6	28	113	75	172	214	67	225	3	130	0	24	2	73	10	0	11	7	3	4	20
K01923	phosphoribosylaminoimidazole-succinocarboxamide synthase [EC:6.3.2.6]	371	3467	831	4843	27120	7010	645	5093	7275	402	2424	13836	2111	2159	771	489	131	1600	14143	17197	20550	3671	419	1875	684	1922	8012	2990	2098	17047	19221	7306	7394	3000	8620	12286	10060	1384	2176	1222	4429	603	301	1263	833	198	1460	1522
K01924	UDP-N-acetylmuramate--alanine ligase [EC:6.3.2.8]	1275	6023	837	4842	27134	6971	644	5144	7281	402	2424	13739	2101	2155	771	490	133	1546	14143	17197	20557	3671	421	1876	684	2287	7997	2996	2096	17102	19249	7364	7421	3047	8631	12296	10063	1444	2177	1221	4435	604	301	1267	838	198	1465	1523
K01925	UDP-N-acetylmuramoylalanine--D-glutamate ligase [EC:6.3.2.9]	1275	6024	840	4842	27134	7011	646	5151	7282	402	2424	13836	2116	2160	771	490	134	1640	14143	17198	20557	3671	421	1876	684	2289	8014	2996	2101	17102	19249	7364	7421	3047	8631	12296	10063	1444	2177	1222	4435	604	301	1268	838	198	1470	1524
K01926	AT-rich DNA-binding protein	1084	5780	688	1341	21967	6414	614	4631	4448	346	1420	13721	1239	2000	216	371	81	1028	5288	6070	3323	1324	380	1793	654	1277	7242	403	1042	13542	16056	6896	6826	2829	8160	6103	7800	1304	2124	1038	4230	367	151	1148	768	190	822	1466
K01928	UDP-N-acetylmuramoylalanyl-D-glutamate--2,6-diaminopimelate ligase [EC:6.3.2.13]	1275	6023	839	4841	26940	7011	646	5151	7275	402	2424	13835	2115	2160	771	489	132	1603	13951	16624	20140	2651	420	1875	683	2282	7965	2995	2099	17097	19226	7308	7416	3047	8631	12229	10062	1384	2177	1222	4419	603	300	1264	838	198	1470	1523
K01929	UDP-N-acetylmuramoylalanyl-D-glutamyl-2,6-diaminopimelate--D-alanyl- D-alanine ligase [EC:6.3.2.10];UDP-N-acetylmuramoylalanyl-D-glutamyl-2,6-diaminopimelate--D-alanyl-D-alanine ligase [EC:6.3.2.10]	1275	6024	840	4841	27134	7011	646	5151	7282	402	2424	13836	2116	2160	771	490	136	1644	14129	17163	20516	3671	420	1876	684	2289	7986	2996	2101	17102	19249	7364	7421	3047	8631	12296	10063	1444	2177	1222	4435	604	300	1268	838	198	1470	1524
K01930	folylpolyglutamate synthase [EC:6.3.2.17]	0	0	0	0	0	0	0	0	0	0	0	0	0	0	0	0	0	6	0	0	0	0	0	0	0	0	0	0	5	0	0	0	0	0	0	0	0	0	0	0	0	0	0	0	0	0	0	0
K01932	None	0	13	1	0	0	1	0	0	0	0	1	16	2	0	0	0	2	7	13	10	0	0	0	1	0	0	0	0	1	0	69	0	0	3	119	0	0	0	0	0	0	0	0	0	0	0	0	0
K01933	phosphoribosylformylglycinamidine cyclo-ligase [EC:6.3.3.1]	320	3450	831	4830	27134	7010	646	5148	7278	400	2424	13835	2105	2159	771	489	132	1627	14024	17122	20475	3648	419	1828	685	1916	7990	2927	2094	17050	19208	7344	7397	2985	8591	12292	10026	1443	2172	1222	4424	599	299	1260	808	193	1457	1521
K01934	5-formyltetrahydrofolate cyclo-ligase [EC:6.3.3.2]	1246	6002	839	1884	26811	6805	633	5151	4463	375	2023	13779	1479	2156	768	412	114	1114	14024	16294	20261	3623	161	1727	672	2277	2393	2919	1694	15655	17482	7073	6239	2536	8392	12085	8570	1447	2052	1051	4311	594	299	1262	809	198	1090	1502
K01935	dethiobiotin synthetase [EC:6.3.3.3]	97	243	667	770	12517	4701	316	1609	1079	21	554	13393	247	214	41	55	66	699	3889	6238	1823	1076	22	223	38	1036	5691	2272	1060	1886	3288	608	1021	579	240	4059	1493	89	102	353	131	21	150	80	27	5	232	54
K01937	CTP synthase [EC:6.3.4.2]	1229	6016	843	4843	27086	7009	644	5143	7283	402	2424	13835	2116	2160	770	492	128	1511	13918	16482	20047	3580	120	1869	678	2291	7973	2996	2140	16988	19189	7362	7399	3037	8548	12273	9993	1450	2176	1208	4396	593	297	1304	831	199	1535	1519
K01938	formate--tetrahydrofolate ligase [EC:6.3.4.3]	1151	5821	245	4781	27123	6950	646	5081	7222	400	2424	13807	2072	2152	770	451	109	1175	10834	11446	19542	3667	415	1862	677	859	7769	2875	1442	17077	17981	7323	6422	3044	5209	12295	9989	1428	2175	1220	4407	596	154	1210	798	188	1451	1507
K01939	adenylosuccinate synthase [EC:6.3.4.4]	1275	6015	834	4843	27132	7011	646	5101	7282	399	2424	13836	2116	2156	770	439	136	1638	14143	16155	20408	3671	421	1874	676	1350	7988	2996	2157	17013	19247	7362	6423	3048	5236	12296	10040	1428	2176	1222	4409	604	301	1268	838	196	1424	1523
K01940	argininosuccinate synthase [EC:6.3.4.5]	369	508	791	1673	25728	6965	633	5068	4509	366	1947	13797	1332	2137	223	476	125	1503	12879	15765	20319	3544	131	1860	671	1333	7886	2697	1646	16716	18253	7171	6027	2853	4996	6905	8824	1410	2137	1042	4262	408	299	1226	783	193	956	1510
K01941	urea carboxylase [EC:6.3.4.6]	14	19	25	2	13	100	0	56	15	2	1	3	32	0	0	0	9	271	125	142	87	23	1	137	6	78	105	0	33	113	106	176	211	81	254	4	162	1	28	2	78	11	2	12	6	3	10	18
K01945	phosphoribosylamine--glycine ligase [EC:6.3.4.13]	324	3459	831	4831	27134	7010	646	5148	7280	402	2424	13835	2107	2159	770	489	134	1609	14091	16022	20319	3580	415	1876	674	1371	7988	2928	2095	16997	19219	7345	6403	3000	5228	12294	9992	1444	2175	1221	4427	589	299	1260	805	193	1463	1521
K01946	biotin carboxylase [EC:6.3.4.14]	0	0	0	0	0	0	0	0	0	0	0	0	0	0	0	0	0	0	0	0	0	0	0	0	0	0	0	0	1	0	0	0	0	0	0	0	0	0	0	0	0	0	0	0	0	0	0	0
K01947	biotin-[acetyl-CoA-carboxylase] ligase / type III pantothenate kinase [EC:6.3.4.15 2.7.1.33]	0	0	0	2	0	0	0	0	0	0	0	0	0	0	0	0	0	0	0	0	0	0	0	0	0	0	0	0	21	0	0	0	0	0	0	0	0	0	0	0	0	0	0	0	0	0	0	0
K01950	NAD+ synthase (glutamine-hydrolysing) [EC:6.3.5.1]	125	329	696	4815	27092	7006	645	5143	7268	398	2423	13823	2099	2158	770	487	88	758	9693	16041	20140	3472	141	1814	674	1876	7687	2896	1994	16989	19090	7327	7406	3022	8474	12290	9930	1440	2172	1113	4388	585	294	1259	803	193	1464	1509
K01951	GMP synthase (glutamine-hydrolysing) [EC:6.3.5.2]	1273	6022	840	4605	21893	6054	637	5149	7282	402	2424	653	2116	2156	770	459	136	1644	14143	17197	20552	3671	421	1874	686	2274	8015	2985	2158	17089	19249	7362	7420	3019	8631	12285	10061	1443	2176	1222	4410	604	301	1268	838	196	1459	1522
K01952	phosphoribosylformylglycinamidine synthase [EC:6.3.5.3]	997	5527	827	4842	26941	7011	646	5151	7282	402	2424	13835	2116	2160	771	490	135	1634	14033	17184	20183	2733	420	1876	686	1922	8012	2996	2100	17102	19247	7359	7416	2999	8631	12229	10062	1444	2177	1222	4428	603	301	1268	833	198	1421	1522
K01953	asparagine synthase (glutamine-hydrolysing) [EC:6.3.5.4]	1178	5926	729	1622	21076	6873	632	5036	3571	360	1427	13735	1263	2023	221	372	81	1205	12025	13431	19718	2108	129	1701	649	1352	2402	501	1582	15218	16879	6897	6181	2505	8250	5695	8439	1330	2049	879	4158	354	299	1202	805	197	817	1476
K01955	carbamoyl-phosphate synthase large subunit [EC:6.3.5.5]	1276	6016	817	4732	26852	7007	646	5054	7277	399	2370	13833	2110	2160	759	490	126	1528	14143	17193	20528	3671	418	1874	682	1915	7991	2987	2079	16859	19193	7308	7399	2984	8581	12290	10048	1441	2171	1222	4403	553	301	1249	818	198	1462	1521
K01956	carbamoyl-phosphate synthase small subunit [EC:6.3.5.5]	1228	6011	812	4730	26714	6926	642	5047	7253	337	2352	13834	2072	2157	757	489	125	1477	14088	16754	20469	3020	158	1839	682	1906	7817	2986	2066	16662	19023	7269	7350	2974	8329	12267	9971	1293	2171	1212	4424	553	297	1220	816	198	1458	1439
K01957	glutamyl-tRNA (Gln) amidotransferase [EC:6.3.5.-]	0	1	0	0	0	0	0	0	0	0	0	0	0	0	0	0	0	0	0	0	1	0	0	0	0	0	0	0	0	0	0	0	0	0	0	0	0	0	0	0	0	0	0	0	0	0	0	0
K01958	pyruvate carboxylase [EC:6.4.1.1]	82	79	532	72	1113	212	18	629	199	3	917	44	111	50	14	146	39	400	449	850	473	199	281	138	36	92	145	204	133	766	489	302	312	110	449	14	577	75	45	105	292	40	5	95	28	10	380	116
K01959	pyruvate carboxylase subunit A [EC:6.4.1.1]	5	6	0	1	0	0	0	0	0	0	0	10	2	0	0	0	4	3	27	15	41	0	1	0	0	0	28	0	12	0	0	1	0	0	0	0	0	0	0	0	0	0	1	0	0	0	0	1
K01960	pyruvate carboxylase subunit B [EC:6.4.1.1]	10	12	30	3944	8267	2985	42	492	3618	52	666	13374	853	116	561	75	26	146	4892	7123	16161	979	1	172	39	697	5969	254	826	2659	3197	887	1407	685	438	5589	2810	105	146	418	294	223	2	82	26	2	773	59
K01961	acetyl-CoA carboxylase, biotin carboxylase subunit [EC:6.4.1.2];acetyl-CoA carboxylase, biotin carboxylase subunit [EC:6.4.1.2 6.3.4.14]	933	5481	316	1153	19618	6878	624	4727	4281	343	1652	13666	1114	2016	141	470	106	1213	8910	9294	4332	2568	399	1805	667	1644	7242	2698	1530	15942	17987	7015	5997	2879	4891	6470	8622	1363	2122	958	4003	386	297	1201	799	198	817	1482
K01962	acetyl-CoA carboxylase carboxyl transferase subunit alpha [EC:6.4.1.2]	273	412	289	391	7819	524	40	818	813	196	1136	172	522	563	66	203	72	1062	7917	6809	3334	1294	41	537	203	725	948	347	1017	4206	4554	1417	2163	571	2064	659	4085	458	635	253	2880	119	159	661	338	172	450	916
K01963	acetyl-CoA carboxylase carboxyl transferase subunit beta [EC:6.4.1.2]	296	465	780	538	10690	3951	589	4101	1526	283	1417	343	944	758	114	306	83	1210	8414	7343	3559	1597	323	1074	278	796	1129	419	1082	9306	7546	1977	2854	775	2647	5559	5704	676	797	353	3239	212	174	785	701	187	611	1374
K01964	acetyl-CoA/propionyl-CoA carboxylase [EC:6.4.1.2 6.4.1.3]	0	5	0	2	9	100	0	52	11	0	1	1	25	0	0	0	1	0	5	64	15	0	0	89	6	67	35	0	13	112	71	171	211	67	225	2	130	0	24	2	73	10	0	10	5	3	2	13
K01965	propionyl-CoA carboxylase alpha chain [EC:6.4.1.3]	105	55	588	0	4	0	0	1	0	0	0	7	0	1	0	0	11	301	1	1	8	0	3	0	0	14	53	1	14	0	3	9	0	0	0	0	2	0	0	2	2	0	0	0	1	0	0	4
K01966	propionyl-CoA carboxylase beta chain [EC:6.4.1.3]	111	70	612	3523	2740	1165	14	47	2811	39	495	60	796	94	549	13	28	443	4764	6307	16061	974	11	16	12	567	675	234	466	1138	1343	336	409	177	347	5384	1424	43	50	174	177	217	1	57	24	0	633	42
K01968	3-methylcrotonyl-CoA carboxylase alpha subunit [EC:6.4.1.4]	133	64	154	0	4	0	0	1	0	0	0	8	1	1	0	0	19	273	0	2	2	0	2	0	0	27	57	1	25	0	3	10	0	0	0	0	2	0	0	2	2	0	0	0	2	0	1	7
K01969	3-methylcrotonyl-CoA carboxylase beta subunit [EC:6.4.1.4]	133	67	633	19	5	0	0	0	17	0	0	11	1	1	0	2	22	334	1	2	7	1	4	2	0	27	84	1	33	3	3	27	0	0	0	0	2	0	0	2	2	0	0	0	2	0	1	9
K01970	None	0	0	0	0	0	0	0	0	0	0	0	1	0	0	0	0	0	7	0	0	0	0	0	0	0	0	0	0	0	0	0	0	0	0	0	0	0	0	0	0	0	0	0	0	0	0	0	0
K01971	DNA ligase (ATP) [EC:6.5.1.1]	135	80	637	69	297	196	17	210	43	72	90	160	80	27	4	67	32	404	56	82	75	652	6	161	29	104	190	75	188	355	304	469	278	137	478	257	236	182	42	36	98	14	6	78	134	8	64	133
K01972	DNA ligase (NAD+) [EC:6.5.1.2]	1276	6024	844	4842	27134	7011	646	5155	7286	402	2424	13836	2116	2156	770	461	136	1546	14129	17211	20516	3672	420	1875	684	2300	7986	2996	2160	17092	19299	7366	7427	3050	8637	12296	10092	1452	2176	1222	4417	604	300	1305	838	197	1524	1525
K01974	RNA 3'-terminal phosphate cyclase [EC:6.5.1.4]	12	20	2	0	3	0	0	0	0	0	0	1	0	0	0	0	7	10	0	0	2	0	0	0	2	2	1	1	12	0	0	1	0	0	0	0	1	0	0	0	0	0	0	1	0	0	2	3
K01975	2'-5' RNA ligase [EC:6.5.1.-]	122	94	166	18	933	183	2	64	1597	105	23	11	123	1253	7	91	22	566	4446	1184	632	1607	20	628	368	336	839	2178	105	4846	8602	4640	1809	1653	2289	384	1683	781	1251	346	641	127	127	444	35	10	71	161
K01976	None	10	0	0	0	0	0	0	0	0	0	0	0	0	0	0	0	1	2	0	0	0	0	0	0	0	0	0	0	0	0	0	0	0	0	0	0	0	0	0	2	0	0	0	0	0	0	0	1
K01989	putative ABC transport system substrate-binding protein	451	3714	177	739	18382	3779	593	4430	1967	236	1672	431	1066	823	188	305	54	866	1404	2784	3026	1845	124	1052	224	831	1100	2607	528	9058	5928	1664	4079	723	5703	6350	5351	485	763	455	3374	184	22	661	519	177	627	1291
K01990	ABC-2 type transport system ATP-binding protein	1240	6002	839	4816	24605	7011	646	5152	7147	402	2424	13822	2104	2160	771	491	130	1465	14116	16716	20412	3672	418	1877	686	1919	7838	2920	2052	17104	19296	7351	7398	3042	8609	11629	10092	1453	2177	1214	4442	601	300	1297	813	194	1534	1525
K01991	polysaccharide export outer membrane protein	144	215	172	3956	8269	3039	42	511	3661	51	666	13385	873	120	561	56	53	605	4881	7604	16209	982	6	174	36	730	6083	258	1161	2583	3142	899	1400	684	376	5590	2848	90	146	418	297	228	1	127	36	5	776	68
K01992	ABC-2 type transport system permease protein	1230	5841	824	4801	22437	6888	641	5004	7115	400	1903	13784	2018	2117	769	411	119	1303	10274	11310	19165	2503	126	1858	660	1915	7805	605	1477	16893	17925	7320	7388	3023	8462	11236	9954	1422	2176	1120	4417	575	150	1270	801	194	1520	1512
K01993	HlyD family secretion protein	134	210	169	3962	12244	3039	43	602	3815	54	1186	13416	934	162	562	154	48	671	8643	11973	17363	2117	9	185	62	730	6146	2560	1489	2817	4491	911	1442	707	555	6325	2945	137	147	422	320	250	149	142	47	5	832	78
K01994	LuxR family transcriptional regulator, transcriptional regulator of spore coat protein	3	7	15	239	82	31	0	56	41	0	114	6	58	119	0	0	2	32	1	25	25	0	8	5	0	0	0	0	1	212	10	13	7	48	62	13	16	0	0	0	7	6	0	0	10	0	12	1
K01995	branched-chain amino acid transport system ATP-binding protein	137	398	682	846	15444	2344	333	3591	3562	285	1126	411	1173	2005	178	301	65	787	5862	4342	3295	1958	141	1655	599	1172	1892	2542	862	14195	14601	6364	5852	2327	7747	3441	7155	1169	2027	696	3945	364	147	1097	573	187	641	1361
K01996	branched-chain amino acid transport system ATP-binding protein	137	398	682	846	15444	2344	333	3591	3562	285	1126	411	1173	2005	178	301	65	787	5862	4342	3295	1958	141	1655	599	1179	1892	2542	862	14195	14601	6364	5852	2327	7747	3441	7155	1169	2027	696	3945	364	147	1097	573	187	641	1361
K01997	branched-chain amino acid transport system permease protein	138	418	685	864	18299	3881	586	4588	3567	287	1231	427	1199	2025	205	304	65	792	5862	3301	3156	1958	142	1660	597	630	1866	2547	874	14227	14604	6373	4862	2332	4361	6522	7158	1198	2029	793	3945	364	148	1100	573	187	668	1363
K01998	branched-chain amino acid transport system permease protein	131	406	677	840	18251	3564	584	4528	1995	244	1226	416	1118	798	195	214	64	738	5742	2442	3017	1943	129	1067	240	301	1355	2546	847	7116	5458	1793	2931	683	2282	6456	4753	568	778	451	3314	242	24	717	556	180	608	1296
K01999	branched-chain amino acid transport system substrate-binding protein	151	416	686	849	18261	3668	584	4580	3559	287	1231	430	1197	2004	200	301	65	792	5862	3824	3283	1958	144	1655	596	1079	1880	2546	874	11867	14004	6318	4704	2286	4443	6458	6396	1138	2030	792	3945	363	148	1095	573	187	668	1363
K02000	glycine betaine/proline transport system ATP-binding protein [EC:3.6.3.32]	85	214	82	82	620	1267	3	167	56	13	299	25	85	15	9	22	22	246	189	6	25	7	3	10	21	27	25	7	294	505	471	91	176	150	42	2	1115	57	7	81	7	5	0	14	7	0	14	12
K02001	glycine betaine/proline transport system permease protein	86	220	106	136	622	1318	5	192	57	14	313	122	120	20	9	23	25	248	189	3	25	7	3	10	23	29	34	73	306	566	534	103	180	157	46	2	1125	57	7	82	7	8	0	22	32	5	17	12
K02002	glycine betaine/proline transport system substrate-binding protein	101	214	80	137	50	1318	4	148	40	14	169	114	72	21	9	23	28	480	7	3	10	3	3	11	23	29	125	74	305	474	534	104	180	157	47	2	1135	27	7	82	7	9	0	21	32	5	16	12
K02003	None	1275	6013	847	4827	26587	7011	645	5144	6681	396	1985	13813	1965	2138	233	490	133	1567	10266	12454	19793	3590	421	1876	684	1941	7895	2692	1800	17070	17846	7327	7419	3043	8635	6965	10074	1410	2176	1086	4392	410	155	1292	809	194	1463	1520
K02004	None	1275	6013	847	4829	26587	7011	645	5146	6681	396	1985	13813	1966	2138	233	490	133	1568	10266	12454	19793	3590	421	1876	684	1934	7895	2692	1744	17070	17847	7327	7423	3043	8635	6965	10074	1424	2176	1086	4392	410	155	1292	809	194	1463	1520
K02005	HlyD family secretion protein	274	243	232	4224	21761	6647	625	4346	4432	235	1568	13678	1549	571	123	313	87	1166	5041	8806	18391	1755	52	1029	285	928	6917	461	1331	7767	7583	2438	3638	1257	2348	5403	7309	502	894	597	3283	218	24	686	669	52	1247	585
K02006	cobalt/nickel transport system ATP-binding protein	1201	5976	682	877	18868	3972	604	4663	3626	353	1758	455	1253	2043	210	437	92	1066	9264	10138	4483	2693	419	1705	656	1687	1946	2673	1245	14521	16103	6464	6024	2363	8230	6706	7293	1363	2031	802	4146	378	300	1214	786	192	759	1456
K02007	cobalt/nickel transport system permease protein	211	191	560	540	10649	3274	427	2260	2820	159	1276	360	394	1621	144	307	38	649	5143	2738	2209	140	69	977	485	436	1453	284	294	7049	10654	5634	3229	1909	3549	5202	4519	797	1360	534	1401	237	137	607	620	142	562	908
K02008	cobalt/nickel transport system permease protein	1201	5975	682	877	18866	3972	604	4663	3626	353	1758	455	1241	2043	210	436	90	1063	5986	5487	3727	2693	419	1705	656	1687	1946	2621	948	14521	14841	6464	6024	2363	8230	6706	7293	1363	2031	802	4146	377	154	1209	782	192	756	1456
K02009	cobalt transport protein	112	95	19	393	3376	1351	125	1003	617	48	512	120	195	216	105	45	18	336	398	793	397	91	35	154	29	32	333	153	163	875	401	271	747	72	405	1289	227	41	23	38	488	67	8	136	81	128	392	732
K02010	iron(III) transport system ATP-binding protein [EC:3.6.3.30]	195	256	113	136	5335	199	66	483	2134	126	941	268	829	1397	32	270	51	631	3958	6536	1204	649	96	1067	447	399	836	2502	913	9244	12942	5094	2290	1914	2632	1083	2607	846	1862	518	881	224	286	904	287	27	197	536
K02011	iron(III) transport system permease protein	198	280	135	414	7745	454	70	963	2607	171	1282	293	975	1811	59	300	66	676	4298	7892	1594	649	111	1423	547	1038	1254	2628	987	10189	13393	5418	4711	2063	6699	1181	3255	908	1910	539	3432	262	290	1002	364	180	537	1261
K02012	iron(III) transport system substrate-binding protein	237	297	137	467	7940	458	70	963	2762	228	1282	296	975	1816	60	327	74	685	4420	8556	3489	1587	121	1523	619	1112	1702	2628	992	10569	14385	5995	5349	2232	7591	1248	5781	948	1927	556	3658	292	291	1062	745	184	552	1278
K02013	iron complex transport system ATP-binding protein [EC:3.6.3.34]	371	489	821	4829	23242	7005	641	5139	7214	401	2377	13815	2106	2139	762	487	131	1500	14075	16510	20377	3589	420	1875	682	1915	8013	2874	1995	17092	19246	7348	7409	3045	8604	12186	10054	1443	2177	1130	4419	601	301	1260	813	193	1458	1522
K02014	iron complex outermembrane recepter protein	172	234	177	4005	13195	3177	51	764	4074	67	1368	13485	1097	234	577	138	67	851	8705	13633	17638	2487	8	280	101	1367	6284	2586	1606	4360	5404	1177	2763	814	4270	6440	3219	232	532	541	372	255	150	281	84	6	791	113
K02015	iron complex transport system permease protein	368	479	749	4831	27075	7009	646	5151	7286	402	2420	13834	2107	2160	771	491	123	1601	14075	16525	20379	3590	420	1877	684	1945	8012	2928	2153	17104	19299	7348	7425	3050	8637	12001	10092	1453	2177	1222	4426	601	301	1297	811	194	1535	1522
K02016	iron complex transport system substrate-binding protein	370	489	791	4831	27075	7009	646	5147	7282	402	2420	13834	2107	2160	771	489	119	1500	14075	16507	20378	3589	420	1876	684	1915	8012	2928	2092	17101	19249	7344	7419	3048	8631	12001	10060	1444	2177	1222	4419	601	301	1259	811	193	1468	1520
K02017	molybdate transport system ATP-binding protein [EC:3.6.3.29]	135	223	635	41	51	1	0	72	30	5	377	50	23	4	0	102	40	626	104	14	17	1	3	8	18	42	243	90	308	93	5	48	10	10	34	0	75	16	0	103	24	14	0	54	12	3	13	14
K02018	molybdate transport system permease protein	247	353	676	407	16949	3510	581	3734	2940	252	1213	358	934	1836	124	404	81	809	4200	7266	3292	1753	99	1497	632	621	1566	2546	1111	13376	15675	6242	4308	2250	4271	6368	7003	956	1928	756	3667	346	293	1141	716	189	272	1319
K02019	molybdate transport system regulatory protein	108	222	68	114	982	235	29	366	127	11	447	173	67	27	6	181	29	443	156	1177	172	35	35	448	41	131	236	143	424	1340	1022	488	349	156	334	590	427	52	100	33	179	86	7	91	124	10	121	276
K02020	molybdate transport system substrate-binding protein	235	346	684	378	14551	2361	473	3623	2515	223	1086	332	678	1755	107	356	77	776	4122	6845	3132	1291	88	1395	583	543	1457	2539	984	11000	14135	5965	3802	2078	3936	5388	6483	823	1378	723	3550	329	288	765	665	181	282	1250
K02021	putative ABC transport system ATP-binding protein	62	36	541	0	1	0	0	0	0	0	0	4	0	1	0	0	23	95	1	1	4	0	9	0	0	1	0	2	9	0	4	7	5	48	0	0	1	0	0	0	6	1	0	0	6	0	7	8
K02022	None	124	187	143	483	581	748	4	327	39	12	160	41	72	22	10	18	31	624	3176	3646	15757	334	4	17	23	188	571	72	398	453	639	177	173	109	27	57	1076	36	9	82	10	13	0	67	52	9	130	15
K02023	multiple sugar transport system ATP-binding protein	1039	5604	77	89	3231	250	32	648	533	27	943	70	192	154	20	138	36	421	4819	621	673	14	23	665	158	156	586	290	274	2135	1404	530	1601	297	757	350	912	84	108	35	2747	111	12	178	323	41	428	384
K02024	maltoporin	28	30	19	0	0	0	0	4	0	0	0	3	4	0	0	0	3	6	2	1	0	0	0	0	0	14	1	1	19	0	0	3	0	0	0	0	1	0	0	2	0	0	0	0	0	0	0	2
K02025	multiple sugar transport system permease protein	833	5294	689	629	14850	3938	594	4499	3407	348	1499	435	1127	1881	210	417	84	604	5505	4754	3102	1648	149	1685	632	1196	1773	480	631	14087	14747	6455	5985	2343	8047	5642	7172	1318	2031	696	4144	368	151	1202	799	197	750	1456
K02026	multiple sugar transport system permease protein	1111	5790	696	629	14850	3938	594	4499	3407	348	1499	435	1127	1881	210	417	84	612	5505	4754	3102	1648	149	1685	634	1197	1775	480	630	14087	14747	6455	5985	2343	8047	5642	7172	1318	2031	696	4144	368	151	1202	799	197	750	1456
K02027	multiple sugar transport system substrate-binding protein	1111	5783	705	868	16760	3848	590	4461	3583	348	1614	445	1182	2000	209	415	81	633	5442	4696	3165	1613	101	1688	632	1633	1786	512	633	14289	14697	6460	5969	2337	8068	6311	7172	1306	2031	796	4095	373	151	1164	802	196	690	1453
K02028	polar amino acid transport system ATP-binding protein [EC:3.6.3.21]	1257	5848	745	921	19481	5053	606	4705	3681	353	1762	468	1236	2038	210	402	100	1307	6097	5233	3638	2854	417	1708	647	1563	1993	2626	706	15110	14967	6532	5066	2396	4985	6707	7467	1303	2042	804	4148	379	155	1194	777	187	867	1478
K02029	polar amino acid transport system permease protein	1257	5987	741	891	18867	3972	604	4669	3622	351	1758	468	1262	2043	210	438	96	1262	9112	10061	4416	2636	396	1657	656	2062	1900	2739	1226	14521	16068	6476	6026	2349	8201	6704	7262	1362	2027	804	4141	380	298	1223	813	197	756	1456
K02030	polar amino acid transport system substrate-binding protein	1254	5996	781	1367	24233	6882	634	5146	3712	365	1947	13775	1341	2067	220	477	105	1356	9229	9985	4401	2604	414	1720	665	2193	2030	2757	1652	14846	16852	6891	6183	2531	8264	6744	8311	1405	2040	889	4156	377	298	1226	812	198	904	1460
K02031	peptide/nickel transport system ATP-binding protein	1091	5933	711	866	18744	3685	600	4657	3596	291	1740	460	1216	2034	206	404	98	1022	9173	8520	4285	1960	418	1674	652	1498	1919	2673	1182	14365	15994	6370	4992	2354	4674	6702	7246	1151	2030	799	4105	378	298	1181	786	190	746	1371
K02032	peptide/nickel transport system ATP-binding protein	1144	5942	720	866	18745	3685	600	4657	3596	291	1740	463	1217	2034	206	404	107	1054	9173	8486	4128	1960	419	1674	652	1511	1951	2673	1195	14365	15994	6370	4992	2354	4674	6702	7246	1151	2030	799	4105	378	298	1181	786	190	747	1376
K02033	peptide/nickel transport system permease protein	1144	5943	720	876	18776	3891	602	4659	3596	291	1740	470	1217	2036	207	404	107	1049	9173	8520	4288	1960	419	1674	652	1511	1950	2673	1195	14365	15995	6373	4992	2359	4674	6705	7247	1151	2030	799	4105	378	298	1181	786	190	747	1376
K02034	peptide/nickel transport system permease protein	1145	5943	741	876	18776	3891	602	4659	3596	291	1740	471	1217	2037	207	404	107	1055	9173	8520	4288	1960	419	1674	652	1520	1951	2673	1195	14365	15987	6373	4992	2359	4613	6705	7248	1151	2030	799	4105	378	298	1181	786	190	747	1377
K02035	peptide/nickel transport system substrate-binding protein	1150	5951	745	877	18868	3970	604	4662	3622	353	1758	469	1255	2040	209	404	113	1059	9209	8503	4336	2610	419	1702	653	1500	1993	2674	1204	14505	16052	6460	5028	2361	4834	6705	7262	1353	2030	804	4100	378	300	1178	788	189	686	1458
K02036	phosphate transport system ATP-binding protein [EC:3.6.3.27]	1268	6018	832	1360	21073	6875	625	5136	4345	366	1947	13789	1330	2010	219	476	131	1436	4894	10108	3721	1723	134	1839	664	1808	7301	516	1679	13605	17347	7017	6835	2853	8191	6118	7889	1405	2128	1041	4265	381	297	1238	786	194	906	1493
K02037	phosphate transport system permease protein	1269	6018	815	1365	20988	6803	632	5133	4327	304	1929	13790	1293	2026	221	475	131	1436	4858	10067	3696	1071	136	1808	665	1797	7256	516	1604	15873	17857	6976	6963	2891	8035	6179	8581	1245	2128	1037	4257	382	295	1174	784	193	837	1409
K02038	phosphate transport system permease protein	1246	6020	832	1365	21079	6882	625	5142	4332	362	1947	13788	1331	2029	223	462	131	1436	4894	10020	3721	1723	134	1843	619	1826	7299	517	1621	16008	17984	7016	7005	2897	8190	6179	8641	1405	2128	1042	4156	381	296	1222	584	192	906	1493
K02039	phosphate transport system protein	1268	6006	832	1347	21074	6880	608	5031	4328	366	1935	13781	1327	2027	222	442	129	1401	4829	10071	3754	1620	132	1841	665	1825	7326	517	1385	16007	17818	6728	7005	2896	8204	5839	8657	1398	2128	1039	4259	382	298	1239	787	194	903	1493
K02040	phosphate transport system substrate-binding protein	1276	6021	840	4821	23776	7011	646	5146	7141	402	2424	13830	2104	2119	771	489	135	1602	9656	16321	19580	2695	136	1855	675	1894	7922	745	2046	17048	19160	7338	7407	3040	8513	11562	10033	1430	2177	1214	4433	598	298	1260	810	193	1468	1523
K02041	phosphonate transport system ATP-binding protein	1032	5608	86	367	541	26	14	571	330	37	198	101	190	35	83	28	20	385	434	794	222	24	55	187	8	31	312	71	148	597	149	202	610	116	262	574	73	26	19	28	355	58	7	44	80	0	35	54
K02042	phosphonate transport system permease protein	1047	5612	85	407	839	155	36	593	710	59	212	241	209	205	98	74	34	430	3712	5445	1092	25	57	265	22	47	323	145	455	866	1622	394	684	128	324	640	205	163	110	60	483	63	153	154	209	131	92	741
K02043	GntR family transcriptional regulator, phosphonate transport system regulatory protein	79	51	41	0	1	0	0	4	0	0	0	5	4	0	0	0	3	84	0	1	0	0	0	0	0	3	1	2	13	0	3	3	0	0	0	0	1	0	0	2	0	0	0	0	1	0	0	2
K02044	phosphonate transport system substrate-binding protein	1048	5615	116	371	1369	26	14	571	312	30	198	102	191	78	83	31	30	477	4707	1110	589	968	57	190	18	31	475	2246	173	598	157	210	639	124	335	641	60	3	14	27	357	58	7	76	90	3	34	59
K02045	sulfate transport system ATP-binding protein [EC:3.6.3.25]	99	223	587	27	3223	1693	289	1378	13	42	486	60	51	171	39	139	23	332	384	623	253	294	9	77	8	520	92	75	299	181	92	113	13	34	102	3158	87	20	6	100	106	14	3	91	17	127	99	634
K02046	sulfate transport system permease protein	99	223	587	27	3223	1693	289	1378	13	42	486	60	51	171	39	139	26	332	384	623	253	294	8	77	8	520	92	75	299	181	92	113	13	34	102	3158	87	20	6	100	106	14	3	92	17	127	101	635
K02047	sulfate transport system permease protein	99	222	587	27	3179	1676	259	1370	13	42	483	60	51	171	38	139	26	332	384	623	253	294	8	76	8	520	92	75	299	181	92	113	13	33	102	3140	86	20	6	100	106	14	3	92	17	127	101	635
K02048	sulfate transport system substrate-binding protein	99	223	612	32	4054	1693	289	1378	13	42	486	61	64	212	39	140	27	343	3772	5287	1382	1232	8	86	17	521	95	2302	597	182	1356	120	13	35	159	3225	87	20	6	100	106	17	149	97	23	127	69	636
K02049	sulfonate/nitrate/taurine transport system ATP-binding protein	188	389	653	3576	18066	3815	610	4530	5635	374	1669	472	1816	1920	208	402	90	944	5966	5426	3691	2735	148	1690	659	2040	1979	2614	1296	14245	14763	6451	6014	2356	8256	6716	7894	1358	2030	804	4115	369	152	1173	776	189	1112	1453
K02050	sulfonate/nitrate/taurine transport system permease protein	234	396	654	3590	18768	3937	614	4610	5635	374	1669	468	1829	1920	209	403	90	950	5966	5426	3692	2735	148	1690	660	1673	2007	2680	1321	14246	14763	6464	6016	2356	8257	6727	7897	1358	2030	804	4115	372	152	1181	801	194	1112	1453
K02051	sulfonate/nitrate/taurine transport system substrate-binding protein	249	394	704	4263	21449	4468	615	4719	6426	394	2294	500	1982	2022	766	415	90	1070	10731	10617	19370	3667	148	1710	670	1651	2556	2845	1384	15599	16448	6836	5582	2583	5107	12074	9698	1401	2087	1057	4291	585	153	1229	799	189	1312	1487
K02052	putative spermidine/putrescine transport system ATP-binding protein	107	238	82	71	210	114	15	186	91	8	75	162	60	23	4	49	30	368	73	214	109	92	7	439	40	104	265	96	401	1283	1040	456	343	145	299	549	460	22	99	135	133	89	8	79	124	8	55	276
K02053	putative spermidine/putrescine transport system permease protein	107	239	83	285	280	128	15	537	198	28	162	254	230	55	76	54	24	325	74	637	113	92	22	446	43	122	144	102	407	3719	1683	458	536	195	320	612	1230	23	101	141	386	92	8	80	140	8	60	275
K02054	putative spermidine/putrescine transport system permease protein	107	230	82	69	207	114	15	182	89	8	75	159	60	23	3	49	24	369	21	80	27	1	2	439	32	105	263	96	401	1229	1016	453	339	145	297	549	393	22	98	134	131	78	6	79	121	8	55	272
K02055	putative spermidine/putrescine transport system substrate-binding protein	122	235	82	69	210	114	15	179	89	8	75	158	60	23	3	48	30	393	21	79	25	4	4	439	32	128	264	96	419	1151	875	445	337	145	297	549	340	21	96	142	131	54	6	69	121	8	52	273
K02056	simple sugar transport system ATP-binding protein [EC:3.6.3.17]	833	2451	714	629	13733	3598	584	4127	3420	273	1593	440	1101	1996	206	417	86	750	8418	8853	3676	647	152	1659	644	1691	1889	484	1154	14232	15924	6384	5954	2334	7913	5888	7220	1179	2031	799	4107	374	295	1181	781	192	755	1370
K02057	simple sugar transport system permease protein	1125	5913	732	886	15656	3891	592	4615	3425	291	1592	451	1175	2038	208	437	89	761	8859	9435	4101	1936	153	1671	654	1692	1892	2728	1164	14236	15929	6429	5986	2345	7998	5743	7223	1179	2031	799	4124	379	295	1189	806	197	756	1371
K02058	simple sugar transport system substrate-binding protein	133	296	612	498	7581	3259	565	3763	829	128	1008	329	813	297	141	274	43	426	8154	7211	1968	1341	59	691	122	741	338	2458	828	6508	5051	919	2114	387	4410	5106	2150	250	372	317	847	189	164	428	461	26	256	483
K02059	putative sulfate transport system ATP-binding protein	0	0	0	0	0	0	0	0	0	0	0	1	0	0	0	0	0	0	0	0	0	0	0	0	0	0	0	0	1	0	0	0	0	0	0	0	0	1	0	0	0	0	0	0	0	0	0	0
K02060	putative sulfate transport system permease protein	0	1	0	0	0	0	0	0	0	0	0	0	0	0	0	0	0	4	0	0	0	0	0	0	2	1	1	0	0	0	0	0	0	0	0	0	0	0	0	0	0	0	0	0	0	0	0	0
K02061	putative sulfate transport system substrate-binding protein	0	0	0	0	0	0	0	0	0	0	0	0	0	0	0	0	0	0	0	0	0	0	0	0	2	1	1	0	0	0	0	0	0	0	0	0	0	0	0	0	0	0	0	0	0	0	0	0
K02062	thiamine transport system ATP-binding protein	10	155	12	2	6	0	0	22	0	2	0	7	31	1	0	1	6	17	3280	4653	756	0	0	0	5	3	1	54	552	0	1263	5	1	0	0	0	42	0	0	0	0	4	146	7	5	0	3	3
K02063	thiamine transport system permease protein	71	163	44	2	7	1	0	26	0	2	1	9	31	1	0	1	8	32	3281	5694	901	0	0	0	9	568	29	77	558	0	1264	5	991	0	3390	0	42	0	0	100	0	4	146	7	5	0	3	3
K02064	thiamine transport system substrate-binding protein	71	167	44	2	7	1	0	26	0	2	1	9	31	1	0	1	10	39	3281	5694	901	0	0	0	9	568	29	77	559	0	1264	5	991	0	3390	0	42	0	0	108	0	4	146	7	5	0	3	3
K02065	putative ABC transport system ATP-binding protein	158	235	680	3993	12242	3039	43	559	3830	51	1186	13426	945	162	561	138	57	756	8606	12332	17362	2026	6	187	47	1094	6102	2626	1489	2691	4467	939	1430	707	548	6325	2850	121	146	421	319	242	147	150	69	10	789	72
K02066	putative ABC transport system permease protein	158	235	680	3993	12242	3039	43	563	3830	51	1186	13427	945	162	561	138	57	758	8606	12332	17362	2026	7	187	47	1094	6101	2627	1489	2691	4467	939	1430	707	548	6325	2850	121	146	421	319	242	147	150	69	10	789	72
K02067	putative ABC transport system substrate-binding protein	100	210	647	41	3977	0	1	74	170	2	520	65	94	46	0	84	32	509	3741	5264	1295	1047	7	15	17	501	89	2371	636	108	1270	52	31	20	141	735	53	31	0	3	25	19	146	67	44	8	14	13
K02068	putative ABC transport system ATP-binding protein	34	3021	35	161	126	731	2	338	53	8	28	124	88	10	2	32	21	64	68	324	105	92	10	98	73	195	98	25	130	317	252	272	252	151	329	297	233	22	28	105	197	33	3	33	222	6	187	20
K02069	putative ABC transport system permease protein	310	3644	536	524	989	1815	4	413	133	12	32	139	110	13	3	36	36	183	3247	4776	15912	588	13	108	79	280	601	31	406	1002	541	410	294	184	474	298	492	24	42	105	225	41	4	68	223	6	309	46
K02071	D-methionine transport system ATP-binding protein	924	5458	695	858	15409	2387	481	4181	3401	274	1729	449	1211	2003	200	410	96	1391	8896	9325	4300	1691	415	1650	650	2008	1785	2665	1207	11666	15120	6341	5793	2300	8036	5628	6416	1170	2020	791	4119	375	297	1102	774	186	672	1372
K02072	D-methionine transport system permease protein	1202	5955	728	858	15408	2387	481	4185	3398	274	1729	450	1210	2003	200	410	93	1391	8896	9344	4297	1689	413	1650	649	2033	1785	2665	1206	11664	15146	6292	5794	2302	8042	5628	6446	1119	2020	791	4126	375	297	1135	774	187	737	1373
K02073	D-methionine transport system substrate-binding protein	1202	5945	732	641	11419	2378	476	3820	3227	253	1583	334	1035	1953	119	404	93	1446	8876	9311	4291	1688	142	1641	646	2007	1893	2598	1097	11585	15031	6338	5768	2286	7970	5538	6386	1168	2018	699	3867	375	295	1102	758	186	655	1372
K02074	zinc/manganese transport system ATP-binding protein	1033	5623	511	45	43	15	0	21	1	1	18	6	15	2	0	1	31	588	0	5	23	4	11	1	4	7	37	3	56	60	65	9	2	7	10	297	9	0	0	0	0	0	0	0	4	0	0	11
K02075	zinc/manganese transport system permease protein	1036	5624	514	45	43	15	0	21	1	1	18	7	15	2	0	1	31	588	0	6	23	4	11	1	4	17	51	3	56	60	65	9	2	7	10	297	9	0	0	0	0	0	0	0	4	0	0	11
K02076	Fur family transcriptional regulator, zinc uptake regulator	114	97	24	2	92	81	2	8	26	62	18	1	38	3	3	1	7	500	88	137	136	742	8	29	8	9	42	2	19	195	108	42	41	4	171	2	111	151	1	6	2	14	4	30	5	0	4	85
K02077	zinc/manganese transport system substrate-binding protein	1037	5624	514	46	295	16	4	27	4	1	19	11	17	4	1	3	34	597	0	6	26	4	11	2	4	8	54	5	60	60	65	22	2	8	10	354	9	0	0	0	0	0	0	1	4	0	2	12
K02078	acyl carrier protein	1276	6019	847	4842	27110	7011	646	5142	7286	402	2420	13836	2116	2160	771	492	136	1631	14110	17020	20505	3672	394	1876	684	2308	7978	2996	2099	17101	19299	7363	7415	3050	8636	12003	10094	1453	2177	1222	4422	604	300	1305	834	199	1535	1525
K02079	N-acetylgalactosamine-6-phosphate deacetylase [EC:3.5.1.25]	0	25	3	0	0	0	0	6	0	0	0	0	2	0	0	0	2	0	0	0	0	0	0	0	0	0	0	1	24	0	0	1	0	0	0	0	2	0	0	0	0	1	0	0	0	0	0	2
K02080	galactosamine-6-phosphate isomerase [EC:5.3.1.-]	0	19	16	1	1	5	0	10	17	0	0	0	3	0	0	0	0	0	0	0	0	0	0	1	0	0	6	1	8	0	0	0	0	0	0	0	1	9	0	0	0	0	0	0	0	0	1	0
K02081	DeoR family transcriptional regulator, aga operon transcriptional repressor	8	67	51	160	2142	467	24	292	825	19	522	284	197	129	548	52	19	187	1262	973	143	83	29	476	35	175	162	260	200	1461	1331	515	505	165	601	5675	435	107	109	175	245	265	6	112	126	12	143	326
K02082	tagatose-6-phosphate ketose/aldose isomerase [EC:5.-.-.-]	301	592	82	240	806	153	5	153	40	13	0	9	64	0	1	17	9	167	19	191	39	0	31	11	48	15	8	7	36	7	13	4	17	6	89	339	33	26	5	1	152	5	1	18	208	2	44	2
K02083	allantoate deiminase [EC:3.5.3.9]	25	41	26	77	322	35	45	118	13	6	76	146	18	28	4	46	10	26	1	2	2	0	3	49	20	4	20	72	119	38	138	256	115	19	147	325	34	20	18	27	39	3	4	20	113	2	49	27
K02086	DNA replication protein	742	5139	100	240	118	35	1	57	46	2	114	6	58	120	0	1	16	523	1	28	47	0	10	7	2	3	44	9	13	263	17	17	25	49	77	17	28	0	1	0	7	9	0	0	12	0	12	1
K02092	allophycocyanin alpha subunit	0	0	0	0	0	0	0	0	0	0	0	0	0	0	0	1	3	8	0	0	3	3	2	0	0	1	0	0	3	0	1	0	0	0	0	0	0	0	0	0	0	0	0	0	0	0	0	1
K02093	allophycocyanin beta subunit	0	0	0	0	0	0	0	0	0	0	0	0	0	0	0	1	3	8	0	0	3	3	2	0	0	1	0	0	3	0	1	0	0	0	0	0	0	0	0	0	0	0	0	0	0	0	0	1
K02094	phycobilisome core linker protein	0	0	0	0	0	0	0	0	0	0	0	0	0	0	0	1	3	8	0	0	3	3	2	0	0	1	0	0	3	0	1	0	0	0	0	0	0	0	0	0	0	0	0	0	0	0	0	1
K02095	allophycocyanin-B	0	0	0	0	0	0	0	0	0	0	0	0	0	0	0	1	3	8	0	0	3	3	2	0	0	1	0	0	3	0	1	0	0	0	0	0	0	0	0	0	0	0	0	0	0	0	0	1
K02096	phycobilisome core-membrane linker protein	0	0	0	0	0	0	0	0	0	0	0	0	0	0	0	1	3	8	0	0	3	3	2	0	0	1	0	0	3	0	1	0	0	0	0	0	0	0	0	0	0	0	0	0	0	0	0	1
K02097	phycobilisome core component	0	0	0	0	0	0	0	0	0	0	0	0	0	0	0	1	3	8	0	0	3	3	2	0	0	1	0	0	3	0	1	0	0	0	0	0	0	0	0	0	0	0	0	0	0	0	0	1
K02099	AraC family transcriptional regulator, arabinose operon regulatory protein	6	135	48	368	14749	3545	551	3563	1647	269	493	200	841	545	164	142	24	25	5137	3276	2339	1041	60	1017	149	804	1126	149	269	7248	4939	1312	3971	598	5652	5618	5058	462	371	312	3177	156	16	542	356	176	238	1281
K02100	MFS transporter, SP family, arabinose:H+ symporter	0	22	9	0	2529	0	0	1	139	0	0	2	5	0	0	0	0	100	1	0	0	0	0	0	0	0	0	11	12	0	1	3	27	8	28	667	1	0	0	0	0	0	0	0	0	0	0	0
K02101	arabinose operon protein AraL	0	0	0	0	0	0	0	0	0	0	0	0	0	0	0	0	0	0	0	1	0	0	0	0	0	0	0	0	0	0	0	0	0	0	0	0	0	0	0	0	0	0	0	0	0	0	0	0
K02102	arabinose operon protein AraM	0	22	3	18	2899	1554	283	1004	5	2	107	16	26	20	27	3	0	0	0	0	5	0	1	5	1	0	0	5	13	31	4	9	0	6	4	3099	4	16	1	97	0	0	1	3	0	0	27	1
K02103	GntR family transcriptional regulator, arabinose operon transcriptional repressor	113	129	23	426	7446	1879	305	1586	492	96	388	282	258	113	131	120	13	336	4759	688	704	679	23	564	37	72	420	147	261	4156	1796	453	1010	194	616	3566	1091	268	89	240	413	118	12	130	178	7	129	371
K02106	short-chain fatty acids transporter	9	9	5	33	342	92	4	363	20	0	178	7	3	29	6	4	7	91	55	16	160	0	261	7	4	24	21	131	49	108	128	60	25	14	82	10	53	2	10	109	57	2	2	0	4	0	308	14
K02108	F-type H+-transporting ATPase subunit a [EC:3.6.3.14]	1275	5998	838	4722	25995	6680	629	4850	7238	337	2210	13830	2009	2157	754	488	125	1578	14088	16039	20234	3020	418	1741	670	850	7747	2979	2096	16512	19001	7085	6162	2955	4782	12277	9865	1288	2142	1215	4300	541	297	1229	807	195	1525	1412
K02109	F-type H+-transporting ATPase subunit b [EC:3.6.3.14]	1276	6004	830	4713	26666	6596	631	4924	7238	337	2210	13822	2009	2155	754	488	134	1636	14088	16039	20234	3020	418	1741	671	850	7867	2979	2094	16512	19000	7082	6162	2951	4782	12285	9865	1288	2142	1215	4300	541	297	1229	807	195	1525	1413
K02110	F-type H+-transporting ATPase subunit c [EC:3.6.3.14]	1269	5994	830	4715	25993	6676	629	4850	5678	294	2206	13829	1954	951	749	400	125	1529	13973	15245	20111	3005	405	1241	320	606	7272	2979	2082	11918	10565	2677	4612	1422	2942	12277	8359	658	915	876	3742	430	173	857	796	191	1467	1358
K02111	F-type H+-transporting ATPase subunit alpha [EC:3.6.3.14]	1275	6004	838	4712	26666	6596	631	4925	7238	337	2210	13822	2013	2155	754	488	125	1578	14088	16039	20234	3020	418	1741	671	850	7747	2979	2096	16512	19000	7083	6162	2950	4782	12285	9865	1288	2142	1215	4300	541	297	1229	807	195	1525	1412
K02112	F-type H+-transporting ATPase subunit beta [EC:3.6.3.14]	1276	6002	834	4723	26697	6802	633	4926	7238	337	2210	13830	2013	2157	755	488	125	1575	14088	16039	20234	3020	418	1741	671	850	7747	2979	2096	16512	19001	7085	6162	2956	4782	12287	9866	1288	2142	1215	4300	541	297	1229	807	195	1525	1412
K02113	F-type H+-transporting ATPase subunit delta [EC:3.6.3.14]	1266	5983	827	4680	23809	6674	628	4510	5447	276	1837	13799	1847	804	735	391	119	1424	13751	14990	19888	3001	405	1098	232	572	7097	2854	2002	11310	10178	2507	3934	1355	2720	12204	7840	591	886	873	1386	410	170	844	769	163	1143	1286
K02114	F-type H+-transporting ATPase subunit epsilon [EC:3.6.3.14]	1276	6005	838	4723	26697	6802	633	4927	7238	337	2210	13830	2013	2157	755	488	125	1571	14069	16025	20227	3020	157	1735	671	828	7735	2979	2038	16462	18918	7083	6160	2949	4723	12288	9838	1288	2142	1207	4300	541	295	1229	806	195	1525	1411
K02115	F-type H+-transporting ATPase subunit gamma [EC:3.6.3.14]	1276	6005	838	4723	26697	6802	633	4927	7238	337	2210	13830	2013	2157	755	488	125	1578	14088	16039	20234	3020	418	1741	671	850	7747	2979	2096	16512	19001	7085	6162	2956	4782	12288	9866	1288	2142	1215	4300	541	297	1229	807	195	1525	1412
K02116	ATP synthase protein I	143	234	138	26	100	2	4	26	204	22	377	40	21	152	12	102	39	514	387	141	38	3	18	140	10	44	300	68	317	352	60	94	565	37	219	23	52	3	0	23	145	17	1	129	52	128	22	665
K02117	V-type H+-transporting ATPase subunit A [EC:3.6.3.14]	49	128	120	1318	16058	6565	611	4586	4102	340	1504	13712	1282	1980	205	351	58	362	1028	4627	2850	1242	373	1785	646	2127	7180	299	858	15854	16659	6931	6922	2816	8157	5409	8432	1391	2120	860	4185	364	152	1118	761	186	801	1410
K02118	V-type H+-transporting ATPase subunit B [EC:3.6.3.14]	49	128	120	1316	16081	6697	611	4930	4107	358	1506	13712	1283	1980	205	368	60	361	1478	5276	2961	1615	375	1834	646	2131	7180	300	857	15855	16693	6951	6920	2830	8186	5411	8464	1378	2124	860	4206	365	154	1118	761	186	807	1412
K02119	V-type H+-transporting ATPase subunit C [EC:3.6.3.14]	47	121	99	842	10489	3704	581	4142	3267	327	1315	387	1203	1954	192	309	40	285	925	2710	2422	1236	373	1627	621	604	1768	273	468	14258	14656	6317	4918	2276	4636	5203	7052	1276	2023	614	4066	357	152	1088	758	184	655	1384
K02120	V-type H+-transporting ATPase subunit D [EC:3.6.3.14]	49	128	120	1318	16081	6703	611	4932	4107	358	1506	13712	1284	1980	205	368	60	357	1478	5276	2961	1615	375	1834	646	2125	7180	300	859	15855	16694	6951	6924	2830	8186	5411	8464	1392	2124	852	4206	365	154	1118	761	186	807	1412
K02121	V-type H+-transporting ATPase subunit E [EC:3.6.3.14]	49	124	101	1107	15994	6558	611	4225	3934	313	1303	13619	1113	1848	137	348	58	358	1075	5068	2793	1324	331	1768	643	2123	7172	294	847	15559	16643	6925	6864	2809	8064	5407	8401	1367	2112	854	3928	356	152	1118	739	186	791	1410
K02122	V-type H+-transporting ATPase subunit F [EC:3.6.3.14]	47	121	99	842	10513	3842	581	4492	3279	345	1317	387	1206	1954	192	327	42	287	1375	3359	2533	1609	375	1677	623	609	1768	274	469	14314	14717	6390	4942	2290	4676	5205	7086	1337	2028	614	4087	358	154	1092	758	184	661	1386
K02123	V-type H+-transporting ATPase subunit I [EC:3.6.3.14]	49	126	120	1318	16080	6703	611	4932	4100	358	1506	13712	1283	1980	205	367	60	357	1478	4235	2816	1615	375	1833	642	1589	7153	300	859	15850	16670	6898	5929	2830	4796	5411	8463	1332	2124	852	4206	365	154	1114	761	186	807	1412
K02124	V-type H+-transporting ATPase subunit K [EC:3.6.3.14]	49	128	108	1316	16081	6703	611	4930	4107	358	1506	13712	1283	1980	205	368	60	361	1478	5276	2961	1615	375	1834	644	1762	7179	300	857	15855	16693	6951	6920	2830	8186	5411	8464	1378	2124	860	4206	365	154	1118	761	186	807	1412
K02132	F-type H+-transporting ATPase subunit alpha [EC:3.6.3.14]	0	0	0	0	0	0	0	0	0	0	0	0	0	0	0	0	0	0	0	0	0	0	0	0	0	0	0	0	1	0	0	0	0	0	0	0	0	0	0	0	0	0	0	0	0	0	0	0
K02137	F-type H+-transporting ATPase oligomycin sensitivity conferral protein [EC:3.6.3.14]	0	4	0	0	0	0	0	0	0	0	0	0	0	0	0	0	0	0	0	0	0	0	0	0	0	0	0	0	0	0	0	0	0	0	0	0	0	0	0	0	0	0	0	0	0	0	0	0
K02160	acetyl-CoA carboxylase biotin carboxyl carrier protein	292	454	271	519	10324	3814	594	3746	1516	265	1402	337	965	740	109	287	78	1079	8005	7262	3466	1341	349	1025	278	791	1084	407	1042	9320	7520	1946	2864	761	2652	5521	5671	675	793	358	3234	213	172	777	713	187	605	1371
K02164	nitric-oxide reductase NorE protein [EC:1.7.99.7];nitric oxide reductase NorE protein	52	22	1	0	1	0	0	0	0	0	0	2	0	0	0	0	3	3	0	0	1	0	1	0	0	0	1	0	2	0	1	3	0	0	0	0	0	0	0	0	0	0	0	0	0	0	0	0
K02167	TetR/AcrR family transcriptional regulator, transcriptional repressor of bet genes	70	177	12	0	4	0	0	22	0	2	0	10	19	1	0	0	10	15	2	1	0	0	0	0	5	3	1	2	267	0	2	7	1	0	0	0	42	0	0	0	0	3	0	2	2	0	0	4
K02168	high-affinity choline transport protein	34	170	61	2	10	1	0	23	0	2	1	15	32	2	0	1	25	216	3281	4741	764	1	8	0	6	20	31	76	597	0	1264	13	6	48	1	1	43	0	0	100	6	6	146	7	10	0	11	8
K02169	biotin synthesis protein BioC;malonyl-CoA O-methyltransferase [EC:2.1.1.197]	59	178	85	495	5577	2871	28	492	869	15	190	13245	96	22	13	42	33	401	3396	5500	988	6	0	153	26	183	5446	103	999	1547	3239	567	989	543	94	207	1432	42	97	355	119	11	146	33	8	2	145	31
K02170	biotin biosynthesis protein BioH	21	161	47	2	5	0	0	22	0	2	0	9	32	1	0	1	9	55	3280	4652	756	0	0	0	5	5	0	53	589	0	1262	4	1	0	0	0	42	0	0	0	0	4	146	7	4	0	3	4
K02171	penicillinase repressor	0	1	0	0	0	0	0	0	0	0	0	0	0	0	0	0	0	38	0	0	0	0	0	0	0	0	0	1	0	0	0	0	0	0	0	0	0	0	0	0	0	0	0	0	0	0	0	0
K02172	bla regulator protein blaR1	0	1	0	0	0	0	0	0	0	0	0	0	0	0	0	0	0	38	0	0	0	0	0	0	0	0	0	1	0	0	0	0	0	0	0	0	0	0	0	0	0	0	0	0	0	0	0	0
K02173	hypothetical protein	0	21	9	1	92	79	2	7	25	62	18	0	38	9	3	32	0	6	4245	317	53	688	22	31	0	24	85	2	33	152	89	40	43	4	168	0	46	152	1	5	25	0	2	30	2	2	15	84
K02182	crotonobetaine/carnitine-CoA ligase [EC:6.2.1.-]	105	58	85	0	1	0	0	0	0	0	0	3	0	1	0	0	1	217	0	0	2	0	1	2	0	9	56	1	7	1	1	1	0	0	0	1	2	0	0	0	0	0	0	0	0	0	0	2
K02188	cobalamin biosynthesis protein CbiD;cobalt-precorrin-5B (C1)-methyltransferase [EC:2.1.1.195]	215	204	95	723	17733	5557	594	4586	1747	227	1152	529	874	688	199	199	34	578	5431	1753	2877	1440	331	970	202	322	1214	2546	538	7571	5667	1604	2974	727	2270	6393	6230	392	383	527	3262	200	24	577	487	174	724	1254
K02189	cobalamin biosynthesis protein CbiG;cobalt-precorrin 5A hydrolase [EC:3.7.1.12]	169	202	44	587	17588	3541	588	4271	1684	216	997	393	810	663	189	194	36	816	1039	1375	2500	1436	330	961	187	195	1101	2542	453	7354	5262	1457	2816	591	2187	6390	5225	359	377	444	3256	217	24	563	488	174	592	1254
K02190	sirohydrochlorin cobaltochelatase [EC:4.99.1.3]	147	153	52	777	12081	5369	508	2780	1465	193	1201	485	822	471	170	239	25	619	919	1670	2414	1148	321	737	167	303	1019	2461	685	7268	5284	1611	2132	648	1993	5755	5445	395	369	411	969	194	19	582	664	148	688	1182
K02191	precorrin-8W decarboxylase [EC:1.-.-.-];cobalt-precorrin-7 (C15)-methyltransferase [EC:2.1.1.196]	107	71	16	10	3838	131	5	15	143	2	5	53	7	63	4	5	6	321	283	307	507	1135	10	10	21	24	91	2208	30	61	31	16	37	24	90	850	73	8	2	109	27	16	3	4	11	0	42	6
K02192	bacterioferritin-associated ferredoxin	90	176	618	10	576	207	7	44	39	71	22	62	59	26	5	19	11	254	68	3	51	651	2	33	54	43	99	3	320	245	109	46	49	18	247	115	110	156	1	7	113	6	3	61	225	2	48	91
K02193	heme exporter protein A [EC:3.6.3.41]	107	202	123	39	873	0	0	29	12	2	376	37	30	43	0	80	27	238	201	16	386	938	2	13	16	32	25	2308	286	16	5	48	4	11	86	67	46	1	0	1	24	16	0	29	30	5	11	10
K02194	heme exporter protein B	110	213	155	40	3402	0	9	31	160	2	376	44	31	43	0	80	27	257	202	16	409	939	4	13	16	32	25	2318	293	22	11	49	5	12	89	1049	46	1	0	1	24	16	0	31	31	5	11	10
K02195	heme exporter protein C	113	214	157	35	44	0	9	31	21	2	376	41	29	2	0	80	26	257	92	3	35	1	4	4	7	33	22	133	286	21	9	41	5	11	32	315	46	1	0	1	23	14	0	31	29	5	11	9
K02196	heme exporter protein D	20	29	61	0	0	0	0	5	0	0	0	2	4	0	0	0	10	15	2	1	3	0	2	0	0	7	4	1	26	0	0	6	0	0	0	0	1	0	0	0	0	0	0	0	0	0	1	4
K02197	cytochrome c-type biogenesis protein CcmE	112	217	157	39	3402	0	9	31	160	2	376	45	31	43	0	80	27	258	202	16	409	939	4	13	16	33	25	2318	295	22	12	50	32	19	117	1049	46	1	0	1	24	16	0	31	31	5	11	10
K02198	cytochrome c-type biogenesis protein CcmF	113	217	157	40	3402	0	9	31	160	2	376	45	31	43	0	80	27	266	202	16	409	939	4	13	16	33	25	2318	295	22	12	50	32	20	117	1049	46	1	0	1	24	16	0	31	31	5	11	10
K02199	cytochrome c biogenesis protein CcmG, thiol:disulfide interchange protein DsbE	112	213	157	8	46	0	0	23	0	2	376	37	32	2	0	80	26	146	3280	4654	758	0	2	4	7	32	6	119	575	14	1265	29	2	8	29	0	44	1	0	1	23	12	146	16	7	0	14	9
K02200	cytochrome c-type biogenesis protein CcmH	112	214	159	20	49	0	0	26	0	2	376	37	41	2	0	81	28	343	3280	4654	763	0	2	4	7	33	57	185	576	15	1265	42	4	8	29	0	46	1	0	1	23	15	146	24	32	5	14	10
K02201	pantetheine-phosphate adenylyltransferase [EC:2.7.7.3]	0	0	0	1	0	0	0	0	0	0	0	0	0	0	0	0	0	0	14	5	41	0	1	0	2	1	29	0	0	0	0	0	0	0	0	0	0	0	0	0	0	0	1	0	0	0	0	0
K02203	phosphoserine / homoserine phosphotransferase [EC:3.1.3.3 2.7.1.39]	22	77	32	128	8464	3473	565	3515	1125	130	646	88	599	534	88	145	16	12	5109	2700	1244	391	300	501	112	1136	526	210	183	5654	3178	584	2984	306	4402	4846	2268	252	286	190	2839	56	15	414	141	171	472	971
K02204	homoserine kinase type II [EC:2.7.1.39]	119	78	91	2	7	1	0	47	0	3	1	10	1	1	0	20	21	305	1	3	7	0	2	0	8	36	101	23	47	76	4	6	8	0	5	0	33	15	0	102	2	0	0	0	2	0	1	6
K02205	arginine/ornithine permease	3	3	0	0	0	0	0	0	0	0	0	0	0	0	0	0	2	1	0	0	0	0	1	0	0	0	0	0	4	3	0	0	0	0	0	0	0	0	0	0	0	0	0	0	0	0	0	0
K02217	ferritin [EC:1.16.3.1]	73	245	76	1294	18005	4637	192	1555	4330	272	1443	13725	889	1769	694	255	87	632	8895	14581	18898	2379	347	1231	636	757	7333	472	1494	10684	15205	6649	4567	2606	4076	7345	6945	1153	1860	995	3863	480	290	821	675	169	535	982
K02221	YggT family protein	1205	5894	712	34	808	231	14	210	1600	50	386	52	119	1212	7	191	65	1124	3620	6731	1196	145	324	603	386	917	695	151	644	4960	9897	4628	2791	1669	5569	625	1810	649	1253	453	686	149	274	443	47	10	81	88
K02224	cobyrinic acid a,c-diamide synthase [EC:6.3.5.9 6.3.1.-];cobyrinic acid a,c-diamide synthase [EC:6.3.5.9 6.3.5.11]	288	262	634	1066	23949	6630	622	4980	3576	291	1421	13736	1194	1938	218	362	65	1073	1723	3786	3215	2004	360	1669	656	741	1882	2562	980	14397	15426	6758	5095	2461	4606	6432	8198	1159	2032	883	4080	361	152	1129	764	190	791	1367
K02225	cobalamin biosynthetic protein CobC	74	40	7	0	1	0	0	0	0	0	0	6	0	0	0	0	9	74	0	1	1	0	0	0	0	3	1	1	13	0	2	7	0	0	0	0	1	0	0	0	2	0	0	0	2	0	0	3
K02226	alpha-ribazole phosphatase [EC:3.1.3.73]	156	201	56	542	13853	3804	574	4289	3295	333	1051	265	1099	1851	204	251	33	430	1107	2694	2459	1514	336	1322	596	1046	1542	289	439	12878	13788	6125	4812	2213	4547	5396	6868	1262	1949	769	4003	274	145	1059	636	181	603	1182
K02227	adenosylcobinamide-phosphate synthase [EC:6.3.1.10];adenosylcobinamide-phosphate synthase CobD [EC:6.3.1.10]	282	254	619	1347	23756	6672	603	4588	3325	274	1164	13721	962	1964	205	307	60	1076	4347	6995	18557	1785	350	1499	599	621	2288	2559	571	12677	14594	6108	4544	2299	4137	6406	7843	1023	1623	866	3934	358	149	999	724	186	796	1317
K02228	precorrin-6A synthase [EC:2.1.1.152]	9	34	510	0	3	0	0	0	0	0	0	6	0	0	0	0	15	93	1	0	2	0	0	0	0	2	25	1	17	0	0	5	0	0	0	0	0	0	0	0	0	0	0	0	1	0	0	5
K02229	precorrin-3B synthase [EC:1.14.13.83]	24	36	510	0	5	0	0	0	0	0	0	9	0	0	0	0	14	104	1	0	4	0	7	0	0	2	26	1	16	0	1	3	0	0	0	0	0	0	0	0	0	0	0	0	2	0	0	9
K02230	cobaltochelatase CobN [EC:6.6.1.2]	96	59	543	641	6933	2516	11	259	141	11	39	13225	23	45	12	18	21	360	191	141	422	1043	4	14	11	79	101	2230	96	266	406	39	29	101	143	91	16	2	5	39	102	9	1	39	19	1	7	22
K02231	adenosylcobinamide kinase / adenosylcobinamide-phosphate guanylyltransferase [EC:2.7.1.156 2.7.7.62]	307	412	674	1574	26054	6626	620	4999	3703	301	1435	13738	1219	2007	226	375	72	1122	4888	8825	19046	2499	361	1674	662	1305	2491	2603	1237	15397	16397	7054	5502	2597	4851	6443	8960	1147	2081	919	4205	390	152	1188	787	190	921	1402
K02232	adenosylcobyric acid synthase [EC:6.3.5.10]	260	247	653	1248	23217	6517	603	4588	1764	231	1152	13720	905	691	199	219	66	926	4143	5666	18254	1770	337	992	249	386	1784	2559	542	7942	6017	1669	2991	765	2295	6404	6336	392	395	527	3375	228	25	627	710	182	728	1262
K02233	adenosylcobinamide-GDP ribazoletransferase [EC:2.7.8.26]	264	269	638	1349	24342	6674	603	4634	3342	277	1166	13721	964	1964	205	327	63	1083	4444	7749	18460	1949	350	1499	607	689	2309	2560	581	13310	14690	6229	4590	2302	4280	6406	8063	1038	1633	866	3961	363	150	1021	722	186	913	1340
K02234	cobalamin biosynthesis protein CobW	80	45	510	0	4	0	0	0	0	0	0	6	0	0	0	1	13	99	0	1	5	3	2	0	0	4	2	1	18	0	3	7	0	0	0	0	0	0	0	0	0	0	0	0	2	0	0	5
K02236	leader peptidase (prepilin peptidase) / N-methyltransferase [EC:3.4.23.43 2.1.1.-]	1020	5633	92	9	42	11	1	8	6	3	0	1	1	20	4	4	16	532	0	5	21	0	5	12	3	20	2	10	14	2566	660	9	198	94	28	65	772	0	2	1	6	5	0	13	22	0	8	1
K02237	competence protein ComEA	1184	5934	682	202	15917	3703	587	3708	3071	197	743	307	886	1756	110	328	77	1129	9003	7956	2567	1955	388	1402	528	1018	1300	2461	1098	12887	14441	5575	3628	2080	3486	6602	4123	1124	1972	773	1308	264	293	1038	533	160	333	1274
K02238	competence protein ComEC	1261	5986	826	4819	26351	6883	641	4993	7258	395	2048	13810	2097	2160	770	409	122	1611	13975	14737	20300	3555	106	1835	678	1350	7908	2861	2146	16814	19085	7282	6391	3022	5073	12277	9987	1406	2162	1220	4377	590	298	1250	808	191	1454	1520
K02239	competence protein ComER	0	7	0	0	0	0	0	0	0	0	0	0	0	0	0	0	0	32	0	1	0	0	1	0	0	0	0	0	0	0	0	0	0	0	0	0	0	0	0	0	0	0	0	0	0	0	0	1
K02240	competence protein ComFA	1020	5635	107	240	140	35	1	69	67	9	114	6	58	120	0	1	16	527	20	215	78	0	36	16	2	7	51	9	18	268	17	17	41	49	90	17	41	23	6	1	27	12	0	0	14	0	13	2
K02241	competence protein ComFB	9	6	14	12	834	4	0	50	1567	46	4	2	57	1247	5	109	3	50	225	1938	643	953	14	512	370	791	550	2175	16	4680	8463	4467	2553	1534	5292	67	1538	705	1227	339	560	113	124	376	13	4	100	55
K02242	competence protein ComFC	1043	5644	98	1	37	5	1	1	21	6	1	11	2	1	1	25	29	550	65	181	265	91	12	2	59	40	1	31	16	109	34	13	27	53	32	4	86	3	2	109	142	16	3	18	216	2	50	7
K02243	competence protein ComGA	1020	5634	107	240	140	35	1	69	67	9	114	6	58	120	0	1	16	527	20	215	77	0	36	16	2	7	8	9	18	268	17	17	41	49	90	17	31	23	6	1	27	12	0	0	14	0	13	2
K02244	competence protein ComGB	1020	5634	92	1	36	4	1	1	5	2	0	0	0	1	0	1	16	527	0	3	21	0	4	2	1	3	1	9	12	4	4	4	1	0	4	4	1	0	0	0	0	3	0	0	2	0	0	1
K02245	competence protein ComGC	1020	5635	107	240	140	35	1	69	67	9	114	6	58	120	0	1	16	527	20	215	77	0	36	16	2	7	8	9	18	268	17	17	41	49	90	17	31	23	6	1	27	12	0	0	14	0	13	2
K02246	competence protein ComGD	1019	5629	83	0	36	4	1	0	4	2	0	0	0	1	0	1	16	521	0	3	21	0	3	1	1	3	1	9	12	4	4	2	1	0	0	3	1	0	0	0	0	0	0	0	2	0	0	1
K02247	competence protein ComGE	0	5	0	0	0	0	0	0	0	0	0	0	0	0	0	0	0	28	0	0	0	0	1	0	0	0	0	0	1	0	0	0	0	0	0	0	0	0	0	0	0	0	0	0	0	0	0	0
K02248	competence protein ComGF	1015	5623	83	1	36	4	1	0	5	2	0	0	0	1	0	1	11	349	0	3	20	0	3	2	1	1	1	8	9	4	4	1	1	0	0	3	0	0	0	0	0	0	0	0	2	0	0	1
K02249	competence protein ComGG	0	5	0	0	0	0	0	0	0	0	0	0	0	0	0	0	0	28	0	0	0	0	0	0	0	0	0	0	0	0	0	0	0	0	0	0	0	0	0	0	0	0	0	0	0	0	0	0
K02250	competence protein ComK	3	8	1	0	0	0	0	0	0	0	0	0	0	0	0	0	5	70	0	0	1	0	3	0	0	0	0	1	4	3	0	3	0	0	0	0	0	0	0	0	0	3	0	0	0	0	0	1
K02251	competence protein ComQ	3	2	0	0	0	0	0	0	0	0	0	0	0	0	0	0	2	1	0	1	1	0	1	0	0	0	43	0	2	3	0	0	0	0	0	0	10	0	0	0	0	0	0	0	0	0	0	0
K02254	competence protein ComZ	0	0	0	0	0	0	0	0	0	0	0	0	0	0	0	0	0	0	0	0	0	0	1	0	0	0	0	0	0	0	0	0	0	0	0	0	0	0	0	0	0	0	0	0	0	0	0	0
K02255	ferritin-like protein 2	0	19	6	0	0	0	0	1	0	0	0	0	4	0	0	0	0	1	1	0	0	0	0	0	0	0	0	1	3	0	0	1	0	0	0	0	1	0	0	0	0	0	0	0	0	0	0	0
K02258	cytochrome c oxidase assembly protein subunit 11;cytochrome c oxidase subunit XI assembly protein	126	55	114	12	4	0	0	4	0	0	0	7	9	1	0	1	16	315	0	2	6	0	2	0	0	16	53	67	23	1	3	19	2	0	0	0	4	0	0	2	2	3	0	8	27	5	0	8
K02259	cytochrome c oxidase assembly protein subunit 15;cytochrome c oxidase subunit XV assembly protein	138	86	627	12	8	0	0	4	0	0	0	16	9	2	0	2	43	493	2	4	17	4	15	0	0	27	94	69	42	4	4	27	2	0	0	0	4	0	0	2	2	6	0	9	27	5	2	19
K02266	cytochrome c oxidase subunit 6a	0	0	0	0	0	0	0	0	0	0	0	1	0	0	0	0	1	0	0	0	0	0	0	0	0	0	0	0	0	0	0	0	0	0	0	0	0	0	0	0	0	0	0	0	0	0	0	0
K02274	cytochrome c oxidase subunit I [EC:1.9.3.1]	138	82	627	14	8	0	0	7	1	0	0	16	9	4	0	4	43	450	2	4	23	4	15	2	1	27	94	68	41	4	5	25	2	0	1	0	4	0	0	2	3	6	0	51	35	8	2	19
K02275	cytochrome c oxidase subunit II [EC:1.9.3.1]	138	82	627	14	9	1	0	7	1	0	1	16	9	4	0	4	45	458	2	4	23	4	15	2	2	27	94	90	43	4	5	26	2	0	1	0	4	0	0	102	3	6	0	51	35	8	2	19
K02276	cytochrome c oxidase subunit III [EC:1.9.3.1]	138	81	627	14	8	0	0	7	1	0	0	16	9	4	0	3	35	450	2	4	22	4	15	2	1	27	164	68	38	4	5	23	2	0	1	0	4	0	0	2	3	6	0	50	35	8	0	18
K02277	cytochrome c oxidase subunit IV [EC:1.9.3.1]	3	9	1	2	0	0	0	3	0	0	0	0	0	0	0	0	2	33	0	1	4	0	3	0	0	0	0	0	2	3	0	2	0	0	0	0	0	0	0	0	0	2	0	10	0	0	0	1
K02278	prepilin peptidase CpaA [EC:3.4.23.43]	117	84	66	110	5522	2809	413	1204	2005	67	563	196	99	1300	41	245	27	344	4536	1254	596	47	21	614	376	274	571	153	172	4838	8765	4699	1592	1577	1951	4307	1616	710	1298	482	634	131	131	400	131	6	213	103
K02279	pilus assembly protein CpaB	123	108	123	290	4682	392	47	781	2037	123	871	198	236	1426	40	241	40	392	346	1413	2204	994	56	1220	508	459	1290	2456	256	7086	11006	5772	3234	1952	3379	795	4953	793	1382	392	3276	299	134	556	379	44	463	428
K02280	pilus assembly protein CpaC	112	47	79	15	873	0	0	4	0	0	376	31	2	42	0	79	21	308	110	16	380	938	2	13	11	23	57	2241	19	15	4	34	1	9	86	67	2	1	0	1	24	10	0	19	6	0	10	9
K02281	pilus assembly protein CpaD	77	36	45	8	41	0	0	1	0	0	376	27	1	1	0	79	12	77	0	1	0	0	2	4	2	13	1	66	4	14	2	21	1	8	29	0	2	1	0	1	23	8	0	9	3	0	10	4
K02282	pilus assembly protein CpaE	113	71	84	15	4677	122	14	175	166	3	520	41	55	42	1	99	21	309	339	58	421	977	29	13	19	27	101	2251	36	189	11	36	10	9	94	747	34	46	0	1	24	10	0	22	7	0	11	9
K02283	pilus assembly protein CpaF	176	181	625	392	10681	3711	589	4004	2949	238	1231	262	741	1805	111	400	68	463	5372	2681	3066	1298	365	1571	537	546	1709	2508	360	12202	13827	6159	4549	2182	4257	5817	6849	1060	1635	583	3680	334	146	960	483	185	612	1328
K02284	phycocyanin alpha chain	0	0	0	0	0	0	0	0	0	0	0	0	0	0	0	1	3	8	0	0	3	3	2	0	0	1	0	0	3	0	1	0	0	0	0	0	0	0	0	0	0	0	0	0	0	0	0	1
K02285	phycocyanin beta chain	0	0	0	0	0	0	0	0	0	0	0	0	0	0	0	1	3	8	0	0	3	3	2	0	0	1	0	0	3	0	1	0	0	0	0	0	0	0	0	0	0	0	0	0	0	0	0	1
K02286	phycocyanin-associated rod linker protein	0	0	0	0	0	0	0	0	0	0	0	0	0	0	0	1	3	8	0	0	3	3	2	0	0	1	0	0	3	0	1	0	0	0	0	0	0	0	0	0	0	0	0	0	0	0	0	1
K02287	phycocyanin-associated, rod	0	0	0	0	0	0	0	0	0	0	0	0	0	0	0	1	3	8	0	0	3	3	2	0	0	1	0	0	3	0	1	0	0	0	0	0	0	0	0	0	0	0	0	0	0	0	0	1
K02288	phycocyanobilin lyase alpha subunit [EC:4.-.-.-]	0	0	0	0	0	0	0	0	0	0	0	0	0	0	0	1	3	8	0	0	3	3	2	0	0	1	0	0	3	0	1	0	0	0	0	0	0	0	0	0	0	0	0	0	0	0	0	1
K02289	phycocyanobilin lyase beta subunit	0	0	0	0	0	0	0	0	0	0	0	0	0	0	0	1	3	8	0	0	3	3	2	0	0	1	0	0	3	0	1	0	0	0	0	0	0	0	0	0	0	0	0	0	0	0	0	1
K02290	phycobilisome rod-core linker protein	0	0	0	0	0	0	0	0	0	0	0	0	0	0	0	1	3	8	0	0	3	3	2	0	0	1	0	0	3	0	1	0	0	0	0	0	0	0	0	0	0	0	0	0	0	0	0	1
K02291	phytoene synthase [EC:2.5.1.32]	113	63	567	2	4	0	0	5	1	0	0	8	0	3	0	2	23	322	2	1	9	3	7	2	1	25	78	1	44	0	5	10	0	0	0	2	2	0	0	2	3	3	0	33	10	3	2	8
K02292	beta-carotene ketolase (CrtO type)	0	0	0	0	0	0	0	0	0	0	0	0	0	0	0	1	3	10	0	0	3	3	2	0	0	1	0	0	3	0	1	0	0	0	0	0	0	0	0	0	0	0	0	0	0	0	0	1
K02293	phytoene dehydrogenase, phytoene desaturase [EC:1.14.99.-]	6	0	0	0	0	0	0	0	0	0	0	0	0	0	0	1	3	8	0	0	3	3	2	0	0	1	0	0	3	0	1	0	0	0	0	0	0	0	0	0	0	0	0	0	0	0	0	1
K02294	beta-carotene hydroxylase [EC:1.14.13.-]	10	2	18	0	0	0	0	3	0	0	0	5	0	0	0	1	9	126	2	0	3	3	4	0	0	5	0	0	13	0	1	3	0	0	0	0	1	0	0	0	2	0	0	0	0	0	0	2
K02297	cytochrome o ubiquinol oxidase subunit II [EC:1.10.3.-]	58	181	85	0	9	0	0	23	0	2	0	14	32	2	0	1	12	123	3280	4654	757	0	0	0	5	27	3	54	569	0	1264	7	1	0	0	0	44	0	0	2	2	4	146	7	6	0	3	7
K02298	cytochrome o ubiquinol oxidase subunit I [EC:1.10.3.-]	58	178	85	0	9	0	0	23	0	2	0	14	32	2	0	1	12	123	3280	4653	757	0	0	0	5	27	3	54	570	0	1264	7	1	0	0	0	44	0	0	2	2	4	146	7	6	0	3	7
K02299	cytochrome o ubiquinol oxidase subunit III [EC:1.10.3.-]	58	181	85	0	9	0	0	23	0	2	0	14	32	2	0	1	12	123	3280	4654	757	0	0	0	5	27	3	54	569	0	1264	7	1	0	0	0	44	0	0	2	2	4	146	7	6	0	3	7
K02300	cytochrome o ubiquinol oxidase operon protein cyoD	58	182	85	0	9	0	0	23	0	2	0	14	32	2	0	1	12	127	3280	4654	757	0	0	0	5	27	3	54	569	0	1264	7	1	0	0	0	44	0	0	2	2	4	146	7	6	0	3	7
K02301	protoheme IX farnesyltransferase [EC:2.5.1.-]	139	236	643	14	13	0	0	29	1	2	0	23	41	5	0	5	45	509	3282	4655	779	4	15	2	6	32	94	122	594	4	1267	26	3	0	1	0	46	0	0	2	3	11	146	58	39	8	5	19
K02302	uroporphyrin-III C-methyltransferase / precorrin-2 dehydrogenase / sirohydrochlorin ferrochelatase [EC:2.1.1.107 1.3.1.76 4.99.1.4]	118	214	651	3	285	139	6	375	9	20	3	23	36	7	1	21	34	477	3663	4749	876	291	12	56	6	42	100	58	618	3	1303	83	3	16	33	59	76	1	4	2	8	8	148	39	13	4	12	23
K02303	uroporphyrin-III C-methyltransferase [EC:2.1.1.107]	110	53	88	1	4	0	0	0	1	0	0	12	0	2	0	3	29	386	15	8	49	3	5	2	1	14	82	2	23	3	5	7	0	0	0	0	0	0	0	2	1	2	1	32	10	3	0	7
K02304	precorrin-2 dehydrogenase / sirohydrochlorin ferrochelatase [EC:1.3.1.76 4.99.1.4]	180	189	98	640	14581	3891	594	4476	3487	339	1205	394	1151	1952	196	352	37	826	1431	3388	2855	2545	349	1615	638	1045	1880	2484	490	14136	14721	6353	4959	2279	4681	5984	7121	1268	2011	713	4069	373	152	1157	762	189	654	1438
K02305	nitric-oxide reductase, cytochrome c-containing subunit II [EC:1.7.99.7];nitric oxide reductase, cytochrome c-containing subunit II	55	22	6	0	1	0	0	0	0	0	0	1	0	0	0	0	3	11	0	0	1	0	0	0	0	1	1	0	2	0	1	3	0	0	0	0	0	0	0	0	0	0	0	0	0	0	0	0
K02312	2,3-dihydroxybenzoate-AMP ligase [EC:2.7.7.58]	5	11	477	10	32	206	2	5	0	0	0	8	0	5	1	1	11	16	68	555	5	83	1	1	0	5	1	0	11	0	3	4	0	5	2	3	1	0	0	0	16	0	0	0	0	0	0	5
K02313	chromosomal replication initiator protein	1276	6024	835	4840	27133	7010	646	5153	7286	402	2423	13836	2115	2160	771	492	134	1626	14129	17212	20516	3672	420	1877	683	2292	7986	2974	2157	17105	19298	7368	7423	3050	8637	12296	10094	1439	2177	1114	4442	604	300	1305	838	199	1535	1526
K02314	replicative DNA helicase [EC:3.6.4.12];replicative DNA helicase [EC:3.6.1.-]	1276	6024	847	4842	27134	7011	646	5155	7286	402	2424	13836	2116	2160	771	492	136	1644	14129	17212	20516	3672	420	1877	684	2315	7986	2996	2161	17105	19299	7368	7427	3050	8637	12296	10094	1453	2177	1222	4442	604	300	1305	838	199	1535	1526
K02315	DNA replication protein DnaC	684	5304	81	620	14950	3816	589	4460	3377	344	1495	432	1130	1919	209	430	51	119	5550	4628	3406	2547	84	1681	649	1159	1693	2581	824	14102	14686	6426	5947	2293	8078	5404	7195	1301	2025	693	4111	363	151	1127	755	188	677	1441
K02316	DNA primase [EC:2.7.7.-]	997	5527	828	4841	27134	7011	646	5155	7286	402	2424	13836	2116	2156	770	461	136	1636	14129	17211	20516	3672	420	1875	684	2300	7986	2996	2161	17092	19299	7366	7427	3049	8637	12296	10092	1452	2176	1222	4417	604	300	1305	838	197	1524	1525
K02317	DNA replication protein DnaT	0	19	6	0	0	0	0	4	0	0	0	0	4	0	0	0	0	1	1	0	0	0	0	0	0	0	0	1	6	0	0	1	0	0	0	0	1	0	0	0	0	0	0	0	0	0	0	0
K02319	DNA polymerase I [EC:2.7.7.7]	0	0	0	1	0	0	0	0	0	0	0	0	0	0	0	1	0	0	14	5	41	0	1	0	2	1	29	0	0	0	0	0	0	0	0	0	0	0	0	0	0	0	1	0	0	0	0	0
K02320	DNA polymerase alpha subunit A [EC:2.7.7.7]	0	0	0	0	0	0	0	0	0	0	0	0	0	0	0	0	0	0	0	0	0	0	0	0	0	0	0	0	1	0	0	0	0	0	0	0	0	0	0	0	0	0	0	0	0	0	0	0
K02322	DNA polymerase II large subunit [EC:2.7.7.7]	0	0	0	1	0	0	0	0	0	0	0	0	0	0	0	0	0	0	14	5	41	0	1	0	2	1	29	0	0	0	0	0	0	0	0	0	0	0	0	0	0	0	1	0	0	0	0	0
K02323	DNA polymerase II small subunit [EC:2.7.7.7]	0	0	0	1	0	0	0	0	0	0	0	0	0	0	0	0	0	0	14	5	41	0	1	0	2	1	29	0	0	0	0	0	0	0	0	0	0	0	0	0	0	0	1	0	0	0	0	0
K02330	DNA polymerase beta subunit [EC:2.7.7.7 4.2.99.-]	49	19	0	0	0	0	0	0	0	0	0	0	0	0	0	0	0	1	0	0	0	0	0	0	0	0	0	0	0	0	1	0	0	0	0	0	0	0	0	0	0	0	0	0	0	0	0	0
K02334	DNA polymerase bacteriophage-type [EC:2.7.7.7]	262	3162	190	479	11642	752	75	1408	2677	220	1294	250	658	1495	139	235	51	920	710	3761	2372	1360	76	1007	550	1099	1547	381	453	8208	11169	5791	4592	2009	7256	1319	5266	1201	1727	582	3584	254	133	741	370	52	445	358
K02335	DNA polymerase I [EC:2.7.7.7]	1275	6024	847	4841	27134	7011	646	5155	7286	402	2424	13836	2116	2156	770	461	136	1644	14129	17211	20516	3672	420	1875	684	2300	7984	2996	2160	17092	19299	7366	7427	3049	8637	12296	10092	1452	2176	1222	4417	604	300	1305	838	197	1524	1525
K02336	DNA polymerase II [EC:2.7.7.7]	36	156	13	0	3	0	0	22	0	2	0	9	19	1	0	0	5	3	2	0	0	0	0	0	5	4	1	1	262	0	0	3	1	0	0	0	42	0	0	0	0	3	0	2	1	0	0	3
K02337	DNA polymerase III subunit alpha [EC:2.7.7.7]	1276	6024	841	4842	27086	7009	644	5155	7278	402	2424	13836	2115	2160	771	491	136	1644	14129	17177	20354	3672	420	1875	683	2315	7986	2996	2160	17091	19273	7314	7412	3048	8610	12273	10087	1393	2177	1217	4441	604	300	1301	838	199	1493	1526
K02338	DNA polymerase III subunit beta [EC:2.7.7.7]	1275	6018	846	4835	23187	7009	641	5143	7218	401	2365	13813	2109	2123	758	490	136	1644	14129	17114	20516	3672	420	1877	682	2315	7986	2934	2060	17105	19299	7367	7427	3048	8637	12208	10094	1452	2177	1135	4442	604	300	1305	838	199	1523	1526
K02339	DNA polymerase III subunit chi [EC:2.7.7.7]	135	206	133	8	49	0	0	23	0	2	376	38	33	2	0	80	28	348	3281	4654	760	0	2	4	7	34	58	119	578	14	1265	30	2	8	29	0	44	1	0	3	23	12	146	16	8	0	14	10
K02340	DNA polymerase III subunit delta [EC:2.7.7.7]	1260	5984	841	4530	19923	6854	626	4356	6748	308	1912	13696	1841	1912	671	433	126	1628	13764	16271	18198	2608	136	1571	553	2208	7415	622	1901	16182	17775	6632	6080	2781	7384	12054	6998	1372	2128	1110	1623	550	292	1232	606	168	1162	1424
K02341	DNA polymerase III subunit delta' [EC:2.7.7.7]	997	5515	839	4837	23345	7009	643	5142	7219	401	2377	13817	2115	2139	762	489	136	1475	14110	16157	20345	3672	160	1871	679	1397	7805	2942	1994	17055	19215	7366	6435	3041	5188	12211	10066	1452	2177	1135	4442	604	298	1305	837	199	1523	1526
K02342	DNA polymerase III subunit epsilon [EC:2.7.7.7]	1262	5901	798	4108	13112	3354	58	1153	4308	191	1536	13483	1104	392	586	180	105	1448	8932	14755	19794	3238	35	492	178	1845	6820	2753	1683	5386	6646	1928	3488	1025	5394	6757	5897	399	574	464	701	298	155	390	522	17	1170	239
K02343	DNA polymerase III subunit gamma/tau [EC:2.7.7.7]	1271	6004	844	4830	26839	7004	642	5101	7276	399	2047	13808	2111	2158	770	390	131	1522	14128	17211	20513	3672	419	1865	674	2310	7982	2928	2154	17009	19272	7280	7404	2992	8601	11925	10070	1363	2177	1221	4415	595	300	1292	831	199	1516	1525
K02344	DNA polymerase III subunit psi [EC:2.7.7.7]	2	150	11	0	5	0	0	22	0	2	0	6	31	1	0	1	3	15	3280	4652	756	0	0	0	5	3	0	53	550	0	1262	3	1	0	0	0	42	0	0	0	0	4	146	7	4	0	3	2
K02345	DNA polymerase III subunit theta [EC:2.7.7.7]	0	150	10	0	3	0	0	22	0	2	0	6	19	1	0	0	1	2	2	0	0	0	0	0	5	3	0	1	253	0	0	2	1	0	0	0	42	0	0	0	0	3	0	2	0	0	0	0
K02346	DNA polymerase IV [EC:2.7.7.7]	1163	5931	840	1875	20450	6953	630	5101	4208	375	2340	13777	1447	2117	754	455	112	1092	10481	9820	18965	3426	152	1685	661	874	2424	2792	1236	15820	16690	7209	5599	2652	5033	11330	8959	1445	2084	966	4287	587	148	1270	803	191	1069	1491
K02347	DNA polymerase (family X)	3	8	1	0	2	0	0	46	0	3	0	5	0	0	0	20	8	95	1	2	2	0	3	0	9	6	61	1	9	79	1	3	8	0	5	0	31	15	0	0	0	3	0	1	1	0	2	2
K02348	ElaA protein	867	2194	579	10	16	5	1	62	14	4	1	8	8	1	0	25	33	681	3	38	174	0	5	8	49	11	81	30	39	9	4	12	0	6	19	11	21	4	1	102	132	3	1	18	208	2	4	9
K02351	putative membrane protein	61	28	31	0	3	0	0	1	0	0	0	2	0	0	0	0	3	70	1	1	4	0	5	0	0	0	0	2	12	3	1	3	0	0	1	0	1	0	0	0	2	0	0	0	2	0	0	3
K02352	drp35	0	1	0	0	0	0	0	0	0	0	0	0	0	0	0	0	0	38	0	0	0	0	0	0	0	0	0	1	0	0	0	1	0	0	0	0	0	0	0	0	0	1	0	0	0	0	0	0
K02355	elongation factor EF-G [EC:3.6.5.3];elongation factor G	1276	6024	847	4842	27134	7011	646	5155	7286	402	2424	13836	2116	2160	771	492	136	1644	14129	17212	20516	3672	420	1877	684	2315	7986	2996	2161	17105	19299	7368	7427	3050	8637	12296	10094	1453	2177	1222	4442	604	300	1305	838	199	1535	1525
K02356	elongation factor P;elongation factor EF-P	1276	6024	847	4842	27134	7011	646	5155	7286	402	2424	13836	2116	2160	771	492	136	1644	14129	17212	20516	3672	420	1877	684	2315	7962	2996	2160	17105	19299	7368	7427	3050	8637	12296	10094	1453	2177	1222	4442	604	300	1305	838	199	1535	1526
K02357	elongation factor EF-Ts;elongation factor Ts	1275	6022	847	4603	21893	6054	637	5153	7286	402	2424	653	2116	2160	771	492	136	1644	14129	17212	20516	3672	420	1877	684	2314	7986	2985	2161	17105	19299	7368	7426	3020	8637	12285	10094	1453	2177	1222	4442	604	300	1305	838	199	1535	1526
K02358	elongation factor EF-Tu [EC:3.6.5.3];elongation factor Tu	1266	6024	846	4842	27134	7011	646	5155	7286	402	2424	13835	2116	2160	771	492	136	1644	14061	16657	20516	3590	420	1877	684	2292	7986	2996	2161	17105	19299	7366	7427	3050	8637	12296	10094	1453	2177	1220	4426	604	300	1305	838	199	1535	1525
K02361	isochorismate synthase [EC:5.4.4.2]	10	30	532	1012	7966	2535	29	263	825	22	641	13235	205	109	559	53	18	218	4767	6231	15824	932	7	30	19	211	677	245	432	1408	1970	755	559	292	304	5383	1811	70	57	256	182	219	1	57	24	0	334	41
K02362	enterobactin synthetase component D [EC:2.7.8.-]	19	25	7	0	0	0	0	1	0	0	0	3	4	0	0	0	2	1	1	1	0	0	0	0	0	0	0	1	12	0	1	3	0	0	0	0	1	0	0	0	0	0	0	0	0	0	0	1
K02363	enterobactin 2,3-dihydroxybenzoate-AMP ligase / S-dihydroxybenzoyltransferase [EC:2.7.7.58 2.3.1.-]	5	153	16	0	3	0	0	22	0	2	0	7	20	1	0	0	3	2	1	0	1	0	0	0	5	3	0	1	254	0	1	6	1	0	0	0	42	0	0	0	0	3	0	2	0	0	0	0
K02364	enterobactin synthetase component F [EC:2.7.7.-]	6	23	9	0	0	0	0	4	0	0	0	1	4	0	0	0	3	13	1	0	0	0	0	0	0	0	1	1	14	0	0	4	0	0	0	0	1	0	0	0	0	0	0	0	0	0	0	2
K02371	enoyl-[acyl carrier protein] reductase II [EC:1.3.1.-]	75	155	213	1076	18304	3841	242	3568	2533	216	1199	13609	910	659	109	259	72	487	5608	3649	3391	2024	351	1209	303	446	6672	2562	926	10826	7976	2313	4171	1269	2604	2562	6893	544	872	594	3253	243	26	653	711	56	698	691
K02372	3R-hydroxymyristoyl ACP dehydrase [EC:4.2.1.-]	317	3427	291	1220	20350	5129	605	4303	3624	339	1542	375	1077	2100	153	446	91	1348	12120	14760	20134	3157	374	1659	654	2136	2532	2775	1240	15319	16528	6625	6041	2390	8349	6420	7433	1323	2039	835	3986	405	298	1242	808	196	811	1487
K02377	GDP-L-fucose synthase [EC:1.1.1.271]	40	79	93	3980	11963	4671	304	1537	3889	51	773	13393	904	179	589	73	39	611	9542	8636	16666	1924	15	382	52	843	6458	2459	916	2939	3227	1092	3174	789	4202	8740	2933	93	171	632	436	235	3	108	61	5	853	105
K02379	FdhD protein	149	261	624	46	3042	1538	264	1026	29	4	493	72	55	39	31	82	53	660	171	725	244	93	22	8	17	31	161	104	322	109	37	44	7	20	39	3085	124	20	2	201	48	23	4	28	9	0	39	22
K02380	FdhE protein	19	166	11	14	9	0	0	71	12	5	0	6	19	1	0	20	2	130	91	2	7	0	0	0	12	7	62	1	264	76	1	4	9	2	5	1	73	15	0	0	0	3	0	12	1	0	0	2
K02381	FdrA protein	2	32	36	0	0	0	0	1	0	0	0	0	0	0	0	0	1	63	0	0	0	0	0	0	0	0	120	1	1	0	0	0	0	0	0	1	1	0	0	0	0	0	0	0	0	0	0	1
K02383	flagellar protein FlbB	0	2	0	0	0	0	0	4	0	0	0	0	0	0	0	0	0	0	0	1041	144	0	0	0	3	550	27	0	0	0	1	0	990	0	3390	0	0	0	0	0	0	0	0	0	0	0	0	0
K02385	flagellar protein FlbD	36	55	53	249	3897	145	26	326	2166	112	270	149	169	1276	26	198	24	158	5033	2862	2694	1073	46	1247	478	968	1546	2273	207	7555	11284	5586	4143	1938	6783	999	4556	760	1361	412	1082	286	138	555	603	17	189	454
K02386	flagella basal body P-ring formation protein FlgA	120	207	112	2	200	0	0	25	12	2	0	22	17	2	0	0	17	485	214	25	379	938	2	0	5	26	189	2	284	0	3	10	1	2	0	67	44	0	0	2	2	3	0	12	2	0	0	9
K02387	flagellar basal-body rod protein FlgB	159	263	165	252	4181	284	30	749	2183	133	273	174	188	1282	27	238	40	595	5400	2982	2744	1341	49	1251	491	999	1621	2278	496	7631	11289	5624	4154	1941	6788	1056	4621	775	1361	414	1085	290	138	599	613	20	189	464
K02388	flagellar basal-body rod protein FlgC	161	265	172	252	4181	284	30	745	2183	133	273	174	188	1282	27	238	46	604	5400	1941	2600	1341	49	1251	488	450	1594	2278	497	7631	11288	5624	3164	1941	3398	1056	4621	775	1361	414	1085	290	138	599	613	20	189	464
K02389	flagellar basal-body rod modification protein FlgD	161	260	172	252	4181	273	30	742	2114	133	272	174	188	1264	25	234	46	602	5400	1941	2599	1341	49	943	483	435	1532	2249	494	6543	10478	5596	3054	1875	3342	1048	4429	770	1305	410	1043	227	136	545	611	17	185	234
K02390	flagellar hook protein FlgE	139	251	172	211	4181	280	30	749	2028	76	273	174	188	1277	26	211	41	595	5388	2816	1301	1341	41	1151	419	926	1195	2278	491	7251	10297	5050	3516	1772	5896	1056	2096	735	1344	397	861	261	137	539	232	16	174	449
K02391	flagellar basal-body rod protein FlgF	123	202	119	0	7	0	0	22	0	2	0	13	15	2	0	0	20	325	2	2	1	0	2	0	5	27	54	2	274	0	3	10	1	0	0	0	44	0	0	2	2	3	0	2	2	0	0	9
K02392	flagellar basal-body rod protein FlgG	174	293	156	363	7991	593	181	2982	2880	248	712	272	882	1770	85	301	55	640	5542	3841	3218	1809	71	1593	641	1588	1843	2437	719	11142	13727	6312	5708	2211	7809	1816	6328	967	1936	480	3745	346	148	1124	740	187	538	1349
K02393	flagellar L-ring protein precursor FlgH	124	210	119	7	3365	0	0	25	151	2	0	24	19	43	0	0	23	502	214	25	380	938	2	9	14	28	190	2187	293	1	6	19	28	11	85	734	44	0	0	2	3	5	0	12	4	0	0	10
K02394	flagellar P-ring protein precursor FlgI	124	210	119	7	3365	0	0	25	152	2	0	24	19	45	0	1	23	502	214	25	382	938	2	11	15	28	190	2187	293	1	7	19	28	11	85	734	44	0	0	2	4	6	0	44	12	3	0	10
K02395	flagellar protein FlgJ	58	169	99	47	288	384	4	406	1589	70	158	16	83	1222	15	108	14	301	4717	1325	324	402	20	560	371	280	587	5	311	4996	8917	4505	1713	1626	1893	59	2698	643	1238	423	566	126	128	386	29	4	66	67
K02396	flagellar hook-associated protein 1 FlgK	161	257	181	235	1174	301	156	2339	2125	161	161	179	622	1498	50	276	41	596	5281	2917	1020	404	57	1246	458	962	1220	116	487	8618	11355	5267	3900	1853	6104	809	2911	718	1508	443	1153	276	141	894	483	156	198	1209
K02397	flagellar hook-associated protein 3 FlgL	160	242	170	17	298	243	4	482	1799	71	9	32	101	1212	9	172	32	535	5261	2688	898	402	38	759	429	906	1087	5	339	5160	8592	4641	3321	1645	5658	62	1829	651	1258	359	840	139	130	427	269	9	119	112
K02398	negative regulator of flagellin synthesis FlgM	72	183	59	40	446	256	18	582	1613	75	64	19	108	1228	8	161	15	495	4943	2507	877	401	25	650	429	894	809	56	429	4953	8623	4740	2777	1636	5520	307	1832	649	1258	347	772	141	133	428	241	9	115	95
K02399	flagella synthesis protein FlgN	30	156	11	0	3	0	0	21	0	2	0	9	15	1	0	0	5	10	2	0	0	0	0	0	5	4	0	1	262	0	0	2	1	0	0	0	42	0	0	0	0	3	0	2	1	0	0	3
K02400	flagellar biosynthesis protein FlhA	161	263	172	252	4180	284	30	749	2176	133	273	174	187	1282	27	237	46	604	5400	2982	2743	1341	49	1250	490	1368	1621	2278	500	7626	11266	5571	4149	1941	6788	1056	4620	715	1361	414	1085	290	138	595	613	20	189	464
K02401	flagellar biosynthetic protein FlhB	139	251	164	199	4158	142	30	403	2023	58	271	172	186	1277	26	186	37	591	5006	2722	1189	1050	37	1102	417	920	1186	2277	486	7250	10262	5031	3514	1753	5867	1054	2064	731	1340	397	832	260	135	538	229	16	125	443
K02402	flagellar transcriptional activator FlhC	28	162	12	0	6	0	0	21	0	2	0	8	15	1	0	0	1	213	2	0	0	0	0	0	5	14	53	1	255	0	1	2	1	0	0	0	42	0	0	2	0	3	0	2	1	0	0	1
K02403	flagellar transcriptional activator FlhD	30	162	13	0	6	0	0	21	0	2	0	8	15	1	0	0	3	213	2	0	0	0	0	0	5	14	53	1	255	0	1	2	1	0	0	0	42	0	0	2	0	3	0	2	1	0	0	1
K02404	flagellar biosynthesis protein FlhF	82	39	53	20	3640	143	4	407	1737	69	7	23	63	1249	7	156	12	501	5069	1458	1091	1340	25	563	422	266	802	2188	75	4842	8517	4456	1602	1566	1980	793	1653	650	1234	342	699	128	129	415	237	6	108	68
K02405	RNA polymerase sigma factor for flagellar operon FliA	93	243	127	256	9946	319	33	762	2440	152	368	211	249	1421	45	244	38	536	5404	1941	2614	1341	47	1377	576	839	1727	2348	605	7872	11558	5686	3802	1993	3593	1214	5084	811	1370	503	3384	308	141	611	637	46	216	514
K02406	flagellin	179	287	190	367	6020	567	186	2980	2696	240	666	254	824	1694	86	308	60	582	5544	3608	3172	1814	72	1490	556	1134	1739	2427	701	13528	14175	6292	5264	2213	7606	1847	6661	942	1940	481	1458	337	145	1114	717	163	566	1308
K02407	flagellar hook-associated protein 2	92	214	132	73	1330	262	124	2211	1864	78	69	32	173	1316	17	184	31	520	5388	2789	1275	1342	47	857	441	900	1136	2205	450	6102	9799	4984	3569	1696	5885	811	2258	663	1265	399	948	183	136	419	279	13	138	217
K02408	flagellar hook-basal body complex protein FliE	161	263	174	252	4181	284	30	745	2183	133	273	174	188	1282	27	238	48	604	5400	2982	2744	1341	49	1251	491	1000	1621	2278	497	7631	11289	5623	4154	1941	6788	1056	4621	775	1361	414	1085	290	138	599	613	20	189	464
K02409	flagellar M-ring protein FliF	161	261	166	77	3710	267	15	548	2097	124	150	37	168	1260	12	190	40	600	5400	2888	2741	1341	49	882	469	1347	1557	2197	391	5772	9842	5310	4017	1834	6630	796	4430	752	1283	376	1021	199	131	524	477	15	96	147
K02410	flagellar motor switch protein FliG	161	263	172	252	4181	284	30	749	2183	133	273	174	188	1282	27	238	46	604	5400	2982	2744	1341	49	1251	491	1000	1621	2278	500	7631	11289	5624	4154	1941	6788	1056	4621	775	1361	414	1085	290	138	599	613	20	189	464
K02411	flagellar assembly protein FliH	148	254	160	73	3433	128	11	193	2069	105	147	32	163	1256	11	163	26	457	4919	2760	2625	1049	47	825	467	1339	1489	2193	373	5655	9765	5224	4005	1815	6597	736	4396	690	1277	376	1016	197	129	474	454	12	131	142
K02412	flagellum-specific ATP synthase [EC:3.6.3.14]	160	262	172	251	3906	145	26	393	2179	117	270	170	186	1280	26	219	46	604	5137	2964	2702	1073	48	1249	491	1361	1621	2275	494	7631	11289	5596	4152	1940	6788	999	4621	775	1361	414	1085	290	138	599	613	20	189	464
K02413	flagellar FliJ protein	87	205	78	247	819	273	30	698	2036	130	272	158	183	1221	26	212	29	451	5267	2835	2365	402	46	1239	473	982	1436	63	473	7544	11259	5553	4114	1932	6697	314	4597	699	1360	413	1081	287	138	558	602	17	189	457
K02414	flagellar hook-length control protein FliK	65	174	50	3	281	139	4	376	38	24	3	17	19	3	2	43	10	435	4688	532	206	385	11	52	61	21	109	4	297	61	64	41	13	22	46	59	157	4	5	1	140	18	5	31	210	2	49	11
K02415	flagellar FliL protein	152	233	158	14	202	0	0	72	29	9	0	27	17	4	1	49	25	537	276	1235	611	1030	13	2	72	589	315	2	292	139	31	15	1003	7	3413	67	158	19	2	3	138	18	3	66	219	5	43	16
K02416	flagellar motor switch protein FliM	159	263	165	252	4181	284	30	745	2183	133	273	174	188	1282	27	238	40	595	5400	2982	2744	1341	49	1251	491	999	1621	2278	497	7631	11289	5623	4154	1941	6788	1056	4621	775	1361	414	1085	290	138	599	613	20	189	464
K02417	flagellar motor switch protein FliN/FliY	160	268	167	269	4749	401	37	812	2206	135	353	228	190	1296	30	239	41	600	5433	2988	2744	1341	50	1265	497	1368	1621	2250	523	7673	11413	5634	4164	1954	6883	1163	4792	802	1361	413	1087	294	138	617	619	20	190	468
K02418	flagellar protein FliO/FliZ	97	208	138	82	486	256	19	582	1800	77	78	155	144	1233	11	219	27	343	5176	2766	900	402	39	818	445	900	998	76	428	5816	9318	4882	3351	1672	5725	316	1871	669	1277	394	857	143	135	432	399	11	168	201
K02419	flagellar biosynthetic protein FliP	161	263	172	252	4181	284	30	749	2183	133	273	174	188	1282	27	238	46	604	5400	2982	2744	1341	49	1251	491	1000	1621	2278	497	7631	11289	5624	4154	1941	6788	1056	4621	775	1361	414	1085	290	138	599	613	20	189	464
K02420	flagellar biosynthetic protein FliQ	161	263	172	252	4180	284	30	745	2176	133	273	174	187	1282	27	237	46	602	5311	2982	2743	1341	49	1250	490	993	1621	2278	497	7626	11266	5570	4149	1941	6788	1056	4620	715	1361	414	1085	290	138	595	613	20	189	464
K02421	flagellar biosynthetic protein FliR	139	251	164	199	4158	142	30	403	2023	58	271	172	186	1277	26	186	37	591	5006	2722	1189	1050	37	1102	417	920	1186	2277	487	7250	10262	5031	3514	1753	5867	1054	2064	731	1340	397	832	260	135	538	229	16	125	443
K02422	flagellar protein FliS	90	242	129	311	5151	453	174	2470	2338	216	383	235	660	1570	54	291	34	522	5436	3122	2770	1343	66	1369	501	1022	1650	2308	557	9092	12535	5930	4567	2055	7163	1658	5534	846	1528	460	1313	312	142	922	668	152	214	1193
K02423	flagellar protein FliT	24	162	13	0	6	0	0	21	0	2	0	8	15	1	0	0	5	241	2	0	0	0	2	0	5	14	52	1	256	3	1	2	1	0	0	0	42	0	0	2	0	3	0	2	1	0	0	2
K02424	cystine transport system substrate-binding protein	8	22	20	0	0	0	0	4	0	0	0	2	4	0	0	0	2	1	1	0	0	0	0	0	0	1	1	1	15	0	0	2	0	0	0	0	1	0	0	0	0	0	0	0	0	0	0	1
K02425	FliZ protein	0	150	6	0	3	0	0	21	0	2	0	6	15	1	0	0	1	1	2	0	0	0	0	0	5	3	0	1	251	0	0	1	1	0	0	0	42	0	0	0	0	3	0	2	0	0	0	0
K02426	cysteine desulfuration protein SufE	104	208	638	3952	8274	3039	42	508	3660	51	666	13380	882	118	561	56	49	437	8146	11762	16883	983	4	172	35	712	6027	310	1434	2583	4461	899	1400	687	435	5590	2848	90	146	418	296	227	147	90	31	2	778	70
K02427	ribosomal RNA large subunit methyltransferase E [EC:2.1.1.-]	137	217	134	39	49	0	0	33	12	2	376	38	42	2	0	81	28	464	3383	5700	954	0	3	4	12	586	130	185	609	15	1266	42	994	10	3419	0	46	1	0	3	23	15	147	34	33	5	14	10
K02428	nucleoside-triphosphate pyrophosphatase [EC:3.6.1.19]	111	230	680	3964	8277	3040	51	512	3682	51	671	13384	870	123	561	56	67	727	4958	8155	16328	983	13	175	40	1268	6224	281	1176	2589	3208	900	2389	689	3830	5884	2848	76	146	518	297	227	1	129	36	5	776	82
K02429	MFS transporter, FHS family, L-fucose permease	183	111	130	3964	10798	3041	42	491	3799	49	670	13372	860	117	561	54	45	603	4880	7082	16071	979	2	172	30	241	6000	267	895	2583	3138	894	1426	692	378	6551	2801	90	146	418	297	224	1	82	26	2	815	62
K02430	DeoR family transcriptional regulator, L-fucose operon activator	0	25	7	0	0	0	0	7	0	0	0	0	6	0	0	0	0	3	1	0	0	0	0	0	0	0	0	1	26	0	0	2	0	0	0	0	2	0	0	0	0	1	0	0	0	0	0	0
K02431	L-fucose mutarotase [EC:5.1.3.-]	32	85	27	203	8391	3101	406	1316	646	72	370	48	90	80	52	38	17	270	4494	1945	390	654	16	491	18	593	451	88	174	4791	2381	345	1874	189	3876	5353	1044	269	65	141	120	117	11	112	60	3	112	423
K02433	aspartyl-tRNA(Asn)/glutamyl-tRNA (Gln) amidotransferase subunit A [EC:6.3.5.6 6.3.5.7]	1250	5847	772	881	12961	3937	599	4631	3366	332	1651	424	1171	1888	188	431	111	1332	1633	4639	3158	2655	135	1573	561	2064	1916	2608	624	14230	14481	6403	5376	2253	7976	6545	6763	1324	2022	715	1820	358	149	1203	777	171	725	1411
K02434	aspartyl-tRNA(Asn)/glutamyl-tRNA (Gln) amidotransferase subunit B [EC:6.3.5.6 6.3.5.7]	1250	5844	762	881	12961	3937	599	4627	3365	330	1651	424	1167	1888	188	431	108	1326	1632	4639	3155	2655	135	1572	561	2064	1916	2608	613	14229	14479	6402	5375	2253	7976	6545	6763	1324	2022	715	1820	358	149	1203	777	171	725	1410
K02435	aspartyl-tRNA(Asn)/glutamyl-tRNA (Gln) amidotransferase subunit C [EC:6.3.5.6 6.3.5.7]	1250	5847	764	881	12948	3937	598	4565	3360	330	1651	423	1161	1888	187	431	108	1323	1461	4429	3003	2541	128	1525	553	2059	1916	2604	554	14175	14422	6397	5372	2239	7945	6535	6664	1323	2017	714	1813	346	145	1203	774	171	718	1406
K02436	DeoR family transcriptional regulator, galactitol utilization operon repressor	0	19	13	1	91	79	2	8	23	62	18	0	42	3	2	1	0	1	36	3	48	651	0	28	0	6	42	2	18	138	84	38	37	4	166	0	44	151	0	5	0	0	2	30	2	0	4	82
K02437	glycine cleavage system H protein	261	351	698	4027	7539	2966	98	704	3896	60	888	13530	916	84	571	148	93	1266	5218	6202	16182	912	35	646	83	611	6478	337	1312	3572	4094	1084	2217	856	674	6206	2985	132	219	466	490	287	10	198	197	11	726	364
K02438	glycogen operon protein GlgX [EC:3.2.1.-]	97	127	600	156	6350	3334	559	3240	868	99	354	206	538	247	60	149	44	391	8331	6436	1489	390	47	675	38	480	435	202	544	5931	4739	660	1389	300	786	5332	1815	248	323	329	380	101	161	386	233	20	237	490
K02439	thiosulfate sulfurtransferase [EC:2.8.1.1]	21	174	14	19	3154	1555	287	1032	8	4	108	28	47	23	28	5	5	4	2	1	7	0	1	6	6	3	0	8	277	31	4	26	1	7	4	3156	46	16	1	97	0	3	1	5	0	0	27	4
K02440	glycerol uptake facilitator protein	1116	5831	163	84	4767	648	24	599	293	38	218	79	59	105	18	84	60	817	3921	5490	1570	1357	45	89	88	75	203	2324	719	476	1887	241	244	174	245	1719	1297	17	17	195	176	27	156	64	232	8	37	94
K02441	GlpG protein	20	151	11	0	5	0	0	22	6	4	0	7	33	1	0	1	7	17	7697	5105	1217	27	1	48	5	11	43	53	575	2	1300	7	7	14	29	2	74	1	4	0	5	5	148	7	4	0	9	5
K02442	membrane protein GlpM	8	1	1	0	0	0	0	0	0	0	0	2	0	0	0	0	4	0	0	0	0	0	0	0	0	1	0	0	7	0	0	1	0	0	0	0	0	0	0	0	0	0	0	0	0	0	0	3
K02443	glycerol uptake operon antiterminator	28	52	18	108	6763	1663	185	290	734	139	666	209	434	274	42	187	22	173	4836	929	734	770	282	695	93	178	596	259	273	5350	2759	637	1176	329	977	1386	1481	219	109	269	427	105	18	232	417	139	140	1183
K02444	DeoR family transcriptional regulator, glycerol-3-phosphate regulon repressor	129	250	78	342	6370	1598	298	1202	418	41	291	174	132	354	42	126	25	307	3684	5004	847	0	44	205	80	52	288	2316	705	609	1462	308	616	57	355	4033	127	62	25	142	318	17	153	119	373	130	148	682
K02445	MFS transporter, OPA family, glycerol-3-phosphate transporter	58	161	15	153	1025	143	17	148	199	9	78	248	60	70	5	60	22	72	408	152	403	938	10	171	32	14	253	2249	374	253	254	276	569	43	286	321	73	33	21	43	84	9	5	8	143	2	71	60
K02446	fructose-1,6-bisphosphatase II [EC:3.1.3.11]	99	226	599	26	583	1	1	119	32	5	145	20	88	4	1	22	33	483	3669	5335	967	198	21	0	21	49	234	143	606	226	1291	32	20	51	8	1	145	45	1	109	11	22	148	27	38	5	13	16
K02448	nitric-oxide reductase NorD protein [EC:1.7.99.7];nitric oxide reductase NorD protein	55	22	6	0	1	0	0	0	0	0	0	1	0	0	0	0	3	11	0	0	1	0	0	0	0	1	1	0	3	0	1	3	0	0	0	0	0	0	0	0	0	0	0	0	0	0	0	0
K02450	general secretion pathway protein A	21	0	7	0	0	0	0	0	0	0	0	2	0	0	0	0	2	194	0	1	0	0	0	0	0	3	68	0	3	0	1	0	0	0	0	0	0	0	0	2	0	0	0	0	0	0	0	2
K02451	general secretion pathway protein B	24	0	9	0	0	0	0	1	0	0	0	2	4	0	0	0	2	4	0	0	0	0	0	0	0	2	0	0	3	0	1	1	0	0	0	0	0	0	0	0	0	0	0	0	0	0	0	2
K02452	general secretion pathway protein C	64	44	90	0	3	0	0	5	0	0	0	5	7	1	0	0	5	238	1	1	3	0	2	0	0	28	55	1	46	0	1	6	0	0	0	0	4	0	0	2	2	1	0	0	1	0	1	5
K02453	general secretion pathway protein D	72	62	92	17	833	1	0	5	1	0	1	16	10	45	0	1	15	284	189	58	379	1040	2	11	11	419	79	2199	56	1	5	15	0	2	57	67	4	0	0	110	4	5	0	33	12	3	3	9
K02454	general secretion pathway protein E	85	67	92	12	573	0	1	50	19	0	144	31	57	3	0	1	15	276	196	566	151	4	4	2	1	885	94	2	58	92	61	8	0	3	85	1	11	30	0	10	3	3	0	34	11	3	4	8
K02455	general secretion pathway protein F	72	62	90	12	3	0	0	5	0	0	0	15	9	1	0	0	10	273	14	12	3	0	2	0	0	397	77	2	52	0	1	7	0	0	0	0	4	0	0	10	2	1	0	1	2	0	3	8
K02456	general secretion pathway protein G	73	67	94	25	665	0	3	149	40	3	221	28	58	14	1	22	16	334	262	1212	167	106	5	15	14	599	271	2	74	211	127	19	1002	8	3488	1	200	71	0	10	27	4	0	56	12	3	5	13
K02457	general secretion pathway protein H	70	61	115	0	3	0	0	5	0	0	0	6	6	1	0	0	7	250	1	2	1	0	2	0	0	22	70	1	45	0	1	6	0	0	0	0	4	0	0	2	2	1	0	0	1	0	0	7
K02458	general secretion pathway protein I	70	56	88	0	3	0	0	5	0	0	0	7	6	1	0	0	7	304	1	1	3	0	2	0	0	28	176	1	50	0	1	6	0	0	0	0	4	0	0	2	2	1	0	0	1	0	1	7
K02459	general secretion pathway protein J	70	57	92	0	3	0	0	5	0	0	0	7	7	1	0	0	7	247	1	1	3	0	2	0	0	28	56	1	50	0	1	6	0	0	0	0	4	0	0	2	2	1	0	0	1	0	1	7
K02460	general secretion pathway protein K	71	52	92	0	3	0	0	5	0	0	0	7	7	1	0	0	7	255	1	1	3	0	2	0	0	28	56	2	50	0	1	7	0	0	0	0	4	0	0	2	2	1	0	0	2	0	1	7
K02461	general secretion pathway protein L	62	52	92	0	3	0	0	5	0	0	0	7	7	1	0	0	7	247	1	1	2	0	2	0	0	28	56	1	50	0	1	6	0	0	0	0	4	0	0	2	2	1	0	0	1	0	1	7
K02462	general secretion pathway protein M	66	52	88	0	3	0	0	5	0	0	0	7	7	1	0	0	7	247	0	1	1	0	2	0	0	23	53	1	47	0	1	6	0	0	0	0	4	0	0	2	2	1	0	0	1	0	0	7
K02463	general secretion pathway protein N	51	23	89	0	3	0	0	1	0	0	0	4	5	1	0	0	6	243	0	1	2	0	0	0	0	28	56	0	19	0	1	5	0	0	0	0	2	0	0	2	2	0	0	0	1	0	1	7
K02464	general secretion pathway protein O [EC:3.4.23.43 2.1.1.-]	0	11	5	0	0	0	0	4	0	0	0	0	6	0	0	0	0	1	0	0	0	0	0	0	0	0	0	0	22	0	0	2	0	0	0	0	1	0	0	0	0	1	0	0	0	0	0	0
K02465	general secretion pathway protein S	0	0	4	0	0	0	0	1	0	0	0	0	4	0	0	0	0	1	1	0	0	0	0	0	0	0	0	0	5	0	0	1	0	0	0	0	0	0	0	0	0	0	0	0	0	0	0	0
K02466	glucitol operon activator protein	3	21	12	0	1	0	0	2	0	20	0	0	4	146	10	6	0	4	1	89	0	0	2	13	0	8	5	2	6	117	50	10	9	7	12	1	1	4	0	0	76	0	0	77	14	124	0	618
K02467	GutQ protein	0	19	6	0	0	0	0	1	0	0	0	0	4	0	0	0	0	1	1	0	0	0	0	0	0	0	0	1	6	0	0	1	0	0	0	0	1	0	0	0	0	0	0	0	0	0	0	0
K02468	DeoR family transcriptional regulator, glucitol operon repressor	0	17	7	0	0	0	0	1	0	20	0	0	4	146	10	6	0	1	1	0	0	0	0	13	0	8	2	1	6	117	50	9	9	3	12	0	1	1	0	0	54	0	0	76	12	124	0	617
K02469	DNA gyrase subunit A [EC:5.99.1.3]	1275	6024	835	4839	27134	7011	646	5153	7286	402	2424	13836	2115	2160	771	492	136	1641	14129	17212	20516	3672	420	1877	686	2315	7987	2996	2159	17105	19298	7368	7423	3049	8637	12296	10094	1439	2177	1222	4442	604	300	1305	838	199	1535	1526
K02470	DNA gyrase subunit B [EC:5.99.1.3]	1276	6024	847	4842	27134	7011	646	5155	7286	402	2424	13836	2116	2160	771	492	136	1644	14129	17212	20516	3672	420	1877	686	2316	7987	2996	2161	17105	19299	7368	7427	3050	8637	12296	10094	1453	2177	1222	4442	604	300	1305	838	199	1535	1526
K02471	putative ATP-binding cassette transporter	35	176	485	15	3977	0	1	66	157	2	520	46	78	43	0	81	18	301	3635	4729	1151	1047	2	13	16	15	58	2304	598	107	1268	31	29	18	114	735	42	31	0	1	22	14	146	18	10	0	16	8
K02472	UDP-N-acetyl-D-mannosaminuronic acid dehydrogenase [EC:1.1.1.-]	28	164	77	194	121	1854	2	337	74	18	163	43	79	19	10	22	28	39	20	5	46	2	3	14	67	133	56	6	354	314	607	172	164	186	106	0	1116	33	7	82	121	14	2	23	209	3	145	9
K02474	UDP-N-acetyl-D-galactosamine dehydrogenase [EC:1.1.1.-]	91	35	103	218	1277	829	31	547	1031	17	227	44	53	64	14	84	35	561	4760	1379	638	947	12	283	38	160	5773	2210	515	1728	1899	708	1547	514	306	501	1393	71	96	264	188	12	5	37	33	2	152	73
K02475	two-component system, CitB family, response regulator	27	6	13	1	2	1	0	1	15	4	1	2	0	0	0	16	6	47	1	0	5	1	1	1	47	5	0	22	7	4	1	2	0	1	16	1	16	0	0	100	110	1	1	17	203	2	42	3
K02476	two-component system, CitB family, sensor kinase [EC:2.7.13.3]	27	6	13	1	2	1	0	1	15	4	1	2	0	0	0	16	6	47	1	0	5	1	1	1	47	5	0	22	7	4	1	2	0	1	16	1	16	0	0	100	110	1	1	17	203	2	42	3
K02477	two-component system, LytT family, response regulator	53	208	107	792	12725	4234	418	1524	1233	21	432	13254	89	84	46	97	48	322	4661	7219	16304	978	52	319	47	685	6212	110	717	2817	2550	830	1621	549	494	4865	1950	114	111	477	244	50	9	99	56	2	209	116
K02478	two-component system, LytT family, sensor kinase [EC:2.7.13.3]	17	164	520	1	5	1	0	22	2	2	1	9	19	1	1	0	6	32	67	139	129	92	9	0	14	25	28	23	257	54	24	5	5	4	2	0	109	3	1	109	25	14	3	3	4	0	0	7
K02479	two-component system, NarL family, response regulator	3	7	477	0	0	0	0	0	0	0	0	5	0	0	0	1	9	19	1	41	57	3	4	0	0	468	74	1	13	3	1	2	0	0	27	0	17	0	0	0	0	0	0	1	1	0	2	3
K02480	two-component system, NarL family, sensor kinase [EC:2.7.13.3]	73	29	4	0	4	0	0	0	0	0	0	1	0	0	0	0	10	16	0	0	1	0	2	0	0	0	2	0	11	3	3	3	0	0	0	0	0	0	0	0	0	0	0	0	1	0	0	6
K02481	two-component system, NtrC family, response regulator	37	17	41	780	6393	2919	30	482	884	13	190	13336	80	28	13	39	38	469	3383	5339	16089	499	0	156	23	718	6006	51	453	2171	2206	666	1033	548	258	207	1603	55	106	354	148	13	1	91	11	5	263	52
K02482	two-component system, NtrC family, sensor kinase [EC:2.7.13.3]	8	27	3	2	0	0	0	3	12	0	0	12	2	0	0	0	11	180	102	10	6	0	0	0	0	2	13	0	15	0	0	1	0	2	0	0	0	0	0	0	0	0	0	11	0	0	2	4
K02483	two-component system, OmpR family, response regulator	309	230	657	57	3574	1746	267	1071	499	74	647	68	126	69	36	110	54	805	533	644	188	664	30	172	7	39	509	146	106	561	121	115	653	100	427	3381	85	329	76	132	148	24	4	86	76	8	110	146
K02484	two-component system, OmpR family, sensor kinase [EC:2.7.13.3]	140	88	555	552	5820	3057	46	646	876	19	638	13493	99	50	15	165	55	424	119	852	244	10	11	207	37	154	5493	172	600	1600	2056	824	1020	565	91	763	1434	193	141	275	180	20	4	41	120	4	252	65
K02485	two-component system, unclassified family, response regulator	3	156	518	0	3	0	0	22	0	2	0	8	19	1	0	1	5	234	2	2	4	3	2	0	5	4	68	1	262	0	1	2	1	0	0	0	42	0	0	0	0	3	0	2	0	0	0	2
K02486	two-component system, unclassified family, sensor kinase [EC:2.7.13.3]	2	5	3	0	0	0	0	0	0	0	0	1	0	0	0	0	2	0	0	0	0	0	0	0	0	0	0	0	4	0	0	2	0	0	0	0	0	0	0	0	0	0	0	0	0	0	0	0
K02487	type IV pili sensor histidine kinase and response regulator	11	7	8	0	0	0	0	3	0	0	0	2	2	0	0	1	6	209	1	0	4	3	2	0	0	2	52	0	37	0	2	2	0	0	0	0	1	0	0	0	0	1	0	0	0	0	0	2
K02488	two-component system, cell cycle response regulator	44	20	60	12	4	0	0	4	1	0	0	7	10	2	0	3	11	163	0	41	65	3	4	2	1	475	136	67	21	1	4	18	2	0	27	0	9	0	0	2	1	4	0	40	35	8	0	7
K02490	two-component system, response regulator, stage 0 sporulation protein F	3	9	1	0	3	1	0	46	0	3	1	0	0	0	0	20	4	41	0	2	1	0	3	0	8	4	43	22	4	79	1	2	8	0	5	0	31	15	0	100	0	2	0	0	0	0	0	1
K02491	two-component system, sporulation sensor kinase A [EC:2.7.13.3]	0	0	0	0	0	0	0	0	0	0	0	0	0	0	0	0	0	0	0	1	0	0	1	0	0	0	0	0	0	0	0	0	0	0	0	0	0	0	0	0	0	0	0	0	0	0	0	0
K02492	glutamyl-tRNA reductase [EC:1.2.1.70]	224	317	648	268	9860	3039	522	3233	2564	95	736	142	191	1590	85	293	51	1073	4134	6438	1825	1159	62	755	443	1164	1207	2463	735	6014	10558	4829	2437	1636	2419	5362	2197	712	1302	610	1061	221	277	589	332	143	550	823
K02493	methyltransferase [EC:2.1.1.-]	1253	6023	841	4841	27133	7011	646	5154	7265	398	2424	13832	2115	2160	771	475	136	1638	14015	16645	20512	3556	395	1876	637	2310	7986	2996	2102	17099	19275	7312	7422	3048	8622	12296	10077	1393	2177	1222	4316	603	299	1284	635	197	1493	1525
K02494	outer membrane lipoprotein LolB	56	165	58	2	8	0	0	22	0	2	0	11	32	1	0	1	11	259	3280	4653	758	0	0	0	5	21	56	53	592	0	1263	6	1	0	0	0	42	0	0	2	0	4	146	7	5	0	4	5
K02495	oxygen-independent coproporphyrinogen III oxidase [EC:1.3.99.22]	259	437	812	4830	26396	6845	640	5064	7281	402	2424	13739	2088	2154	770	489	132	1208	14129	17193	20501	3671	419	1876	683	2285	7986	2928	2094	17101	19249	7352	7419	3048	8630	12282	10059	1444	2177	1221	4435	601	300	1260	813	193	1467	1524
K02496	uroporphyrin-III C-methyltransferase [EC:2.1.1.107]	54	164	46	2	8	0	0	22	0	2	0	10	31	1	0	1	6	254	3280	4653	756	0	0	0	5	5	52	53	586	0	1263	6	1	0	0	0	42	0	0	2	0	4	146	7	4	0	3	5
K02497	HemX protein	3	10	0	0	0	0	0	0	0	0	0	0	0	0	0	0	5	74	0	1	1	0	2	0	0	0	0	1	3	3	0	1	0	0	0	0	0	0	0	0	0	1	0	0	0	0	0	1
K02498	HemY protein	120	200	96	2	9	0	0	22	0	2	0	13	31	1	0	1	13	329	3280	4654	757	0	0	0	5	17	54	54	592	0	1265	11	1	0	0	0	42	0	0	2	0	4	146	7	6	0	3	7
K02499	tetrapyrrole methylase family protein / MazG family protein	45	58	18	253	6164	377	30	452	1936	116	335	223	191	1293	41	195	20	146	461	1835	2016	144	59	760	468	394	1036	145	272	5819	9917	5472	2505	1820	3061	791	4464	740	1298	473	926	245	131	504	562	17	186	166
K02500	cyclase HisF [EC:4.1.3.-];cyclase [EC:4.1.3.-]	192	442	781	1672	25712	6961	632	5096	4494	359	1947	13795	1336	2137	223	440	120	1020	12898	16570	20464	3544	158	1860	621	1872	7913	2700	1649	16634	18251	7174	7016	2898	8339	6889	8781	1395	2137	1037	4178	407	298	1209	587	191	964	1511
K02501	glutamine amidotransferase [EC:2.4.2.-]	192	442	781	1672	25714	6961	623	5140	4485	362	1947	13795	1336	2137	223	460	120	1020	12898	16571	20442	3544	156	1860	628	1876	7913	2700	1651	16704	18246	7174	7023	2898	8341	6889	8802	1410	2137	1037	4178	407	298	1207	586	191	964	1511
K02502	ATP phosphoribosyltransferase regulatory subunit	156	209	179	791	12176	3807	586	4530	3116	275	1271	378	1151	1880	184	320	63	507	5748	3630	1869	2565	107	1166	469	528	1245	2473	503	12713	12742	5771	3618	2056	3555	5922	3994	1272	1949	685	1553	267	143	1025	366	158	639	1148
K02503	Hit-like protein involved in cell-cycle regulation	1209	5861	328	4814	27127	7010	646	5127	7274	400	2423	13829	2076	2157	771	490	109	1458	10760	11484	19444	3672	414	1877	675	1361	7922	2855	1575	17104	18036	7351	6434	3048	5247	12296	10048	1453	2177	1114	4440	597	154	1280	809	194	1532	1516
K02504	protein transport protein HofB	0	150	10	0	5	0	0	22	0	2	0	6	31	1	0	1	1	15	3280	4652	756	0	0	0	5	3	0	53	550	0	1262	3	1	0	0	0	42	0	0	0	0	4	146	7	4	0	3	0
K02505	protein transport protein HofC	13	150	10	0	5	0	0	22	0	2	0	6	31	1	0	1	1	15	3280	5136	833	0	2	0	5	3	0	53	550	0	1262	3	1	0	0	0	42	0	0	0	0	4	146	7	4	0	3	0
K02506	leader peptidase HopD [EC:3.4.23.43]	0	21	6	0	0	0	0	1	0	0	0	0	4	0	0	0	0	3	1	1042	145	0	0	0	3	543	27	1	3	0	1	2	990	0	3390	0	1	0	0	0	0	0	0	0	0	0	0	0
K02507	protein transport protein HofQ	13	151	10	0	575	0	1	67	18	2	144	14	79	1	0	1	1	15	3462	5166	850	4	2	0	5	3	2	53	555	92	1262	3	1	0	0	1	42	30	0	0	0	4	146	8	4	0	4	0
K02508	AraC family transcriptional regulator, 4-hydroxyphenylacetate 3-monooxygenase operon regulatory protein	1	24	7	0	0	0	0	4	0	0	0	2	6	0	0	0	1	1	0	0	0	0	0	0	0	1	0	1	28	0	0	3	0	0	0	0	2	0	0	0	0	1	0	0	0	0	0	0
K02509	2-oxo-hept-3-ene-1,7-dioate hydratase [EC:4.2.1.-]	216	125	37	8	45	2	0	7	0	0	376	28	7	1	0	79	4	536	0	0	9	1	0	4	2	10	52	66	36	14	1	23	1	8	30	1	3	1	0	1	21	9	0	9	3	0	10	4
K02510	2,4-dihydroxyhept-2-ene-1,7-dioic acid aldolase [EC:4.1.2.-]	89	82	69	401	594	44	26	623	140	29	351	240	228	35	84	52	18	435	90	27	30	2	14	62	21	23	69	95	198	398	281	332	63	43	69	262	86	18	31	34	338	56	5	42	152	3	58	50
K02511	MFS transporter, ACS family, 4-hydroxyphenylacetate permease	0	23	7	0	0	0	0	4	0	0	0	0	6	0	0	0	0	1	0	0	0	0	0	0	0	0	0	1	23	0	0	2	0	0	0	0	2	0	0	0	0	1	0	0	0	0	0	0
K02517	lipid A biosynthesis lauroyl acyltransferase [EC:2.3.1.-]	200	229	623	3981	12244	3040	43	559	3818	51	1191	13429	945	162	561	136	60	824	8517	12336	17376	2023	12	187	48	1110	6258	2648	1494	2691	4466	942	1430	705	548	6618	2848	121	146	529	317	242	147	149	71	10	788	72
K02518	translation initiation factor IF-1	1275	6024	847	4818	27097	5985	644	5141	7276	400	2420	13830	2106	2158	770	491	136	1644	14128	17212	20515	3672	420	1875	683	2315	7986	2993	2153	17060	19218	7313	7422	3023	8634	12296	10093	1393	2176	1222	4442	603	300	1300	838	199	1530	1524
K02519	translation initiation factor IF-2	1275	6024	835	4839	27133	7011	646	5153	7267	402	2420	13835	2114	2156	770	460	133	1505	14128	17207	20514	3672	418	1874	683	2299	7970	2996	2151	17087	19275	7312	7418	3047	8637	12003	10091	1378	2176	1222	4417	604	300	1301	838	197	1524	1523
K02520	translation initiation factor IF-3	1271	6018	829	4628	27069	7004	646	4804	7173	382	2337	13742	1945	2147	703	488	134	1639	14128	16171	20371	3672	409	1873	678	1764	7959	2991	2151	17069	19269	7315	6405	3043	5240	12294	10091	1378	2175	1217	4189	604	300	1301	823	199	1488	1524
K02521	LysR family transcriptional regulator, positive regulator for ilvC	15	150	11	0	5	0	0	22	0	2	0	6	31	1	0	1	3	15	3280	4652	756	0	0	0	5	10	0	53	552	0	1262	3	1	0	0	0	42	0	0	0	0	4	146	7	4	0	3	2
K02523	octaprenyl-diphosphate synthase [EC:2.5.1.-];octaprenyl-diphosphate synthase [EC:2.5.1.90];octaprenyl diphosphate synthase [EC:2.5.1.-]	146	228	175	3988	8314	3039	42	518	3673	51	1042	13409	895	120	561	137	55	740	8248	12813	17034	979	2	178	41	1280	6127	441	1469	2598	4404	930	2393	694	3795	5590	2850	91	146	421	318	240	147	149	67	10	789	69
K02525	LacI family transcriptional regulator, kdg operon repressor	124	81	9	0	703	124	4	77	0	0	4	3	4	0	1	0	2	292	0	4	5	0	0	0	1	1	0	0	9	0	0	2	0	0	0	619	1	0	0	0	0	0	0	0	1	0	7	1
K02526	2-keto-3-deoxygluconate permease	2	51	16	138	1274	136	20	281	83	7	241	10	23	10	16	12	16	67	47	20	7	34	27	318	15	26	56	55	121	1305	907	208	218	99	264	330	220	22	63	112	70	116	6	87	19	3	52	248
K02527	3-deoxy-D-manno-octulosonic-acid transferase [EC:2.-.-.-]	152	219	146	3988	8315	3040	42	514	3661	51	1043	13415	895	120	561	136	51	792	8313	12289	16982	1081	4	178	39	1110	6230	463	1473	2598	4463	928	1403	696	463	5590	2848	91	146	529	316	240	147	149	67	10	789	67
K02528	16S rRNA (adenine1518-N6/adenine1519-N6)-dimethyltransferase [EC:2.1.1.182];dimethyladenosine transferase [EC:2.1.1.-]	1275	6024	847	4840	27134	7011	646	5153	7286	402	2424	13836	2115	2156	770	461	136	1641	14143	17216	20557	3672	421	1869	686	2300	8015	2996	2101	17091	19298	7366	7423	3049	8635	12296	10092	1438	2176	1222	4417	604	301	1305	838	197	1522	1525
K02529	LacI family transcriptional regulator	1267	6013	834	1881	27072	7011	626	5104	5207	376	2023	13787	1467	2159	771	391	120	1480	14031	17114	20407	3523	155	1867	668	1444	7875	2863	1656	16958	19148	7333	7410	3029	8418	12257	9350	1432	2177	1213	4421	592	298	1286	808	194	1090	1518
K02530	DeoR family transcriptional regulator, lactose phosphotransferase system repressor	278	564	91	1	702	122	5	79	46	2	114	0	4	119	1	1	9	204	1	27	32	0	9	7	2	3	1	7	6	210	4	12	3	0	1	326	17	0	0	0	2	8	0	0	7	0	46	1
K02531	transcriptional antiterminator	905	2603	67	0	0	1	1	0	4	2	0	0	0	0	0	1	9	28	0	3	11	0	0	1	1	1	1	8	8	1	4	1	1	0	0	2	0	0	0	0	0	0	0	0	2	0	0	0
K02532	MFS transporter, OHS family, lactose permease	25	192	83	5	3364	0	1	20	198	8	118	11	21	161	0	17	11	147	112	41	404	938	5	15	61	10	4	2192	264	212	8	25	31	9	102	1027	74	0	0	0	111	11	1	19	214	2	4	1
K02533	tRNA/rRNA methyltransferase [EC:2.1.1.-]	137	217	134	38	49	0	0	33	13	2	376	40	42	4	0	83	31	472	3369	5735	965	3	4	6	11	1052	115	185	612	15	1268	42	994	10	3446	0	53	1	0	3	24	16	146	66	42	8	14	11
K02535	UDP-3-O-[3-hydroxymyristoyl] N-acetylglucosamine deacetylase [EC:3.5.1.-]	154	228	146	3993	12243	3040	43	559	3818	51	1187	13424	945	161	561	138	55	801	8605	12292	17324	2026	6	187	48	645	6221	2648	1490	2691	4467	937	1430	705	521	6325	2841	121	146	529	317	242	147	150	68	10	790	69
K02536	UDP-3-O-[3-hydroxymyristoyl] glucosamine N-acyltransferase [EC:2.3.1.-]	176	228	146	3993	12243	3040	43	559	3834	55	1187	13429	945	161	562	154	55	801	8676	12480	17466	2117	271	193	102	1116	6247	2648	1490	2796	4575	942	1436	712	624	6325	2959	121	147	530	428	254	152	167	276	12	790	71
K02538	activator of the mannose operon, transcriptional antiterminator	1	41	50	240	85	31	1	62	46	2	114	6	62	119	0	1	7	18	1	24	30	0	7	7	1	0	0	6	9	210	4	11	3	4	1	14	15	3	0	0	23	5	0	1	8	0	5	1
K02545	penicillin-binding protein 2 prime	0	0	0	0	0	0	0	0	0	0	0	0	0	0	0	0	3	0	0	0	1	0	0	0	0	0	0	0	1	0	0	1	0	0	0	0	0	0	0	0	0	0	0	0	0	0	0	0
K02546	methicillin resistance regulatory protein	0	0	0	0	0	0	0	0	0	0	0	0	0	0	0	0	0	0	0	0	0	0	0	0	0	0	0	0	1	0	0	1	0	0	0	0	0	0	0	0	0	0	0	0	0	0	0	0
K02547	methicillin resistance protein	2	47	13	83	5887	2947	523	2852	514	41	308	42	73	292	55	31	4	4	4	4	9	7	18	113	9	12	3	47	142	616	696	342	348	52	302	4914	396	193	81	153	236	26	6	100	21	127	112	664
K02548	1,4-dihydroxy-2-naphthoate octaprenyltransferase [EC:2.5.1.74];1,4-dihydroxy-2-naphthoate octaprenyltransferase [EC:2.5.1.74 2.5.1.-];1,4-dihydroxy-2-naphthoate octaprenyltransferase [EC:2.5.1.-]	1140	5799	599	3978	8379	3182	51	908	3698	74	1049	13404	883	121	561	203	61	1017	8507	12264	16997	1253	19	180	94	281	6153	401	1432	2688	4473	933	1412	699	465	6202	2887	107	147	527	426	241	148	163	247	7	796	72
K02549	O-succinylbenzoate synthase [EC:4.2.1.113]	72	182	534	518	2663	123	1	72	733	16	452	38	168	92	548	35	36	234	8041	10812	16567	933	13	14	15	94	501	281	598	1000	1908	195	63	24	164	5347	282	44	12	172	172	222	147	64	18	0	198	44
K02550	glycolate permease	0	19	0	0	0	0	0	0	0	0	0	0	0	0	0	0	0	0	0	0	0	0	0	0	0	0	0	1	1	0	0	0	0	0	0	0	1	0	0	0	0	0	0	0	0	0	0	0
K02551	2-succinyl-5-enolpyruvyl-6-hydroxy-3-cyclohexene-1-carboxylate synthase [EC:2.2.1.9]	64	202	570	3951	8279	3121	46	555	3919	54	670	13278	866	132	561	76	52	404	8144	12854	16977	984	13	184	45	783	6049	311	1415	2682	4472	899	2405	693	3839	5886	2877	210	215	427	331	233	147	91	29	2	780	72
K02552	menaquinone-specific isochorismate synthase [EC:5.4.4.2]	55	179	52	1	8	0	0	66	1	5	0	10	19	1	0	21	22	148	1	2	9	5	6	1	12	9	3	3	261	79	2	8	9	0	7	2	63	15	0	0	0	7	0	3	0	0	2	8
K02553	regulator of ribonuclease activity A	50	171	508	0	5	1	0	22	0	2	1	13	20	2	0	0	14	87	2	1	7	0	1	0	6	12	28	23	280	0	1	5	1	0	1	0	42	0	0	102	0	3	0	2	0	0	1	3
K02554	2-keto-4-pentenoate hydratase [EC:4.2.1.80]	18	31	618	0	0	0	0	1	0	0	0	2	4	1	0	0	8	53	0	1	1	0	3	0	0	13	0	1	11	0	1	2	0	0	0	0	2	0	0	0	0	0	0	0	0	0	0	3
K02556	chemotaxis protein MotA	160	271	174	292	4473	273	33	462	2195	119	351	224	196	1311	30	220	47	604	5170	2970	2702	1073	49	1262	496	1002	1624	2342	523	7669	11390	5569	4159	1953	6883	1114	4793	742	1361	414	1087	297	138	623	644	25	190	468
K02557	chemotaxis protein MotB	172	311	213	3865	12214	2218	300	1525	5983	201	1145	321	1074	1697	633	250	66	874	9919	9962	18717	2029	49	1519	607	1151	7752	2603	996	10568	14594	6274	6192	2601	7459	9819	7998	900	1510	934	3718	532	141	796	704	177	856	1201
K02558	UDP-N-acetylmuramate: L-alanyl-gamma-D-glutamyl-meso-diaminopimelate ligase [EC:6.3.2.-]	67	170	87	76	53	295	0	93	76	8	527	45	42	13	8	82	17	405	3284	4654	759	2	0	12	15	28	161	121	642	257	1727	100	147	89	107	1	1106	13	5	84	22	12	146	17	7	0	17	10
K02560	lipid A biosynthesis (KDO)2-(lauroyl)-lipid iva acyltransferase [EC:2.3.1.-]	15	150	11	0	5	0	0	22	0	2	0	6	31	1	0	1	3	15	3280	4652	756	0	0	0	5	3	0	53	550	0	1262	3	1	0	0	0	42	0	0	0	0	4	146	7	4	0	3	2
K02562	mannitol operon repressor	2	19	7	0	0	0	0	4	2	0	0	1	4	0	1	0	2	1	54	135	83	91	5	0	8	0	0	1	9	54	24	4	4	0	2	0	68	0	1	1	2	11	2	0	3	0	0	4
K02563	UDP-N-acetylglucosamine--N-acetylmuramyl-(pentapeptide) pyrophosphoryl-undecaprenol N-acetylglucosamine transferase [EC:2.4.1.227]	1275	6024	840	4842	27134	7011	646	5151	7282	402	2424	13836	2116	2160	771	490	136	1644	14143	17198	20557	3671	421	1876	684	2289	8014	2996	2101	17102	19249	7364	7421	3047	8631	12296	10063	1444	2177	1222	4435	604	301	1268	838	198	1470	1524
K02564	glucosamine-6-phosphate deaminase [EC:3.5.99.6]	1127	5937	213	1853	25561	6828	632	4994	3591	271	1852	13766	1287	906	764	296	89	975	10149	10352	18833	1833	133	1231	301	1082	7229	633	1263	12016	9221	2637	5575	1414	6097	11895	7635	552	926	873	3762	467	26	786	771	183	957	1353
K02565	N-acetylglucosamine repressor	2	150	11	0	3	0	0	22	0	2	0	6	19	1	0	0	3	2	2	1	0	0	0	0	5	25	0	1	254	0	0	2	1	0	0	0	42	0	0	0	0	3	0	2	0	0	0	2
K02566	NagD protein	61	53	517	215	651	188	1	453	240	20	232	114	249	16	71	7	18	81	214	711	204	6	20	108	9	69	115	6	44	344	125	177	274	73	239	5	226	46	30	7	347	10	0	40	21	7	19	72
K02567	periplasmic nitrate reductase NapA [EC:1.7.99.4]	21	157	66	20	43	0	9	23	21	2	376	39	18	1	0	79	9	148	102	12	25	0	2	4	7	4	16	66	262	20	6	19	3	10	32	1	42	1	0	1	21	11	0	13	3	0	10	3
K02568	cytochrome c-type protein NapB	18	156	39	0	3	0	9	23	9	2	0	14	17	1	0	0	5	6	13	11	25	0	2	0	5	4	0	1	252	6	6	2	2	0	3	1	42	0	0	0	0	3	0	4	1	0	0	2
K02569	cytochrome c-type protein NapC	24	152	66	22	43	0	0	24	12	2	376	31	16	1	0	79	6	346	89	2	6	0	0	4	7	4	67	66	261	14	1	19	2	10	29	0	42	1	0	1	21	11	0	21	2	0	10	3
K02570	periplasmic nitrate reductase NapD	16	157	63	1	3	0	9	23	21	2	0	14	17	1	0	0	5	142	13	12	25	1	2	0	5	3	13	1	261	6	6	2	2	3	3	1	42	0	0	0	0	3	0	4	1	0	0	2
K02571	periplasmic nitrate reductase NapE	2	1	0	0	0	0	0	0	0	0	0	0	0	0	0	0	2	0	0	0	1	0	0	0	0	0	0	0	2	0	0	0	0	0	0	0	0	0	0	0	0	0	0	0	0	0	0	2
K02572	ferredoxin-type protein NapF	2	152	32	0	3	0	0	21	0	2	0	6	15	1	0	0	3	25	0	1	2	0	0	0	5	3	0	1	250	0	0	2	1	0	0	0	42	0	0	0	0	3	0	2	0	0	0	2
K02573	ferredoxin-type protein NapG	6	155	8	20	43	0	9	20	21	2	376	38	18	1	0	79	6	126	102	11	24	0	2	4	7	4	16	66	255	20	6	19	3	10	32	1	42	1	0	1	21	11	0	13	3	0	10	1
K02574	ferredoxin-type protein NapH	7	178	11	39	2955	1554	293	1082	26	4	483	54	48	21	27	82	15	128	102	432	31	1	6	9	8	11	16	75	269	51	10	28	3	17	36	3108	46	17	1	98	22	11	1	16	3	0	38	3
K02575	MFS transporter, NNP family, nitrate/nitrite transporter	180	269	618	22	3367	2	9	25	148	2	0	22	22	44	0	1	20	704	201	15	416	943	13	11	14	38	67	2187	315	8	10	21	2	2	61	736	44	0	0	2	3	8	0	15	4	0	3	10
K02584	Nif-specific regulatory protein	20	14	29	33	0	0	0	7	30	0	0	4	4	3	0	3	2	200	108	54	67	0	260	10	1	479	46	1	17	53	84	23	2	9	86	0	36	0	0	2	1	1	2	42	11	3	0	1
K02585	nitrogen fixation protein NifB	12	20	15	142	294	109	0	156	1594	46	60	8	90	1206	17	90	6	86	134	963	398	15	14	599	358	781	601	31	41	4904	8558	4649	1761	1613	2132	8	1668	630	1256	441	636	172	125	410	33	7	61	67
K02586	nitrogenase molybdenum-iron protein alpha chain [EC:1.18.6.1]	14	19	74	29	12	105	0	56	1593	43	6	6	115	1207	5	99	10	85	206	1821	375	97	14	613	359	805	639	22	38	4929	8581	4649	1777	1611	2101	2	1691	630	1261	441	650	123	124	383	32	9	103	69
K02587	nitrogenase molybdenum-cofactor synthesis protein NifE	13	19	52	29	12	105	0	56	1589	43	6	4	115	1206	5	99	5	80	137	947	141	15	14	591	359	314	596	22	39	4710	8511	4598	1762	1601	2069	2	1649	630	1251	441	633	123	124	383	29	7	103	68
K02588	nitrogenase iron protein NifH [EC:1.18.6.1]	29	97	54	557	10004	3264	529	3677	2626	155	650	160	464	1488	148	191	20	112	390	2961	2701	1063	59	843	419	1432	1197	2371	260	9122	11545	5643	4164	1971	6890	5685	5780	758	1507	626	1286	234	133	759	282	23	510	226
K02589	nitrogen regulatory protein PII 1	9	12	14	34	15	105	0	53	1783	46	7	2	113	1208	7	114	10	74	551	1160	232	38	25	757	361	317	820	22	33	5023	8555	4612	2311	1638	2249	4	1684	632	1256	456	705	124	127	394	71	7	119	99
K02590	nitrogen regulatory protein PII 2	9	12	14	34	15	105	0	53	1783	46	7	2	113	1208	7	114	10	74	551	1160	232	38	25	757	361	317	820	22	33	5023	8555	4612	2311	1638	2249	4	1684	632	1256	456	705	124	127	394	71	7	119	99
K02591	nitrogenase molybdenum-iron protein beta chain [EC:1.18.6.1]	14	19	74	29	12	105	0	56	1593	43	6	6	115	1207	5	99	10	85	206	1821	375	97	14	613	359	805	639	22	38	4929	8581	4649	1777	1611	2101	2	1691	630	1261	441	650	123	124	383	32	9	103	69
K02592	nitrogenase molybdenum-iron protein NifN	13	19	21	28	12	105	0	56	1588	43	6	4	84	1206	5	98	5	80	120	947	139	15	13	591	359	314	558	22	37	4709	8507	4598	1761	1601	2065	2	1646	630	1251	441	633	121	124	383	18	7	103	68
K02593	nitrogen fixation protein NifT	6	10	7	0	0	0	0	4	0	0	0	2	4	0	0	0	2	9	0	0	1	0	0	0	0	1	0	0	7	0	0	4	0	0	0	0	0	0	0	0	0	0	0	0	0	0	0	0
K02594	homocitrate synthase NifV	32	13	21	29	14	105	0	103	1603	50	6	4	115	1206	5	139	5	75	147	981	142	16	16	591	412	324	648	22	39	4792	8513	4600	1770	1605	2090	2	1686	649	1252	441	765	124	125	404	233	9	103	69
K02595	nitrogen fixation protein NifW	6	10	3	0	0	0	0	0	0	0	0	2	0	0	0	0	2	6	0	0	1	0	0	0	0	1	0	0	3	0	0	3	0	0	0	0	0	0	0	0	0	0	0	0	0	0	0	0
K02596	nitrogen fixation protein NifX	7	15	38	2	9	100	0	56	11	0	1	3	29	0	0	0	3	7	5	64	16	0	0	89	6	68	35	0	21	112	71	175	211	67	225	2	130	0	24	2	73	10	0	10	5	3	2	13
K02597	nitrogen fixation protein NifZ	18	16	38	0	0	0	0	4	0	0	0	3	4	0	0	0	2	19	0	0	1	0	0	0	0	1	0	0	8	0	1	4	0	0	0	0	0	0	0	0	0	0	0	0	0	0	0	0
K02598	nitrite transporter NirC	82	57	33	383	6141	2956	404	1278	495	22	287	89	100	212	50	36	3	39	89	651	193	96	21	29	63	31	0	52	40	583	234	82	22	37	91	4193	144	53	55	216	173	80	4	41	237	2	140	18
K02600	N utilization substance protein A	1275	6024	847	4842	27133	7011	646	5155	7286	402	2424	13836	2116	2160	771	492	136	1644	14143	17217	20557	3672	421	1877	686	2309	8015	2996	2161	17105	19299	7368	7427	3049	8637	12296	10094	1453	2177	1222	4442	604	301	1305	838	199	1535	1525
K02601	transcriptional antiterminator NusG	1276	6024	841	4843	27134	7011	646	5155	7286	402	2424	13836	2116	2160	771	492	136	1644	14143	17217	20557	3672	421	1877	686	2316	8015	2996	2161	17105	19299	7368	7427	3050	8637	12296	10094	1453	2177	1222	4441	604	301	1305	838	199	1493	1525
K02609	phenylacetic acid degradation protein	81	76	59	0	4	0	0	4	0	0	0	8	6	0	0	0	2	198	1	0	6	1	2	0	0	5	0	2	38	0	2	4	0	0	1	0	2	0	0	2	0	1	0	0	1	0	0	5
K02610	phenylacetic acid degradation protein	81	76	59	0	4	0	0	4	0	0	0	8	6	0	0	0	2	170	1	0	6	1	2	0	0	5	0	2	35	0	2	4	0	0	1	0	2	0	0	2	0	1	0	0	1	0	0	5
K02611	phenylacetic acid degradation protein	81	76	59	0	4	0	0	4	0	0	0	8	6	0	0	0	2	170	1	0	6	1	2	0	0	5	0	2	38	0	2	4	0	0	1	0	2	0	0	2	0	1	0	0	1	0	0	5
K02612	phenylacetic acid degradation protein	81	76	59	0	4	0	0	4	0	0	0	8	6	0	0	0	2	170	1	0	6	1	2	0	0	5	0	2	37	0	2	4	0	0	1	0	2	0	0	2	0	1	0	0	1	0	0	5
K02613	phenylacetic acid degradation NADH oxidoreductase	86	69	59	0	4	0	0	4	0	0	0	13	6	0	0	0	2	191	2	0	6	1	1	0	0	5	70	2	35	0	2	5	0	0	1	0	2	0	0	2	0	1	0	0	1	0	0	4
K02614	phenylacetic acid degradation protein	90	86	580	893	9091	3219	51	1036	465	53	776	13491	341	221	35	128	21	334	7861	6789	16745	531	41	552	145	766	910	224	427	3079	2801	711	2193	408	3899	395	2211	346	307	133	2609	103	13	362	171	43	532	376
K02615	acetyl-CoA acetyltransferase [EC:2.3.1.-]	0	31	7	0	0	0	0	4	0	0	0	0	6	0	0	0	0	1	0	0	0	0	1	0	0	0	0	1	24	0	0	2	0	0	0	0	2	0	0	0	0	1	0	0	0	0	0	1
K02616	phenylacetic acid degradation operon negative regulatory protein	65	74	522	0	1	0	0	4	0	0	0	6	7	0	0	0	2	85	1	0	6	1	2	0	0	2	1	1	37	0	1	2	0	0	0	0	2	0	0	0	0	1	0	0	0	0	0	4
K02617	phenylacetic acid degradation protein	3	19	7	0	0	0	0	1	0	0	0	1	4	0	0	0	0	2	0	0	0	0	0	0	0	1	0	1	3	0	0	1	0	0	0	0	1	0	0	0	0	0	0	0	0	0	0	0
K02618	phenylacetic acid degradation protein	70	49	20	0	1	0	0	4	0	0	0	4	6	0	0	0	2	240	0	0	5	1	0	0	0	4	51	1	35	0	1	3	0	0	1	0	2	0	0	2	0	1	0	0	0	0	0	3
K02619	4-amino-4-deoxychorismate lyase [EC:4.1.3.38]	64	180	561	3933	8275	3033	42	554	3657	58	670	13378	870	118	561	96	63	376	4509	6055	16080	627	12	164	90	248	5973	259	1142	2659	3198	885	1404	692	426	5883	2886	94	146	418	427	230	2	112	232	4	773	73
K02621	topoisomerase IV subunit A [EC:5.99.1.-]	1186	5854	294	4204	8454	3074	43	585	3745	64	1156	13415	942	238	561	161	69	1145	8166	13038	17100	980	38	193	90	1318	6120	384	1475	2869	4530	939	2438	747	3963	5607	2926	123	152	422	462	248	148	153	253	5	910	73
K02622	topoisomerase IV subunit B [EC:5.99.1.-]	1186	5854	282	4204	8454	3074	43	585	3745	64	1156	13415	942	238	561	161	69	1145	8166	13038	17100	980	38	193	90	1311	6120	384	1475	2869	4530	939	2438	747	3963	5607	2926	123	152	422	462	248	148	153	253	5	910	73
[truncated: 4,335 more rows]
[truncated: 110 more columns]

## Sheet: Table S4b. Pathways abundance
	Table S4b: Pathway abundance
[truncated: 262 more rows]
[truncated: 110 more columns]

## Sheet: Table S4c. pathways RA day_site
Table S4c. Pathways relative abundance day site
[truncated: 256 more rows]
